# Supplementary material for: Into the darkness of the microbial dark matter in situ activities through expression profiles of Patescibacteria populations
Source: Front Microbiol. 2023 Jan 9;13:1073483. doi: 10.3389/fmicb.2022.1073483 (PMC9868632; doi:10.3389/fmicb.2022.1073483)
Supplement: Supplementary file 1 [file Table_1.XLSX]

## Sheet: Feuil1
Taxonomic ID		Gracilibacteria	Gracilibacteria	Campbellbacteria	Moranbacteria	Campbellbacteria	Campbellbacteria	Pacebacteria	Dojkabacteria	Dojkabacteria	Moranbacteria	Kaiserbacteria	Moranbacteria	Kaiserbacteria	Kaiserbacteria	Kaiserbacteria	Kaiserbacteria	Moranbacteria	Kaiserbacteria
closest placement reference (ANI score)		Gracilibacteria GCA_016699755.1 (78.91)	Gracilibacteria GCA_016699755.1 (79.88)	N/A (ANI<70)	N/A (ANI<70)	N/A (ANI<70)	Patescibacteria GCA_003022255.1 (78.74)	Patescibacteria GCA_017992725.1 (80.23)	N/A (ANI<70)	Dojkabacteria GCA_011620305.1 (78.98)	N/A (ANI<70)	Patescibacteria GCA_002710785.1 (77.53)	N/A (ANI<70)	N/A (ANI<70)	N/A (ANI<70)	Patescibacteria GCA_018608435.1 (79.16)	Patescibacteria GCA_015485575.1 (71.86)	N/A (ANI<70)	Patescibacteria GCA_015485575.1 (70.15)
Predicted genome size		1804881	1962750	569988	1077736	758611	874088	917084	693890	865650	1026673	845172	861345	495590	626046	609444	1037501	436731	856904
Completeness (using CPR marker set)		97.67	93.02	65.12	97.67	97.67	100	100	83.72	97.67	93.02	90.7	83.72	88.37	88.37	79.07	97.67	65.12	100
Contamination		0	0	2.93	1.98	1.34	4.43	4.82	0.16	0	3.33	4.31	2.67	0	1.28	0.85	2.35	1.85	2.25
Coverage		4.454	2.737	1.5856	1.85852	1.33989	5.31136	1.50413	2.40465	1.21564	1.42596	1.40849	1.26598	0.862419	3.34544	12.6857	2.58439	0.837194	2.55528
EnzymeName	GeneID	bin.101	bin.151	bin.172	bin.226	bin.272	bin.310	bin.329	bin.409	bin.449	bin.496	bin.549	bin.553	bin.67	bin.687	bin.76	bin.767	bin.815	bin.94
(E)-4-hydroxy-3-methylbut-2-enyl-diphosphate synthase	KO:K03526	1	1	0	0	0	0	0	0	0	1	0	1	0	0	0	0	2	0
(heptosyl)LPS beta-1,4-glucosyltransferase	KO:K12984	0	0	0	0	0	0	2	0	0	0	0	0	0	0	0	0	0	0
(p)ppGpp synthase/HD superfamily hydrolase	COG0317	1	0	0	1	0	0	0	0	0	0	1	1	2	2	1	3	1	1
16S ribosomal RNA	rRNA_16S	1	1	2	2	1	3	1	0	0	0	1	2	2	0	0	1	0	2
16S rRNA (adenine1518-N6/adenine1519-N6)-dimethyltransferase	KO:K02528	1	1	1	1	1	1	0	0	1	1	1	1	1	0	0	1	0	1
16S rRNA (cytidine1402-2'-O)-methyltransferase	KO:K07056	1	1	0	2	0	1	0	0	2	2	0	1	1	1	0	1	1	1
16S rRNA (cytosine1402-N4)-methyltransferase	KO:K03438	1	1	1	1	1	1	1	1	1	1	1	0	1	1	1	1	1	1
16S rRNA (cytosine1407-C5)-methyltransferase	KO:K11392	1	1	0	0	0	0	0	1	1	0	0	0	0	0	0	0	0	0
16S rRNA (guanine(966)-N(2))-methyltransferase RsmD	TIGR00095	0	0	0	0	0	0	0	0	1	0	0	0	0	0	0	0	0	0
16S rRNA (guanine527-N7)-methyltransferase	KO:K03501	1	1	0	0	0	0	0	0	0	1	0	1	0	0	0	0	0	0
16S rRNA (uracil1498-N3)-methyltransferase	KO:K09761	0	0	1	0	0	0	0	1	1	0	0	0	0	0	0	0	0	0
16S rRNA A1518/A1519 N6-dimethyltransferase RsmA/KsgA/DIM1 with predicted DNA glycosylase/AP lyase activity	COG0030	0	0	0	0	0	0	0	1	1	0	0	0	0	1	0	0	0	0
16S rRNA processing protein RimM	KO:K02860	0	1	0	0	0	0	1	0	0	0	0	0	0	0	0	0	0	0
16S rRNA U1498 N3-methylase RsmE	COG1385	0	1	0	0	0	0	0	0	0	0	0	0	0	0	0	0	0	0
1A family penicillin-binding protein	TIGR02074	0	0	1	1	1	1	2	0	0	1	1	0	1	0	0	1	1	1
1-acyl-sn-glycerol-3-phosphate acyltransferase	COG0204	0	0	0	0	0	0	0	0	0	0	1	0	1	0	0	1	0	0
1-acyl-sn-glycerol-3-phosphate acyltransferase	KO:K00655	0	0	0	0	0	0	1	0	0	0	0	0	0	0	0	0	0	0
1-acyl-sn-glycerol-3-phosphate acyltransferase	TIGR00530	0	0	0	0	1	0	0	0	0	0	0	0	0	0	0	0	0	0
1-deoxy-D-xylulose-5-phosphate reductoisomerase	KO:K00099	1	1	0	0	0	0	0	0	0	0	0	0	0	0	0	0	0	0
1-deoxy-D-xylulose-5-phosphate synthase	KO:K01662	0	0	0	0	0	0	0	0	0	0	0	0	0	0	0	0	1	0
2,3,4,5-tetrahydropyridine-2-carboxylate N-succinyltransferase	KO:K00674	0	1	0	0	0	0	0	0	0	0	0	0	0	0	0	0	0	0
2,3-bisphosphoglycerate-dependent phosphoglycerate mutase	KO:K01834	0	1	0	0	1	0	0	0	0	0	1	0	0	0	0	0	0	0
2,3-bisphosphoglycerate-independent phosphoglycerate mutase	KO:K15633	1	0	1	2	0	0	0	1	2	1	0	1	0	0	0	0	1	0
2',3'-cyclic-nucleotide 2'-phosphodiesterase (5'-nucleotidase family)	COG0737	0	0	0	0	0	0	0	0	0	1	0	0	0	0	0	0	0	0
2,5-dihydroxypyridine 5,6-dioxygenase	KO:K18028	0	0	0	0	0	0	0	0	0	0	0	0	0	0	0	0	0	1
23S ribosomal RNA	rRNA_23S	1	1	1	2	1	4	0	0	1	2	0	0	1	2	0	1	0	2
23S rRNA (adenine2503-C2)-methyltransferase	KO:K06941	1	1	0	0	2	1	1	1	1	1	0	0	0	0	0	0	0	0
23S rRNA (adenine-N6)-dimethyltransferase	KO:K00561	0	0	0	0	0	0	0	0	1	0	0	0	0	0	0	0	0	0
23S rRNA (guanosine2251-2'-O)-methyltransferase	KO:K03218	0	0	0	0	0	0	0	1	1	0	0	0	1	1	1	1	0	0
23S rRNA (pseudouridine1915-N3)-methyltransferase	KO:K00783	1	1	0	0	0	0	0	0	0	1	0	0	0	0	0	0	0	0
23S rRNA (uracil1939-C5)-methyltransferase	KO:K03215	0	1	0	0	0	0	0	0	0	0	0	0	0	0	0	0	0	0
23S rRNA (uridine2552-2'-O)-methyltransferase	KO:K02427	0	1	0	0	0	0	0	0	0	0	0	0	0	0	0	0	0	0
23S rRNA G2445 N2-methylase RlmL	COG0116	0	0	1	0	0	0	0	0	0	0	0	0	0	0	0	0	0	0
23S rRNA pseudouridine1911/1915/1917 synthase	KO:K06180	1	1	1	1	1	1	1	0	1	1	1	2	0	1	0	1	0	1
23S rRNA pseudouridine2604 synthase	KO:K06182	0	0	0	0	0	0	0	0	0	0	1	0	0	1	1	1	0	1
23S rRNA pseudouridine2605 synthase	KO:K06178	0	0	0	0	0	0	1	0	0	0	0	0	0	0	0	0	0	0
23S rRNA pseudouridine2605 synthase/23S rRNA pseudouridine2604 synthase	KO:K06178/KO:K06182	1	0	0	0	0	0	0	0	0	0	0	0	0	0	0	0	0	0
23S rRNA pseudouridine955/2504/2580 synthase	KO:K06179	0	1	0	0	0	0	0	0	0	0	0	0	0	0	0	0	0	0
2'-5' RNA ligase	COG1514	0	0	0	0	0	0	0	0	1	0	0	0	0	0	0	0	0	0
2'-5' RNA ligase	KO:K01975	0	0	0	1	0	0	0	0	0	0	0	0	0	0	0	0	0	0
2-amino-4-hydroxy-6-hydroxymethyldihydropteridine diphosphokinase	KO:K00950	0	1	0	0	0	0	0	0	0	0	0	0	0	0	0	0	0	0
2-C-methyl-D-erythritol 2,4-cyclodiphosphate synthase/2-C-methyl-D-erythritol 4-phosphate cytidylyltransferase	TIGR00151/TIGR00453	1	1	0	0	0	0	0	0	0	0	0	0	0	0	0	0	0	0
2-iminobutanoate/2-iminopropanoate deaminase	KO:K09022	1	1	0	0	0	0	1	1	0	0	0	0	0	0	0	0	0	0
2-isopropylmalate synthase	KO:K01649	2	2	0	0	0	0	0	0	0	0	0	0	0	0	0	0	0	0
2-octaprenyl-6-methoxyphenol hydroxylase	KO:K03185	0	0	0	0	0	0	0	0	0	0	0	0	0	0	0	0	0	1
2-oxoglutarate ferredoxin oxidoreductase subunit alpha	KO:K00174	1	1	0	1	1	0	1	0	1	1	0	0	1	0	0	0	1	0
2-oxoglutarate ferredoxin oxidoreductase subunit beta	KO:K00175	1	1	0	1	1	0	0	1	1	1	0	0	1	0	0	0	1	0
2-polyprenyl-3-methyl-5-hydroxy-6-metoxy-1,4-benzoquinol methylase	COG2227	1	1	0	0	1	1	0	0	1	0	0	0	0	1	0	0	0	2
3'(2'), 5'-bisphosphate nucleotidase	KO:K01082	0	1	0	0	0	0	0	0	0	0	0	0	0	0	0	0	0	0
3,4-dihydroxy 2-butanone 4-phosphate synthase/GTP cyclohydrolase II	KO:K14652	1	1	0	0	0	0	0	0	0	0	0	0	0	0	0	0	0	0
3',5'-cyclic AMP phosphodiesterase CpdA	COG1409	0	0	0	0	0	0	0	0	0	0	0	1	0	0	0	0	1	0
3D (Asp-Asp-Asp) domain-containing protein	COG3584	0	0	0	2	1	0	0	0	0	1	0	0	0	0	0	0	0	0
3-dehydroquinate dehydratase	COG0710	1	0	0	0	0	0	0	0	0	0	0	0	0	0	0	0	0	0
3-dehydroquinate dehydratase type I	TIGR01093	1	1	0	0	0	0	0	0	0	0	0	0	0	0	0	0	0	0
3-dehydroquinate synthase	KO:K01735	0	0	0	0	0	1	0	0	0	0	0	0	0	0	0	0	0	0
3-dehydroquinate synthase II	KO:K11646	1	1	0	0	0	0	0	0	0	0	0	0	0	0	0	0	0	0
3-hydroxyisobutyrate dehydrogenase	KO:K00020	0	1	0	0	0	0	0	0	0	0	0	0	0	0	0	0	0	0
3-isopropylmalate dehydratase small subunit	TIGR00171	0	1	0	0	0	0	0	0	0	0	0	0	0	0	0	0	0	0
3-isopropylmalate dehydrogenase	KO:K00052	1	2	0	0	0	0	0	0	0	0	0	0	0	0	0	0	0	0
3-isopropylmalate/(R)-2-methylmalate dehydratase large subunit	KO:K01703	1	1	0	0	0	0	0	0	0	0	0	0	0	0	0	0	0	0
3-isopropylmalate/(R)-2-methylmalate dehydratase small subunit	KO:K01704	1	0	0	0	0	0	0	0	0	0	0	0	0	0	0	0	0	0
3-methyl-2-oxobutanoate hydroxymethyltransferase	KO:K00606	0	1	0	0	0	0	0	0	0	0	0	0	0	0	0	0	0	0
3-methyladenine DNA glycosylase AlkC	COG4335	0	0	0	0	0	0	0	0	0	0	0	0	0	0	0	1	0	0
3-methyladenine DNA glycosylase AlkD	COG4912	1	0	0	1	0	0	1	1	1	0	0	1	0	0	0	0	0	0
3-methylcrotonyl-CoA carboxylase alpha subunit	KO:K01968	0	1	0	0	0	0	0	0	0	0	0	0	0	0	0	0	0	0
3-oxoacyl-[acyl-carrier protein] reductase	KO:K00059	2	0	0	0	1	0	0	0	0	1	0	0	0	0	0	0	0	0
3'-phosphoadenosine 5'-phosphosulfate sulfotransferase (PAPS reductase)/FAD synthetase	COG0175	0	0	0	0	0	0	0	0	0	0	0	1	0	0	0	0	0	0
3-phosphoglycerate kinase	COG0126	1	0	0	0	0	0	0	0	0	0	0	0	0	1	0	0	0	1
3-phosphoshikimate 1-carboxyvinyltransferase	KO:K00800	1	2	0	0	0	0	0	0	0	0	0	0	0	0	0	0	0	0
4a-hydroxytetrahydrobiopterin dehydratase	KO:K01724	0	1	0	0	0	0	1	1	1	1	1	0	0	1	0	0	0	1
4-alpha-glucanotransferase	KO:K00705	0	0	0	0	0	0	0	0	0	0	0	0	0	0	0	0	0	1
4-amino-4-deoxy-L-arabinose transferase-like glycosyltransferase	COG1807	0	0	0	3	0	0	5	1	1	3	0	2	0	0	0	0	0	0
4-diphosphocytidyl-2-C-methyl-D-erythritol kinase	KO:K00919	1	1	0	0	0	0	0	0	0	0	0	0	0	0	0	0	0	0
4-hydroxy-3-methylbut-2-enyl diphosphate reductase	KO:K03527	1	0	0	0	0	0	0	0	0	1	0	1	0	0	0	0	1	0
4-hydroxybenzoate polyprenyltransferase	COG0382	0	0	0	1	0	1	1	0	0	1	0	1	0	0	1	0	0	1
4-hydroxybenzoate polyprenyltransferase	KO:K03179	0	0	0	0	0	0	0	0	0	0	0	0	0	0	0	1	0	0
4-hydroxy-tetrahydrodipicolinate reductase	KO:K00215	1	0	0	0	0	0	0	0	0	0	0	0	0	0	0	0	0	0
4-hydroxy-tetrahydrodipicolinate synthase	KO:K01714	1	2	0	0	0	0	0	0	0	0	0	0	0	0	0	0	0	0
4-nitrophenyl phosphatase	KO:K01101	0	0	0	0	0	0	0	0	0	1	0	0	0	0	0	0	0	0
5-(carboxyamino)imidazole ribonucleotide mutase	KO:K01588	1	1	0	0	0	0	0	0	0	0	0	0	0	0	0	0	0	0
5-(carboxyamino)imidazole ribonucleotide synthase	KO:K01589	1	1	0	0	0	0	0	0	0	0	0	0	0	0	0	0	0	0
5'/3'-nucleotidase SurE	TIGR00087	0	0	0	0	0	0	0	1	0	0	0	0	0	0	0	0	0	0
5-dehydro-2-deoxygluconokinase	KO:K03338	0	1	0	0	0	0	0	0	0	0	0	0	0	0	0	0	0	0
5'-deoxynucleotidase YfbR-like HD superfamily hydrolase	COG1896	0	0	0	0	0	0	0	0	0	0	1	0	0	0	0	1	0	0
5-formyltetrahydrofolate cyclo-ligase	KO:K01934	1	1	0	0	0	0	1	0	0	0	0	0	0	0	0	0	0	0
5-methylcytosine-specific restriction endonuclease McrA	COG1403	0	0	0	0	0	0	0	0	0	1	0	0	0	0	0	0	0	0
5-methylcytosine-specific restriction enzyme subunit McrC	KO:K19147	0	0	0	0	0	0	0	0	1	0	0	0	0	0	0	0	0	0
5-methylcytosine-specific restriction protein B	KO:K07452	0	0	0	0	0	0	0	0	1	0	0	0	0	0	0	0	0	0
5-methylthioribose kinase	COG4857	0	0	0	0	0	0	0	1	0	0	0	0	0	0	0	0	0	0
5'-nucleotidase	KO:K01081	0	0	0	0	0	0	1	0	1	0	0	0	0	0	0	0	0	0
5'-phosphate synthase pdxT subunit	KO:K08681	1	1	0	0	0	0	0	0	0	0	0	0	0	0	0	0	0	0
5S ribosomal RNA	rRNA_5S	1	1	1	1	1	2	0	0	1	1	1	0	1	1	1	1	0	1
6,7-dimethyl-8-ribityllumazine synthase	KO:K00794	1	1	0	0	0	0	0	0	0	0	0	0	0	0	0	0	0	0
6-phosphogluconate dehydrogenase	KO:K00033	0	1	0	1	0	1	0	0	0	0	0	0	1	0	0	0	0	0
6-phosphogluconolactonase/glucosamine-6-phosphate isomerase/deaminase	COG0363	0	0	0	0	0	0	0	0	0	0	0	0	1	0	0	1	0	0
6-pyruvoyltetrahydropterin/6-carboxytetrahydropterin synthase	KO:K01737	0	1	0	0	0	0	0	0	0	0	0	0	0	0	0	0	0	0
7-cyano-7-deazaguanine synthase in queuosine biosynthesis	COG0603	0	0	0	0	0	0	1	0	0	0	0	0	0	0	0	0	0	0
8-oxo-dGTP diphosphatase	KO:K03574	0	0	0	0	0	0	0	0	3	3	1	0	1	0	0	1	0	0
8-oxo-dGTP diphosphatase/2-hydroxy-dATP diphosphatase	KO:K17816	0	0	0	0	0	1	0	0	0	0	0	0	1	0	0	0	0	0
8-oxo-dGTP pyrophosphatase MutT (NUDIX family)	COG0494	1	2	2	4	1	0	2	4	4	1	1	1	0	3	1	3	0	4
A/G-specific adenine glycosylase	KO:K03575	0	1	1	1	0	0	0	0	0	1	1	0	0	1	1	1	1	1
ABC transporter DrrB family efflux protein	TIGR00025	0	0	0	0	0	0	1	0	0	0	0	0	0	0	0	0	0	0
ABC-2 type transport system ATP-binding protein	KO:K01990	3	2	0	1	1	0	1	1	0	0	1	0	0	1	1	2	1	1
ABC-2 type transport system permease protein	KO:K01992	1	1	0	1	1	0	0	2	0	1	1	0	0	1	1	2	0	1
ABC-type antimicrobial peptide transport system permease subunit	COG0577	0	0	0	1	0	0	2	2	1	0	0	2	0	0	0	0	0	0
ABC-type bacteriocin/lantibiotic exporter with double-glycine peptidase domain	COG2274	0	0	0	0	0	0	0	0	0	0	0	1	0	0	0	0	0	0
ABC-type cobalamin/Fe3+-siderophores transport system ATPase subunit	COG1120	1	0	0	0	0	0	0	0	0	0	0	0	0	0	0	0	0	0
ABC-type glycerol-3-phosphate transport system substrate-binding protein	COG1653	3	3	1	1	1	1	0	0	0	1	1	1	0	1	1	1	0	1
ABC-type lipoprotein export system ATPase subunit	COG1136	1	0	0	2	0	0	0	0	0	0	0	0	0	0	0	0	0	0
ABC-type lipoprotein export system ATPase subunit/ABC-type lipoprotein release transport system permease subunit	COG1136/COG4591	0	0	0	0	0	0	0	1	1	0	0	0	0	0	0	0	0	0
ABC-type lipoprotein release transport system permease subunit	COG4591	1	1	0	0	0	1	0	0	0	1	1	0	0	1	0	1	0	1
ABC-type Mn2+/Zn2+ transport system ATPase subunit	COG1121	0	0	0	0	0	0	0	0	0	0	0	0	0	1	0	1	0	0
ABC-type multidrug transport system ATPase subunit	COG1131	0	0	0	0	0	0	0	0	0	1	0	0	0	0	0	0	0	0
ABC-type multidrug transport system fused ATPase/permease subunit	COG1132	1	0	0	0	0	0	1	1	1	0	0	1	0	0	1	2	0	1
ABC-type Na+ transport system ATPase subunit NatA	COG4555	0	0	0	0	0	0	0	0	0	0	0	0	0	0	0	0	1	0
ABC-type nitrate/sulfonate/bicarbonate transport system permease component	COG0600	0	0	0	0	0	0	0	1	1	0	0	0	0	0	0	0	0	0
ABC-type polysaccharide/polyol phosphate export permease	COG1682	0	0	0	0	0	0	2	0	0	0	0	0	0	0	0	0	0	0
ABC-type polysaccharide/polyol phosphate transport system ATPase subunit	COG1134	0	0	0	0	0	0	2	0	0	0	0	0	0	0	0	0	0	0
ABC-type sugar transport system permease subunit	COG1175	0	0	0	0	0	0	1	0	0	0	0	0	0	0	0	0	0	0
ABC-type thiamin/hydroxymethylpyrimidine transport system permease subunit	COG4721	0	0	0	0	0	0	0	0	0	0	0	0	0	1	0	0	0	0
ABC-type transport system involved in multi-copper enzyme maturation permease subunit	COG1277	2	1	0	0	0	0	0	0	0	1	0	0	0	0	0	0	0	0
ABC-type transport system substrate-binding protein	COG0747	1	0	0	0	0	0	0	0	0	0	0	0	0	0	0	1	0	0
ABC-type transporter Mla MlaB component	COG3113	0	1	0	0	0	0	0	0	0	0	0	0	0	0	0	0	0	0
ABC-type transporter MlaC component	COG2854	0	0	0	0	0	0	0	0	1	0	0	0	0	0	0	0	0	0
ABC-type xylose transport system permease subunit	COG4214	0	0	0	0	0	0	0	0	0	0	0	0	0	0	1	0	0	0
ABC-type Zn uptake system ZnuABC Zn-binding protein ZnuA	COG0803	0	0	1	0	0	0	0	0	0	0	0	0	0	0	0	0	0	0
abortive infection bacteriophage resistance protein	COG4823	0	2	0	0	0	0	0	0	0	0	0	0	0	0	0	0	0	0
AbrB family looped-hinge helix DNA binding protein	TIGR01439	0	2	0	0	0	0	0	0	0	0	0	0	0	0	0	0	0	0
acetaldehyde dehydrogenase/alcohol dehydrogenase	KO:K04072	0	1	0	0	0	0	0	0	0	0	0	0	0	0	0	0	0	0
acetate kinase	KO:K00925	0	0	0	0	0	0	0	0	0	0	0	0	0	1	0	1	0	1
acetoacetyl-CoA synthetase	KO:K01907	0	0	0	0	0	1	0	0	0	0	0	0	0	0	0	0	0	0
acetolactate synthase-1/2/3 large subunit	KO:K01652	1	2	0	0	0	0	0	0	0	0	0	0	0	0	0	0	0	1
acetolactate synthase-1/3 small subunit	KO:K01653	1	1	0	0	0	0	0	0	0	0	0	0	0	0	0	0	0	0
acetyl esterase/lipase	COG0657	0	1	0	0	0	0	0	0	0	0	0	0	0	0	0	0	0	0
acetyl-CoA carboxylase carboxyl transferase subunit alpha	KO:K01962	0	0	0	1	0	0	0	0	0	0	0	0	0	0	0	0	0	0
acetylornithine deacetylase	KO:K01438	0	0	0	0	0	0	0	0	0	1	0	0	0	0	0	0	0	0
acetyltransferase	KO:K09181	0	1	0	1	2	0	2	1	1	1	0	2	1	0	0	0	1	0
acetyltransferase-like isoleucine patch superfamily enzyme	COG0110	0	1	0	0	0	0	0	0	0	0	0	0	0	0	0	0	0	0
acid phosphatase family membrane protein YuiD	COG1963	1	1	0	1	0	0	0	0	0	1	0	1	0	0	0	0	0	0
aconitate hydratase	KO:K01681	0	1	0	0	0	0	0	0	0	0	0	0	0	0	0	0	0	0
ACR3 family arsenite efflux pump ArsB	COG0798	1	1	0	0	0	0	0	0	0	0	0	0	0	0	0	0	0	0
AcrR family transcriptional regulator	COG1309	2	1	0	0	0	0	0	0	0	0	0	0	0	0	0	0	0	0
acyl carrier protein	COG0236	0	0	0	0	0	0	1	0	0	0	0	0	0	0	0	0	0	1
acyl-CoA hydrolase	KO:K01073	0	0	1	0	0	0	0	0	0	0	0	0	0	0	0	0	0	0
acyl-CoA reductase-like NAD-dependent aldehyde dehydrogenase	COG1012	0	1	0	0	0	0	0	1	0	0	0	0	0	0	0	0	0	0
acyl-CoA thioesterase	KO:K02614	0	0	0	0	0	1	0	0	0	0	0	0	0	0	0	0	0	0
acyl-CoA thioesterase-1	KO:K10804	1	0	0	0	0	1	0	0	0	0	0	0	0	0	0	0	0	0
acyl-coenzyme A thioesterase PaaI-like protein	COG2050	0	0	0	0	0	0	0	0	0	1	0	0	0	0	0	0	0	0
acylphosphatase	KO:K01512	1	0	1	0	0	1	0	0	0	0	1	0	0	1	0	1	0	1
addiction module RelB/DinJ family antitoxin	TIGR02384	0	1	1	0	0	0	0	0	0	0	0	0	0	0	0	0	0	0
addiction module RelE/StbE family toxin	TIGR02385	1	1	0	0	0	0	0	0	0	0	0	0	0	0	0	0	0	0
adenine phosphoribosyltransferase	KO:K00759	0	0	0	1	0	0	0	0	0	0	0	0	0	0	0	1	0	0
adenine/guanine phosphoribosyltransferase-like PRPP-binding protein	COG0503	0	0	0	0	0	0	0	0	1	0	0	0	0	0	0	0	0	0
adenine-specific DNA-methyltransferase	KO:K07316	1	0	1	0	0	0	0	0	0	1	0	0	0	0	0	0	0	0
adenine-specific DNA-methyltransferase	KO:K07317	1	0	0	0	0	0	0	0	0	1	0	0	0	0	0	0	0	0
adenosine kinase	KO:K00856	1	1	0	0	0	0	0	0	0	0	0	0	0	0	0	0	0	0
adenosylcobalamin-dependent ribonucleoside-triphosphate reductase	TIGR02505	0	0	0	0	0	0	1	0	0	0	0	0	0	0	0	0	0	0
adenosylhomocysteinase	KO:K01251	1	2	0	0	0	0	0	0	0	0	0	0	0	0	0	0	0	0
adenylate cyclase	KO:K01768	1	0	0	0	0	0	0	0	0	0	0	0	0	0	0	0	0	1
adenylate cyclase class 2	KO:K05873	0	0	0	0	0	0	0	0	0	1	0	0	0	0	1	0	0	1
adenylate cyclase class IV	COG1437	0	0	0	1	0	1	0	0	0	1	0	0	0	0	0	0	0	0
adenylate kinase	KO:K00939	1	1	1	1	1	1	1	1	1	0	1	0	1	1	1	1	1	1
adenylate kinase family enzyme	COG0563	0	0	0	0	0	0	0	0	0	0	0	0	1	0	1	0	0	0
adenylosuccinate lyase	KO:K01756	1	2	0	0	0	0	0	0	1	0	0	0	0	0	0	0	0	0
adenylosuccinate synthase	KO:K01939	1	1	0	0	0	0	0	0	1	0	0	0	0	0	0	1	0	0
adenylylsulfate kinase	KO:K00860	0	0	0	0	0	1	0	0	0	0	1	0	0	0	0	1	0	0
adenylyl-sulfate kinase	TIGR00455	0	0	0	0	1	0	0	0	0	0	0	0	0	0	0	0	0	0
ADP-ribose pyrophosphatase	KO:K01515	0	1	0	0	0	0	0	0	1	0	0	1	0	0	0	0	0	0
ADP-ribose pyrophosphatase YjhB (NUDIX family)	COG1051	0	1	1	2	1	0	0	6	3	0	2	2	1	0	1	2	0	2
ADP-ribosyl-[dinitrogen reductase] hydrolase	KO:K05521	0	0	0	0	0	0	0	0	0	0	0	0	0	0	0	1	0	0
ADP-ribosylglycohydrolase	COG1397	0	0	0	0	0	0	0	1	1	0	0	0	0	0	0	0	0	0
agmatinase	KO:K01480	0	0	0	1	0	0	0	0	0	0	0	0	0	0	0	0	0	0
alanine dehydrogenase	KO:K00259	0	0	0	0	0	1	0	0	0	0	0	0	0	0	0	0	0	0
alanine racemase	KO:K01775	1	1	1	0	0	0	0	0	1	0	0	0	0	0	0	0	0	0
alanyl-tRNA synthetase	KO:K01872	1	1	1	1	1	1	1	1	1	2	1	1	1	1	1	1	0	1
Ala-tRNA(Pro) deacylase	KO:K19055	1	1	0	0	0	0	0	0	0	0	0	0	0	0	0	0	1	0
alkaline phosphatase	KO:K01077	0	0	0	0	0	0	1	0	0	0	0	0	0	0	0	0	0	0
alkyl hydroperoxide reductase subunit F	KO:K03387	0	1	1	1	1	1	0	0	0	1	1	0	0	1	1	1	0	1
alkylated DNA nucleotide flippase Atl1	COG3695	0	0	0	0	0	1	0	0	0	0	0	0	0	0	0	0	0	0
alpha,alpha-trehalase	KO:K01194	0	2	0	0	0	0	0	0	0	0	0	0	0	0	0	0	0	0
alpha-amylase	KO:K07405	0	1	0	0	1	0	0	0	0	0	1	0	0	1	1	1	0	1
alpha-amylase/alpha-mannosidase (GH57 family)	COG1449	1	0	0	0	0	0	0	0	0	0	0	0	0	0	0	0	0	0
alpha-beta hydrolase superfamily lysophospholipase	COG2267	0	0	0	0	0	0	1	0	0	0	0	0	0	0	0	0	0	0
alpha-D-ribose 1-methylphosphonate 5-triphosphate synthase subunit PhnL	KO:K05780	0	1	0	0	0	0	0	0	0	0	0	0	0	0	0	0	0	0
alpha-galactosidase	KO:K07406	0	0	0	0	0	1	0	0	0	0	0	0	0	0	0	0	0	0
alpha-glucosidase	KO:K01187	0	0	0	0	1	0	0	0	0	0	0	0	0	0	0	0	0	0
alpha-L-glutamate ligase-like protein	TIGR02291	0	0	0	1	0	0	1	1	1	1	1	1	1	0	0	0	1	0
alpha-tubulin suppressor-like RCC1 family protein	COG5184	0	0	0	1	0	0	0	0	0	0	0	0	0	0	0	0	0	0
amidase	KO:K01426	0	1	0	0	0	0	0	0	0	0	0	0	0	0	0	0	0	0
amidophosphoribosyltransferase	KO:K00764	1	1	0	0	0	0	0	0	0	0	0	0	0	1	0	0	0	0
amino acid permease	COG0814	0	0	0	0	1	0	0	0	0	0	0	0	0	0	0	0	0	0
amino acid transporter	COG0531	1	0	1	0	1	0	0	0	0	1	0	0	0	1	0	0	0	0
aminoglycoside 2''-phosphotransferase	KO:K17910	0	1	0	0	0	0	0	0	0	0	0	0	0	0	0	0	0	0
aminoglycoside phosphotransferase (APT) family kinase protein	COG3173	0	0	0	0	0	1	0	0	0	0	0	0	0	0	0	0	0	0
aminopeptidase	KO:K19689	0	0	1	0	0	0	1	0	0	0	0	0	0	0	1	0	0	0
aminotransferase	KO:K10907	1	0	0	0	1	0	0	0	0	0	0	1	0	0	0	0	0	0
AMMECR1 domain-containing protein	COG2078	0	0	0	0	1	0	0	0	0	0	0	0	0	0	0	0	0	0
AmmeMemoRadiSam system protein A	TIGR04335	1	0	0	0	0	0	0	0	0	0	0	0	0	0	0	0	0	0
AmmeMemoRadiSam system protein B	TIGR04336	1	0	0	0	0	0	1	0	0	0	0	0	0	0	0	0	0	0
AMP phosphorylase	KO:K18931	0	0	0	0	0	0	0	1	1	0	0	0	0	0	0	0	0	0
AmpD protein	KO:K03806	0	0	0	0	0	0	0	0	0	0	0	1	0	0	0	0	0	0
Amt family ammonium transporter	KO:K03320	0	1	0	0	0	1	0	0	0	0	0	0	0	0	0	0	0	0
anaerobic ribonucleoside-triphosphate reductase	COG1328	0	0	0	1	1	0	0	0	0	1	0	0	0	0	0	0	0	0
anionic cell wall polymer biosynthesis LytR-Cps2A-Psr (LCP) family protein	COG1316	0	0	0	0	0	0	2	0	0	0	0	0	0	0	0	0	0	0
ankyrin repeat protein	COG0666	1	0	0	0	0	0	0	0	0	0	0	0	0	0	0	0	0	0
anthranilate phosphoribosyltransferase	KO:K00766	0	1	0	0	0	0	0	0	0	0	0	0	0	0	0	0	0	0
anthranilate phosphoribosyltransferase	TIGR01245	1	0	0	0	0	0	0	0	0	0	0	0	0	0	0	0	0	0
anthranilate synthase	KO:K13503	0	1	0	0	0	0	0	0	0	0	0	0	0	0	0	0	0	0
anthranilate synthase/aminodeoxychorismate synthase-like glutamine amidotransferase	TIGR00566	0	1	0	0	0	0	0	0	0	0	0	0	0	0	0	0	0	0
anthranilate/para-aminobenzoate synthase component I	COG0147	0	1	0	0	0	0	0	0	0	0	0	0	0	0	0	0	0	0
anti-anti-sigma factor	TIGR00377	5	0	0	0	0	0	0	0	0	0	0	0	0	0	0	0	0	0
anti-sigma regulatory factor (Ser/Thr protein kinase)	COG2172	1	0	0	0	0	0	0	0	0	1	0	0	0	0	0	0	0	0
antitoxin (DNA-binding transcriptional repressor) of toxin-antitoxin stability system	COG4118	1	1	0	0	0	0	0	1	1	0	0	1	0	0	0	0	0	0
antitoxin component of MazEF toxin-antitoxin module	COG2336	0	0	0	1	0	1	0	0	0	0	0	1	0	0	0	0	1	0
antitoxin component of RelBE/YafQ-DinJ toxin-antitoxin module	COG3077	1	0	0	0	0	0	0	1	1	0	0	0	0	0	0	0	0	0
antitoxin ParD1/3/4	KO:K07746	0	3	0	0	0	0	0	0	0	0	0	0	0	0	0	0	0	0
antitoxin YefM	KO:K19159	1	1	0	0	0	0	0	0	0	0	0	0	0	0	0	0	0	0
apolipoprotein N-acyltransferase	COG0815	0	0	0	0	0	0	0	0	0	0	1	0	0	0	0	1	0	0
AraC-like DNA-binding protein	COG2207	0	0	0	0	0	0	0	0	0	0	0	3	0	0	0	0	0	1
Arc/MetJ-type ribon-helix-helix transcriptional regulator	COG3609	0	0	0	0	0	3	0	0	0	0	0	0	0	0	0	0	0	0
argininosuccinate lyase	KO:K01755	1	1	0	0	0	0	0	0	0	0	0	0	0	0	0	1	0	0
argininosuccinate synthase	KO:K01940	1	2	0	0	0	0	1	0	0	0	0	0	0	0	0	0	0	0
arginyl-tRNA synthetase	KO:K01887	1	1	2	1	1	1	1	0	1	1	1	0	1	1	1	1	1	1
aromatic ring-opening dioxygenase LigB subunit	COG3885	0	0	0	0	0	0	0	0	0	0	0	1	0	0	0	0	0	0
arsenate reductase	KO:K03741	0	0	0	0	0	1	0	0	0	1	0	0	0	0	0	0	0	0
ArsR family transcriptional regulator	KO:K03892	1	1	0	0	0	1	0	0	0	0	0	0	0	0	0	0	1	0
aryl-alcohol dehydrogenase-like predicted oxidoreductase	COG0667	1	0	0	0	0	0	0	0	0	0	0	0	0	0	0	0	0	0
arylformamidase	KO:K07130	0	0	1	1	0	1	0	0	0	0	0	0	0	0	0	0	0	0
ASC-1-like (ASCH) protein	COG4043	0	0	1	2	1	0	0	0	0	0	1	0	0	0	0	1	0	0
asparaginyl-tRNA synthetase	KO:K01893	1	0	0	0	0	0	0	0	0	0	0	0	0	0	0	0	0	0
aspartate carbamoyltransferase catalytic subunit	KO:K00609	1	1	0	1	0	0	0	0	0	0	0	0	0	0	0	1	0	0
aspartate kinase	KO:K00928	1	1	0	0	0	0	0	0	0	0	0	0	0	0	0	0	0	0
aspartate racemase	KO:K01779	0	1	0	0	0	0	0	0	0	1	0	0	0	0	0	0	0	0
aspartate/methionine/tyrosine aminotransferase	COG0436	2	2	1	0	0	0	0	0	1	0	0	1	0	0	0	0	0	1
aspartate/tyrosine/aromatic aminotransferase	COG1448	0	1	0	0	0	0	0	0	0	0	0	0	0	0	0	0	0	0
aspartate-semialdehyde dehydrogenase	KO:K00133	1	2	0	0	0	0	0	0	0	0	0	0	0	0	0	0	0	0
aspartyl/glutamyl-tRNA(Asn/Gln) amidotransferase C subunit	TIGR00135	0	0	0	0	0	0	0	0	0	0	0	0	1	1	0	0	0	0
aspartyl-tRNA synthetase	KO:K01876	1	2	1	0	1	1	1	0	1	1	0	0	0	1	0	1	1	1
aspartyl-tRNA(Asn)/glutamyl-tRNA(Gln) amidotransferase subunit A	KO:K02433	1	1	1	1	1	1	1	3	1	1	1	1	1	1	1	2	0	1
aspartyl-tRNA(Asn)/glutamyl-tRNA(Gln) amidotransferase subunit B	KO:K02434	1	1	1	1	1	2	1	1	1	2	1	1	0	0	0	1	1	1
aspartyl-tRNA(Asn)/glutamyl-tRNA(Gln) amidotransferase subunit C	KO:K02435	1	1	1	1	1	1	1	0	1	1	1	0	0	0	1	1	0	0
ATP adenylyltransferase	KO:K19710	0	0	0	1	0	0	0	0	0	0	0	0	0	0	0	0	0	0
ATP phosphoribosyltransferase	KO:K00765	0	1	0	0	0	0	0	0	0	0	0	0	0	0	0	0	0	0
ATP:cob(I)alamin adenosyltransferase	TIGR00636	0	0	0	0	0	0	0	0	0	0	0	0	0	1	0	0	0	0
ATPase subunit of ABC transporter with duplicated ATPase domains	COG0488	0	0	0	0	0	1	0	0	0	0	1	0	0	1	1	0	1	1
ATP-binding cassette subfamily B protein	KO:K06147	2	3	1	1	0	2	0	3	3	1	1	0	0	0	0	0	0	0
ATP-binding cassette subfamily F protein 3	KO:K06158	0	1	0	1	0	0	0	0	0	1	0	0	0	0	0	1	0	0
ATP-binding cassette subfamily F protein uup	KO:K15738	0	1	0	0	0	0	0	0	0	0	0	0	0	0	0	0	0	0
ATP-citrate lyase alpha-subunit	KO:K15230	0	1	0	0	0	0	0	0	0	0	0	0	0	0	0	0	0	0
ATP-citrate lyase beta-subunit	KO:K15231	0	1	0	0	0	0	0	0	0	0	0	0	0	0	0	0	0	0
ATP-dependent Clp protease adaptor protein ClpS	KO:K06891	0	1	0	0	0	0	0	0	0	0	0	0	0	0	0	0	0	0
ATP-dependent Clp protease ATP-binding subunit ClpA	COG0542	0	0	1	1	0	0	0	0	0	1	0	0	0	0	0	0	0	0
ATP-dependent Clp protease ATP-binding subunit ClpB	KO:K03695	1	1	1	2	2	2	1	0	0	2	1	0	1	1	1	1	1	1
ATP-dependent Clp protease ATP-binding subunit ClpC	KO:K03696	2	2	0	1	1	1	0	2	2	2	0	2	0	2	1	1	2	1
ATP-dependent Clp protease protease subunit	KO:K01358	1	1	1	1	1	1	0	1	1	1	3	2	1	1	1	1	1	1
ATP-dependent DNA helicase RecG	KO:K03655	2	1	1	1	1	1	1	2	1	1	2	2	1	1	0	1	1	1
ATP-dependent DNA helicase RecQ	KO:K03654	1	0	0	0	0	0	1	0	0	0	0	0	0	0	0	1	0	1
ATP-dependent exoDNAse (exonuclease V) alpha subunit	COG0507	1	0	0	1	1	1	0	0	0	1	1	0	0	0	0	0	0	0
ATP-dependent helicase/DNAse subunit B	COG3857	0	0	0	0	1	0	1	0	0	0	0	0	0	0	0	0	0	0
ATP-dependent helicase/nuclease subunit A	KO:K16898	0	0	0	0	0	1	0	0	0	0	0	0	0	0	0	0	0	0
ATP-dependent Lhr-like helicase	KO:K03724	0	0	0	0	0	1	0	0	0	0	0	0	0	0	0	0	0	0
ATP-dependent Lon protease	KO:K01338	0	0	0	0	0	0	2	1	1	0	0	0	0	0	0	0	0	0
ATP-dependent protease ClpP protease subunit	COG0740	0	0	0	1	0	0	0	0	0	0	0	0	0	0	0	0	0	1
ATP-dependent RNA helicase DeaD	KO:K05592	1	1	0	0	0	0	0	0	0	0	0	0	0	0	0	0	0	0
ATP-dependent RNA helicase RhlE	KO:K11927	0	0	1	0	0	0	0	0	0	0	0	0	0	0	0	0	0	0
autoinducer 2 (AI-2) kinase	KO:K11216	0	0	0	0	0	0	0	0	0	1	0	0	0	0	0	0	0	0
bacillithiol biosynthesis deacetylase BshB1	TIGR04001	0	0	0	0	1	0	0	0	0	0	0	0	0	0	0	0	0	0
bacillithiol system protein YtxJ	TIGR04019	0	0	0	0	0	1	0	0	0	0	0	0	0	0	0	0	0	0
bacterioferritin	KO:K03594	1	0	0	0	0	0	0	0	0	0	0	0	0	0	0	0	0	0
bacterioferritin-associated ferredoxin	COG2906	0	1	0	0	0	0	0	0	0	0	0	0	0	0	0	0	0	0
bacteriorhodopsin	COG5524	0	0	0	0	0	0	0	0	0	0	0	0	0	0	0	0	0	1
BASS family bile acid:Na+ symporter	KO:K03453	1	1	0	0	0	0	0	0	0	0	0	0	0	0	0	0	0	0
beta propeller repeat protein	TIGR04275	0	0	0	0	0	0	0	0	0	0	0	0	1	0	0	0	0	0
beta-aspartyl-peptidase (threonine type)	KO:K13051	0	1	0	0	0	0	0	0	0	0	0	0	0	0	0	0	0	0
beta-galactosidase GanA	COG1874	0	0	0	0	0	0	0	0	0	0	0	0	0	0	0	1	0	0
beta-glucanase (GH16 family)	COG2273	1	0	0	0	0	0	0	0	0	0	0	0	0	0	0	0	0	0
beta-glucosidase	KO:K05350	0	0	0	0	0	0	0	0	1	0	0	1	0	1	1	1	0	1
beta-glucosidase/6-phospho-beta-glucosidase/beta-galactosidase	COG2723	0	0	0	0	0	0	0	0	0	0	0	1	0	0	0	0	0	0
beta-lactamase superfamily II metal-dependent hydrolase	COG2333	0	0	0	0	1	0	0	0	0	0	0	0	0	1	0	0	0	0
beta-mannosidase	KO:K01192	0	0	0	0	0	1	0	0	0	0	0	0	0	0	0	0	0	0
beta-N-acetylhexosaminidase	KO:K01207	0	0	0	0	0	0	1	2	1	0	0	0	0	1	1	0	0	1
beta-phosphoglucomutase family hydrolase	TIGR02009	0	1	0	0	0	0	0	0	0	0	0	0	0	0	0	0	0	0
bifunctional DNA-binding transcriptional regulator/antitoxin component of YhaV-PrlF toxin-antitoxin module	COG2002	1	0	0	1	0	0	0	0	0	0	1	1	0	0	0	0	0	0
bifunctional enzyme Fae/Hps	KO:K13812	0	0	0	0	0	0	0	0	1	0	0	0	0	0	0	0	0	0
bifunctional NMN adenylyltransferase/nudix hydrolase	KO:K13522	0	0	0	0	0	0	0	0	0	1	0	0	0	0	0	1	0	0
bifunctional non-homologous end joining protein LigD	KO:K01971	0	0	0	0	0	0	0	0	0	0	0	2	0	0	0	0	0	0
bifunctional UDP-N-acetylglucosamine pyrophosphorylase/glucosamine-1-phosphate N-acetyltransferase	KO:K04042	1	1	0	0	0	1	0	0	0	0	0	0	0	0	0	1	0	1
biotin carboxylase	COG0439	0	0	1	0	1	1	0	0	0	0	0	0	0	1	1	1	0	1
biotin operon repressor	COG1654	0	0	0	1	0	0	0	0	0	0	0	0	0	0	0	0	0	0
BirA family biotin operon repressor/biotin-[acetyl-CoA-carboxylase] ligase	KO:K03524	0	1	0	0	0	0	0	0	0	1	0	0	0	0	0	0	0	0
branched-chain amino acid aminotransferase	KO:K00826	1	1	0	1	0	0	0	0	0	1	0	0	0	1	0	0	0	0
branched-chain amino acid transport system ATP-binding protein	KO:K01995	0	1	0	0	0	1	0	0	0	0	0	0	0	0	0	0	0	0
branched-chain amino acid transport system ATP-binding protein	KO:K01996	0	0	0	0	0	1	0	0	0	0	0	0	0	0	0	0	0	0
branched-subunit amino acid aminotransferase/4-amino-4-deoxychorismate lyase	COG0115	0	1	0	0	0	0	0	0	0	0	0	0	0	0	0	0	0	0
broad specificity phosphatase PhoE	COG0406	0	0	2	0	0	2	0	0	0	0	1	0	0	0	1	1	0	1
broad-specificity NMP kinase	COG1936	0	0	0	0	0	1	0	0	0	0	0	0	0	0	0	0	0	0
C1A family cysteine protease	COG4870	1	0	0	0	0	0	0	0	0	0	0	0	0	0	0	0	0	0
Ca2+/Na+ antiporter	COG0530	0	1	0	0	0	0	0	0	0	0	0	0	0	0	0	0	0	0
Ca2+-binding RTX toxin-like protein	COG2931	0	0	0	0	0	0	0	0	0	0	1	0	0	0	0	0	0	0
Ca2+-transporting ATPase	KO:K01537	2	1	1	1	2	1	2	0	0	2	1	3	0	2	0	1	1	2
Ca-activated chloride channel family protein	KO:K07114	2	2	0	0	0	0	0	0	0	0	0	0	0	0	0	0	0	0
calcineurin-like phosphoesterase family protein	COG4186	0	0	0	0	0	0	0	1	0	0	0	0	0	0	0	0	0	0
capsular polysaccharide biosynthesis protein	COG3944	0	0	0	1	0	0	0	0	0	0	0	1	0	0	0	0	0	0
capsule polysaccharide export protein KpsE/RkpR	COG3524	0	0	0	0	0	0	1	0	0	0	0	0	0	0	0	0	0	0
carbamoyl-phosphate synthase large subunit	KO:K01955	2	1	0	0	0	1	0	0	0	0	0	0	0	0	0	0	0	0
carbamoyl-phosphate synthase small subunit	TIGR01368	1	1	0	0	0	0	0	0	0	0	0	0	0	0	0	0	0	0
carbamoyltransferase	KO:K00612	0	0	0	0	0	0	1	0	0	0	0	0	0	0	0	0	0	0
carbon storage regulator	KO:K03563	0	0	0	1	0	0	0	0	0	1	0	0	0	0	0	0	0	0
carbon-monoxide dehydrogenase large subunit	KO:K03520	0	0	0	0	0	0	0	0	0	1	0	0	0	0	0	0	0	0
carboxylesterase	KO:K03928	0	0	0	1	0	0	0	0	0	0	0	0	0	0	0	0	1	0
carboxyl-terminal processing protease	KO:K03797	2	2	1	1	1	1	1	1	1	1	1	1	2	1	1	1	1	1
carboxymethylenebutenolidase	KO:K01061	0	2	0	0	0	0	0	0	0	0	0	0	0	0	0	1	0	0
carboxypeptidase Taq	KO:K01299	0	0	0	0	0	1	0	0	0	0	0	0	0	0	0	0	0	0
CarD family transcriptional regulator	KO:K07736	0	0	0	0	0	0	0	0	0	0	0	0	0	0	0	1	0	0
cardiolipin synthase	KO:K06131	0	0	1	0	0	1	0	0	0	0	0	0	0	0	1	0	1	1
catechol 2,3-dioxygenase-like lactoylglutathione lyase family enzyme	COG0346	0	1	0	0	0	0	0	0	0	0	0	0	0	0	1	2	0	0
cation diffusion facilitator family transporter	TIGR01297	1	0	0	0	0	0	0	0	0	0	0	0	0	0	0	0	0	0
cation transport regulator	KO:K06197	0	0	0	0	0	1	0	0	0	0	0	0	0	0	0	0	0	1
cation/acetate symporter	KO:K14393	0	0	0	0	0	1	0	0	0	0	0	0	0	0	0	0	0	0
cation:H+ antiporter	KO:K07301	1	2	1	1	2	1	1	0	0	1	0	0	0	1	1	2	1	1
CBS domain containing-hemolysin-like protein	COG1253	2	2	0	0	0	0	0	0	0	0	0	0	0	0	0	0	1	1
CBS domain-containing protein	COG0517	0	0	0	0	0	0	0	0	0	1	1	0	0	0	0	0	0	0
CBS domain-containing protein	KO:K07182	0	0	0	0	0	1	0	0	0	0	0	0	0	0	0	0	0	0
CDGSH-type Zn-finger protein	COG3369	0	0	0	1	0	0	0	0	0	0	0	0	0	0	0	0	0	0
CDP-2,3-bis-(O-geranylgeranyl)-sn-glycerol synthase	KO:K19664	0	1	0	0	0	0	0	0	0	0	0	0	0	0	0	0	0	0
CDP-diacylglycerol--glycerol-3-phosphate 3-phosphatidyltransferase	KO:K00995	0	1	0	0	0	0	0	0	0	0	0	0	0	0	0	0	0	0
CDP-diacylglycerol--glycerol-3-phosphate 3-phosphatidyltransferase	TIGR00560	0	0	0	0	0	0	0	0	0	0	0	0	0	0	0	0	1	0
CDP-diacylglycerol--serine O-phosphatidyltransferase	KO:K17103	0	0	0	0	0	0	0	0	0	0	0	0	0	0	0	1	0	0
CDP-ribitol ribitolphosphotransferase	KO:K18704	0	0	0	0	0	0	0	1	0	0	0	0	0	0	0	0	0	0
cell division ATPase FtsA	COG0849	0	0	0	0	0	0	0	0	0	0	0	0	0	0	0	1	0	0
cell division protease FtsH	KO:K03798	1	1	1	1	1	1	1	1	0	1	1	0	1	1	0	1	0	2
cell division protein FtsA	KO:K03590	1	1	1	2	1	1	1	0	2	2	1	2	0	1	1	1	0	1
cell division protein FtsB	COG2919	1	1	1	1	0	0	0	0	1	1	1	0	1	1	1	0	1	1
cell division protein FtsI (penicillin-binding protein 3)/stage V sporulation protein D (sporulation-specific penicillin-binding protein)	KO:K03587/KO:K08384	0	0	0	0	1	0	0	0	0	0	1	0	0	1	0	0	0	0
cell division protein FtsI/penicillin-binding protein 2	COG0768	2	1	1	1	0	1	1	1	1	1	0	0	1	0	1	2	1	1
cell division protein FtsL	TIGR02209	0	0	0	0	0	0	0	0	0	0	0	0	0	0	0	0	1	0
cell division protein FtsN	COG3087	0	0	0	0	0	0	0	0	0	0	0	0	0	0	0	0	1	0
cell division protein FtsW	KO:K03588	1	1	1	1	1	1	1	1	1	2	1	1	1	1	1	1	1	1
cell division protein FtsW (lipid II flippase)	COG0772	0	0	0	0	0	0	0	1	0	0	0	1	0	0	0	0	0	0
cell division protein FtsX	COG2177	1	2	0	0	0	0	0	0	0	0	0	0	0	0	0	0	0	0
cell division protein FtsZ	KO:K03531	1	2	1	1	1	1	1	0	1	1	1	2	0	1	1	1	0	1
cell division protein YceG involved in septum cleavage	COG1559	0	0	0	0	0	0	0	1	0	0	1	0	0	1	1	2	0	1
cell division protein ZapA (FtsZ GTPase activity inhibitor)	COG3027	1	0	0	0	0	0	0	0	0	0	0	0	0	0	0	0	0	0
cell division septal protein FtsQ	COG1589	1	0	1	0	0	0	0	0	1	0	0	1	0	0	0	0	0	1
cell division transport system ATP-binding protein	KO:K09812	1	1	0	1	1	1	1	1	1	1	1	1	1	1	0	1	1	1
cell division transport system permease protein	KO:K09811	0	0	1	1	1	1	1	1	1	2	1	1	1	1	0	1	1	1
cell fate (sporulation/competence/biofilm development) regulator YlbF (YheA/YmcA/DUF963 family)	COG3679	0	0	0	0	1	0	0	0	0	0	0	0	0	0	0	0	0	0
cell fate regulator YaaT (PSP1 superfamily)	COG1774	1	0	0	0	0	0	0	0	0	0	0	1	0	0	0	0	0	0
cell filamentation protein	KO:K04095	0	1	0	0	0	0	0	0	0	0	0	0	0	0	0	0	0	0
cell shape-determining protein MreC	COG1792	0	0	0	0	1	0	1	0	1	0	0	0	0	1	1	0	0	0
cell shape-determining protein MreD	COG2891	0	0	0	0	0	0	0	0	0	1	0	0	0	0	0	0	0	0
cell volume regulation protein A	KO:K11105	0	0	0	0	0	0	0	0	0	0	0	0	1	0	0	0	0	0
cellulose synthase/poly-beta-1,6-N-acetylglucosamine synthase-like glycosyltransferase	COG1215	0	2	1	0	0	0	2	0	1	0	1	0	2	1	0	2	0	0
chaperonin cofactor prefoldin	COG1382	0	0	1	0	0	0	0	0	0	0	0	0	0	0	1	0	0	0
chaperonin GroEL	KO:K04077	1	1	2	1	2	2	1	1	1	1	1	1	0	1	1	1	2	2
chaperonin GroES	KO:K04078	1	2	1	1	1	1	1	1	1	1	1	0	0	1	1	1	1	2
CHASE3 domain sensor protein	COG5278	0	0	0	1	0	0	0	0	0	0	0	0	0	0	0	0	0	0
chemotaxis protein MotB	KO:K02557	0	0	0	0	0	0	0	0	0	0	0	0	0	0	0	0	0	1
CheY-like chemotaxis protein	COG0784	0	0	1	2	2	1	0	0	1	2	0	2	1	2	1	1	0	2
CheY-like chemotaxis protein/predicted RNA-binding Zn-ribbon protein involved in translation (DUF1610 family)	COG0784/COG2888	0	0	0	1	0	0	0	0	0	0	0	0	0	0	0	0	0	0
chitinase	KO:K01183	0	0	0	0	0	0	0	0	0	0	0	0	1	0	0	0	0	0
choline-sulfatase	KO:K01133	0	0	0	0	0	1	0	0	0	0	0	0	0	0	0	0	0	0
chorismate mutase	COG1605	0	1	0	0	0	0	0	0	0	0	0	0	0	0	0	0	0	0
chorismate mutase	KO:K01850	1	0	0	0	0	0	0	0	0	0	0	0	0	0	0	0	0	0
chorismate synthase	KO:K01736	1	1	0	0	0	0	0	0	0	0	0	0	0	0	0	0	0	1
chromate reductase	KO:K19784	0	0	1	0	0	0	0	0	0	0	0	0	0	0	0	0	0	0
chromate transport protein ChrA	COG2059	0	0	0	0	1	0	0	0	0	0	0	0	0	0	0	0	0	0
chromosomal replication initiator protein	KO:K02313	1	1	1	1	0	1	1	1	1	1	1	0	1	0	0	1	1	1
chromosome partitioning protein	KO:K03496	1	0	0	1	0	0	0	1	1	3	0	1	0	0	0	0	0	0
chromosome segregation and condensation protein ScpB	COG1386	0	0	1	0	0	0	0	0	0	0	0	0	0	0	0	0	0	0
chromosome segregation ATPase	COG1196	1	1	0	0	0	0	2	0	0	1	1	2	0	0	1	0	0	0
chromosome segregation protein	KO:K03529	1	0	1	1	1	1	0	0	0	1	1	2	1	1	1	1	1	1
CIC family chloride channel protein	KO:K03281	0	0	0	0	0	0	0	0	0	1	0	0	0	0	0	0	0	0
class I fructose-bisphosphate aldolase	KO:K11645	0	0	0	0	0	0	1	0	0	0	0	0	0	0	0	0	0	0
ClpP class serine protease	COG0616	0	0	0	0	0	0	0	0	0	0	0	0	0	0	0	1	0	0
CO dehydrogenase maturation factor	KO:K07321	0	0	0	0	0	0	0	0	0	0	0	0	0	0	0	1	0	0
cob(I)alamin adenosyltransferase	KO:K00798	1	0	1	0	1	0	1	0	0	0	0	0	1	0	0	0	0	0
cobalamin biosynthesis Mg chelatase CobN	COG1429	0	1	0	0	0	0	0	0	0	0	0	0	0	0	0	0	0	0
cobalt-zinc-cadmium efflux system membrane fusion protein	KO:K15727	0	0	0	0	0	0	0	0	0	0	0	1	0	0	0	0	0	0
cobalt-zinc-cadmium efflux system protein	KO:K16264	0	0	0	0	0	0	0	0	0	0	0	0	0	0	0	0	0	1
coenzyme F420-0:L-glutamate ligase	TIGR01916	1	1	0	0	0	0	0	0	0	0	0	0	0	0	0	1	0	1
coenzyme F420-reducing hydrogenase alpha subunit	COG3259	0	0	0	0	0	0	0	0	0	0	0	0	1	0	0	0	0	0
coenzyme F420-reducing hydrogenase gamma subunit	COG1941	0	0	0	0	0	0	0	0	0	0	0	0	1	0	0	0	0	0
Cof subfamily protein (haloacid dehalogenase superfamily)	TIGR00099	0	0	0	0	0	0	1	0	0	0	0	0	0	0	0	0	0	0
cold shock CspA family protein	COG1278	0	0	0	0	0	0	0	0	0	0	0	0	0	0	0	1	0	1
ComF family protein	TIGR00201	1	1	1	1	0	1	1	0	1	1	1	1	0	1	0	0	1	1
competence protein ComEA	KO:K02237	0	0	0	0	0	0	1	0	1	0	0	0	0	0	0	0	0	0
competence protein ComEC	KO:K02238	2	2	2	2	0	2	2	0	2	2	2	2	2	1	2	2	2	2
competence protein ComFC	KO:K02242	0	0	0	0	1	0	0	1	0	0	0	0	0	0	0	0	0	0
competence protein ComGC	COG4537	0	0	0	0	0	0	0	1	0	0	0	0	0	0	0	0	0	0
copper chaperone CopZ	COG2608	0	0	0	0	0	0	0	0	0	1	0	0	0	0	0	0	0	0
copper oxidase (laccase) domain-containing protein	COG1496	1	1	0	0	0	0	1	0	0	0	0	1	0	0	0	0	0	0
copper(I)-binding protein	COG2847	0	0	0	0	0	0	0	0	0	1	0	0	0	0	0	0	0	0
CPA1 family monovalent cation:H+ antiporter	KO:K03316	2	2	0	0	0	0	0	0	0	0	0	0	0	0	0	1	0	0
CPA2 family monovalent cation:H+ antiporter-2	KO:K03455	1	0	0	0	0	0	0	0	0	2	0	0	0	0	0	0	0	0
CRISPR/Cas system-associated exonuclease Cas4 (RecB family)	COG1468	0	0	0	0	0	1	0	2	0	0	1	0	0	1	1	0	0	0
CRISPR-associated endonuclease Cas2	TIGR01573	0	0	0	0	0	0	0	0	0	1	0	0	0	0	0	0	0	0
CRISPR-associated endonuclease Csn1	KO:K09952	0	1	0	0	0	0	0	0	0	0	0	0	0	0	0	0	0	0
CRISPR-associated exonuclease Cas4	KO:K07464	0	1	0	0	0	0	0	0	0	0	0	0	0	0	0	0	0	0
CRISPR-associated protein Cas1	KO:K15342	0	2	0	0	0	0	0	0	0	0	0	0	0	0	0	0	0	0
CRISPR-associated protein Cas2	KO:K09951	0	2	0	0	0	0	0	0	0	0	0	0	0	0	0	0	0	0
crossover junction endodeoxyribonuclease RuvC	KO:K01159	1	1	1	1	0	1	1	0	1	1	1	1	1	0	0	1	1	1
CRP/FNR family transcriptional regulator	KO:K01420	0	0	0	0	0	0	1	0	0	1	0	0	0	0	0	0	0	0
CRP-like cAMP-binding protein	COG0664	2	0	0	0	0	0	0	0	0	0	0	0	0	0	0	0	0	0
CspA family cold shock protein	KO:K03704	0	0	0	0	1	0	0	1	1	0	1	1	1	2	2	2	0	1
CTP synthase	KO:K01937	1	1	2	1	1	0	1	1	1	2	1	1	1	1	1	1	0	1
CTP synthase (UTP-ammonia lyase)	COG0504	0	0	0	0	1	0	0	0	0	0	0	0	0	0	0	0	0	0
Cu(I)/Ag(I) efflux system membrane protein CusA/SilA	KO:K07787	0	2	0	0	0	0	0	0	0	0	0	0	0	0	0	0	0	0
Cu+-exporting ATPase	KO:K17686	1	0	0	0	0	0	0	0	0	0	0	0	0	0	0	0	0	0
Cu2+-exporting ATPase	KO:K01533	0	0	1	0	0	0	0	0	0	0	0	1	0	0	0	0	0	0
CubicO group peptidase (beta-lactamase class C family)	COG1680	0	0	0	0	0	0	0	0	1	1	0	0	0	0	0	1	0	0
curved DNA-binding protein CbpA	COG2214	0	0	0	0	0	0	0	0	0	1	0	0	0	0	0	0	0	0
CxxC-x17-CxxC domain-containing protein	TIGR04272	0	0	0	1	0	0	0	0	1	1	0	1	0	0	0	1	1	1
cyanophycin synthetase	KO:K03802	0	0	0	0	0	0	1	1	2	0	0	0	0	0	0	0	1	0
cyanophycinase	TIGR02069	0	1	0	0	0	0	0	0	0	0	0	0	0	0	0	0	0	0
cyclase	KO:K02500	0	1	0	0	0	0	0	0	0	0	0	0	0	0	0	0	0	0
cyclophilin family peptidyl-prolyl cis-trans isomerase	COG0652	0	0	0	1	1	0	1	1	1	0	1	0	0	0	0	0	0	0
cyclopropane fatty-acyl-phospholipid synthase-like methyltransferase	COG2230	0	0	0	1	0	0	0	0	0	0	0	0	0	0	0	0	0	1
cyclopropane-fatty-acyl-phospholipid synthase	KO:K00574	0	0	0	0	0	1	0	0	0	0	0	0	0	0	0	0	0	1
cystathionine beta-lyase/cystathionine gamma-synthase	COG0626	0	0	0	0	0	1	1	0	0	0	0	0	0	0	0	0	0	0
cysteine desulfurase	KO:K04487	1	1	1	0	2	1	0	0	0	0	1	0	1	1	1	1	0	1
cysteine desulfurase/selenocysteine lyase	KO:K11717	0	1	0	1	1	0	0	1	1	2	0	0	1	0	0	0	1	0
cysteine sulfinate desulfinase/cysteine desulfurase-like protein	COG1104	0	0	0	0	1	0	0	0	0	0	0	0	0	0	0	0	0	0
cysteine synthase A	KO:K01738	1	0	0	0	1	1	0	0	0	0	0	0	0	0	0	0	0	0
cysteine synthase B	KO:K12339	1	0	0	0	0	0	0	0	0	0	0	0	0	0	0	0	0	0
cysteine-rich repeat protein	TIGR02232	5	1	0	0	1	0	0	0	0	0	1	0	1	0	1	1	0	0
cysteinyl-tRNA synthetase	KO:K01883	1	1	2	2	1	1	1	2	1	1	1	1	1	1	1	1	0	1
CYTH domain-containing protein	COG2954	0	0	0	0	0	0	0	0	0	0	1	0	0	0	0	2	0	0
cytidine deaminase	COG0295	1	0	0	0	0	0	0	0	0	0	0	0	0	0	0	0	0	0
cytidylate kinase	KO:K00945	0	0	0	0	0	0	2	1	1	0	2	0	0	1	2	1	0	1
cytidylate kinase	COG1102	0	0	0	0	0	0	0	0	0	0	0	0	0	0	0	0	0	1
cytidyltransferase-like protein	TIGR00125	0	1	0	0	0	0	0	0	1	0	0	0	0	0	0	1	0	0
cytochrome b involved in lipid metabolism	COG5274	1	0	0	1	0	0	0	0	0	1	0	0	0	0	0	0	0	0
cytochrome bd-type quinol oxidase subunit 2	COG1294	1	0	0	0	0	0	1	0	0	0	0	1	0	0	0	0	0	0
cytochrome c biogenesis protein CcdA	COG0785	1	1	0	0	0	0	0	0	1	1	0	0	0	0	0	0	1	1
cytochrome c biogenesis protein CcmG/thiol:disulfide interchange protein DsbE	KO:K02199	0	0	0	0	0	0	0	0	0	0	0	0	0	1	0	0	0	0
cytochrome c oxidase subunit 1	KO:K02274	0	0	0	0	0	0	0	0	0	0	0	0	0	0	0	0	0	1
cytochrome c556	COG3909	0	0	0	0	0	0	0	0	1	0	0	0	0	0	0	0	0	0
cytochrome c-type biogenesis protein	KO:K06196	0	0	0	0	0	0	0	0	0	0	1	0	0	0	0	0	0	0
cytochrome oxidase Cu insertion factor (SCO1/SenC/PrrC family)	COG1999	0	0	0	0	0	0	0	0	0	0	0	0	0	0	0	1	0	0
cytosine/adenosine deaminase-related metal-dependent hydrolase	COG0402	0	0	0	0	0	0	1	0	0	0	0	0	0	0	0	0	0	1
cytoskeletal protein CcmA (bactofilin family)	COG1664	1	0	0	0	0	0	0	0	0	0	0	0	0	0	0	1	0	0
cytoskeletal protein RodZ	COG1426	1	0	0	0	0	0	0	1	1	1	0	3	0	0	0	0	0	0
cytoskeleton protein RodZ	KO:K15539	0	0	0	0	0	0	1	0	0	0	0	0	0	0	0	0	0	0
D-3-phosphoglycerate dehydrogenase	KO:K00058	2	2	0	0	0	0	0	0	0	0	0	2	0	0	0	1	0	0
D-alanine-D-alanine ligase	KO:K01921	0	2	1	1	2	2	1	1	1	1	1	1	0	1	1	1	0	1
D-alanine--D-alanine ligase	TIGR01205	1	0	0	0	0	0	0	0	0	0	0	0	0	0	0	0	0	0
D-alanine-D-alanine ligase-like ATP-grasp enzyme	COG1181	0	0	0	0	0	0	0	1	0	0	0	0	0	0	0	0	0	0
D-alanyl-D-alanine carboxypeptidase	COG1686	0	1	0	0	3	0	0	0	1	1	1	1	1	1	1	1	0	2
D-alanyl-D-alanine carboxypeptidase	KO:K07260	0	0	1	0	1	0	0	0	1	0	0	0	1	1	1	1	0	1
D-alanyl-D-alanine carboxypeptidase (penicillin-binding protein 5/6)	KO:K07258	1	0	1	1	0	0	1	0	0	0	0	0	0	0	0	1	0	0
D-alanyl-D-alanine dipeptidase	KO:K08641	0	1	0	0	0	0	0	0	1	0	0	0	0	0	0	0	0	0
D-alanyl-D-alanine endopeptidase (penicillin-binding protein 7)	KO:K07262	0	0	0	0	0	1	0	0	0	0	0	0	0	0	0	0	0	0
D-aminoacyl-tRNA deacylase	KO:K09716	0	0	0	0	0	0	0	0	0	0	0	1	0	0	0	0	0	0
D-aminopeptidase	KO:K01266	1	0	0	0	0	0	0	0	0	0	0	0	0	0	0	0	0	0
D-beta-D-heptose 7-phosphate kinase/D-beta-D-heptose 1-phosphate adenosyltransferase	KO:K03272	0	0	0	1	0	0	2	0	0	0	0	0	1	0	0	0	0	0
dCMP deaminase	KO:K01493	0	0	0	0	0	0	1	1	1	0	0	1	1	0	0	0	1	0
dCTP deaminase	KO:K01494	1	1	1	1	1	1	0	1	1	1	1	0	0	1	1	1	0	1
DEAD/DEAH box helicase domain-containing protein	KO:K06877	0	0	1	1	1	1	1	0	0	1	1	0	1	1	1	1	1	1
death-on-curing family protein	TIGR01550	0	0	0	0	0	0	0	0	0	0	0	1	0	0	0	0	0	0
deferrochelatase/peroxidase EfeB	COG2837	0	0	0	0	0	0	1	0	0	0	0	0	0	0	0	0	0	0
demethylmenaquinone methyltransferase/2-methoxy-6-polyprenyl-1,4-benzoquinol methylase	KO:K03183	0	0	0	0	0	0	0	0	0	0	0	0	0	0	0	0	0	1
deoxyhypusine synthase	KO:K00809	0	0	0	1	0	0	0	0	0	0	0	0	0	0	0	0	0	0
deoxyribodipyrimidine photo-lyase	KO:K01669	2	1	1	1	0	2	0	0	0	2	2	0	0	1	2	2	0	4
deoxyribodipyrimidine photolyase-related protein	KO:K06876	0	1	0	0	0	1	0	0	0	0	2	0	0	0	1	1	0	1
deoxyribonuclease-4	KO:K01151	0	0	1	0	1	0	0	2	1	0	0	0	0	0	0	0	0	0
dephospho-CoA kinase	COG0237	0	0	0	2	0	0	0	0	0	2	0	3	0	1	0	1	2	1
dephospho-CoA kinase	KO:K00859	1	1	0	0	0	0	0	0	0	0	0	0	0	0	0	0	0	0
dGTPase	KO:K01129	1	1	0	0	0	0	0	0	0	0	0	0	0	0	0	0	0	0
DHA3 family multidrug efflux protein-like MFS transporter	KO:K18833	0	1	0	0	0	0	0	0	0	0	0	0	0	0	0	0	0	0
di/tricarboxylate transporter	COG0471	1	1	0	0	1	0	0	0	0	0	0	0	0	0	0	0	0	0
diacylglycerol kinase	COG0818	0	0	0	1	0	0	0	0	1	1	2	1	0	0	1	1	0	0
diacylglycerol kinase (ATP)	KO:K00901	0	0	0	0	0	0	0	0	0	0	1	0	0	0	0	0	0	0
diadenosine hexaphosphate hydrolase (ATP-forming)	KO:K18445	0	0	0	0	0	0	0	0	0	0	0	0	1	0	0	0	0	0
diadenosine tetraphosphate (Ap4A) HIT family hydrolase	COG0537	0	0	0	1	0	0	1	0	0	1	0	0	1	0	0	0	0	1
diaminohydroxyphosphoribosylaminopyrimidine deaminase/5-amino-6-(5-phosphoribosylamino)uracil reductase	KO:K11752	1	1	0	0	0	0	0	0	0	0	0	0	0	0	0	0	0	0
diaminopimelate decarboxylase	KO:K01586	1	1	0	0	0	1	0	0	0	0	0	0	0	0	0	0	0	0
diaminopimelate decarboxylase	COG0019	0	0	0	0	0	1	0	0	0	0	0	0	0	0	0	0	0	0
dienelactone hydrolase	COG0412	0	1	0	0	0	0	0	0	0	0	0	0	0	0	0	0	0	0
diguanylate cyclase	KO:K13069	0	0	0	0	0	0	0	0	0	0	0	0	0	0	0	0	1	0
diguanylate cyclase (GGDEF)-like protein	TIGR00254	0	0	0	1	1	0	0	0	0	1	0	0	0	1	0	0	0	0
diguanylate cyclase (GGDEF)-like protein/PAS domain S-box-containing protein	TIGR00254/TIGR00229	0	0	0	0	0	0	0	0	0	0	0	0	0	0	0	0	1	0
dihydroflavonol-4-reductase	KO:K00091	0	0	0	0	0	0	0	0	1	1	0	0	0	0	0	0	0	0
dihydrofolate reductase	KO:K00287	1	1	1	1	0	1	1	0	0	1	1	0	1	1	0	0	0	1
dihydrolipoamide dehydrogenase	KO:K00382	0	1	0	0	0	0	0	0	0	0	0	0	0	0	0	0	0	1
dihydroorotase	KO:K01465	1	2	0	0	0	0	0	0	0	0	0	0	0	0	0	0	0	0
dihydroorotate dehydrogenase (NAD+) catalytic subunit	KO:K17828	1	1	0	0	0	0	1	0	0	0	0	0	0	0	0	0	0	0
dihydroorotate dehydrogenase electron transfer subunit	KO:K02823	1	1	0	0	0	0	0	0	0	0	0	0	0	0	0	0	0	0
dihydroorotate dehydrogenase subfamily 2	TIGR01036	0	0	1	0	0	0	0	0	0	0	0	0	0	0	0	0	0	0
dihydropteroate synthase	KO:K00796	0	1	0	0	0	0	0	0	0	0	0	0	0	0	0	0	0	0
dihydroxyacetone kinase-like predicted kinase	COG1461	0	0	0	0	0	0	0	0	0	1	0	0	0	0	0	0	0	0
dihydroxy-acid dehydratase	KO:K01687	1	1	0	0	0	0	0	0	0	0	0	0	0	0	0	0	0	0
diketogulonate reductase-like aldo/keto reductase	COG0656	1	0	0	0	0	0	0	1	0	0	0	0	0	0	0	0	0	0
dimethylglycine dehydrogenase	KO:K00315	0	0	0	0	0	1	0	0	0	0	0	0	0	0	0	0	0	0
dinuclear metal center YbgI/SA1388 family protein	TIGR00486	0	1	0	0	0	0	0	0	0	0	0	0	0	0	0	0	0	0
dipeptidase E	KO:K05995	0	0	0	0	0	0	0	1	2	0	0	1	0	0	0	0	0	0
dipeptide/tripeptide permease	COG3104	0	0	0	0	0	0	0	0	0	0	0	0	0	0	0	0	0	1
dipeptidyl aminopeptidase/acylaminoacyl peptidase	COG1506	1	1	0	1	0	1	0	0	0	1	0	0	0	0	0	0	0	0
disulfide bond formation protein DsbB	KO:K03611	0	0	1	0	0	1	0	0	0	0	1	0	0	0	0	0	0	0
D-lactate dehydrogenase	KO:K03778	0	0	1	0	0	1	0	0	0	0	1	1	0	1	0	1	0	0
DMSO/TMAO reductase YedYZ heme-binding membrane subunit	COG2717	0	0	0	1	0	0	0	0	0	1	0	0	0	0	0	0	1	0
DMSO/TMAO reductase YedYZ heme-binding membrane subunit/ferredoxin	COG2717/COG1141	0	1	0	0	0	0	0	0	0	0	0	0	0	0	0	0	0	0
DNA (cytosine-5)-methyltransferase 1	KO:K00558	0	3	1	2	1	1	0	0	0	1	0	1	0	0	0	2	0	0
DNA adenine methylase	KO:K06223	0	0	1	3	0	0	0	0	0	0	0	1	0	0	0	0	0	0
DNA gyrase subunit A	KO:K02469	1	1	1	1	2	1	1	1	1	1	1	2	0	1	1	1	2	1
DNA gyrase subunit B	KO:K02470	1	1	1	1	1	2	1	1	2	1	1	1	0	2	1	1	1	2
DNA gyrase/topoisomerase IV subunit B	COG0187	0	0	0	0	0	0	0	0	0	0	0	1	0	0	0	0	0	0
DNA helicase HerA-like ATPase	COG0433	0	1	1	0	0	0	0	0	0	0	0	0	0	0	0	0	0	0
DNA helicase-2/ATP-dependent DNA helicase PcrA	KO:K03657	2	2	3	1	2	2	4	4	3	1	2	2	1	2	1	2	2	2
DNA invertase Pin-like site-specific DNA recombinase	COG1961	0	0	3	0	0	0	0	0	0	1	1	0	0	0	0	0	0	1
DNA ligase (NAD+)	KO:K01972	2	1	2	1	1	1	0	0	0	2	1	1	0	1	1	1	0	1
DNA ligase D-like protein (predicted 3'-phosphoesterase)	TIGR02777	0	0	0	0	0	0	0	0	0	0	0	2	0	0	0	0	0	0
DNA ligase-1	KO:K10747	0	0	0	0	0	1	2	2	0	0	0	0	0	0	0	0	0	0
DNA ligase-associated metallophosphoesterase	TIGR04123	0	0	0	0	0	1	0	0	0	0	0	0	0	0	0	0	0	0
DNA mismatch endonuclease (patch repair protein)	KO:K07458	0	1	0	0	0	0	0	0	0	0	0	0	0	0	0	0	0	0
DNA mismatch repair protein MutH	COG3066	0	0	0	0	0	0	0	0	0	0	0	1	0	0	0	0	0	0
DNA mismatch repair protein MutL	KO:K03572	0	0	0	0	0	0	0	0	1	0	0	0	0	0	0	0	0	0
DNA mismatch repair protein MutS	KO:K03555	0	0	0	0	0	0	0	2	1	0	0	0	0	0	0	0	0	0
DNA modification methylase	COG0863	0	0	1	2	1	2	0	1	0	0	0	0	0	0	0	0	0	1
DNA polymerase	KO:K02334	1	0	1	0	2	1	1	1	2	1	0	1	0	0	0	0	0	0
DNA polymerase (family 10)	KO:K02347	1	1	0	0	0	0	0	0	0	0	0	0	0	0	0	0	0	0
DNA polymerase elongation subunit (family B)	COG0417	0	0	0	0	0	0	0	0	0	1	0	0	0	0	0	0	0	0
DNA polymerase III alpha subunit	COG0587	0	0	0	0	0	0	0	0	0	0	0	0	0	0	0	0	1	0
DNA polymerase III alpha subunit (gram-positive type)	COG2176	0	0	0	0	0	0	0	0	0	0	0	0	0	0	0	0	1	0
DNA polymerase III delta prime subunit	COG0470	0	0	1	1	0	0	0	0	1	0	1	0	0	0	0	1	0	0
DNA polymerase III delta subunit	COG1466	0	0	0	0	1	0	0	0	0	0	1	0	1	0	0	1	0	1
DNA polymerase III delta subunit	TIGR01128	1	0	0	0	0	0	0	0	0	1	0	0	0	0	0	0	0	0
DNA polymerase III epsilon subunit family exonuclease	TIGR00573	1	1	0	0	0	0	0	0	0	0	0	0	0	0	0	0	0	0
DNA polymerase III epsilon subunit-like protein	COG0847	0	0	0	0	1	1	0	0	1	0	2	1	1	1	0	2	0	1
DNA polymerase III gamma/tau subunit	COG2812	0	0	0	0	0	0	0	0	0	1	0	0	0	0	0	0	0	0
DNA polymerase III subunit gamma/tau	TIGR02397	1	0	0	0	0	0	0	0	0	0	0	0	0	0	0	0	0	0
DNA polymerase I-like protein with 3'-5' exonuclease and polymerase domains	COG0749	0	0	0	0	0	0	0	1	0	0	0	0	0	0	0	0	0	0
DNA polymerase V	KO:K03502	1	1	0	0	0	1	1	1	1	0	1	0	1	1	1	1	0	1
DNA polymerase V	KO:K03503	1	1	0	0	0	0	1	1	1	0	1	0	0	0	1	1	0	1
DNA polymerase-1	KO:K02335	1	1	1	1	1	1	2	3	0	2	1	1	1	0	0	1	1	2
DNA polymerase-3 subunit alpha	KO:K02337	1	1	1	1	1	1	1	2	1	1	1	3	0	1	1	1	1	2
DNA polymerase-3 subunit beta	KO:K02338	1	1	1	1	0	1	1	1	1	1	1	0	1	0	0	1	1	1
DNA polymerase-3 subunit delta	KO:K02340	0	1	0	1	0	0	0	1	1	0	0	1	0	0	0	0	1	0
DNA polymerase-3 subunit delta'	KO:K02341	1	1	0	0	0	0	0	0	0	0	0	0	0	0	0	0	1	0
DNA polymerase-3 subunit epsilon	KO:K02342	0	1	0	1	0	0	0	0	0	0	0	0	0	0	1	0	0	2
DNA polymerase-3 subunit gamma/tau	KO:K02343	0	1	1	1	1	1	1	1	1	1	3	1	0	1	1	1	1	1
DNA polymerase-4/DNA polymerase V	KO:K02346/KO:K03502	0	0	1	0	0	0	0	0	0	0	0	0	0	0	0	0	1	1
DNA primase	KO:K02316	1	1	1	1	1	1	1	2	1	1	1	2	0	1	1	0	0	2
DNA primase	COG0358	0	0	0	0	0	0	0	0	0	1	0	0	0	0	0	0	0	0
DNA processing protein	KO:K04096	1	1	1	1	1	1	1	1	1	1	1	1	0	1	1	1	1	1
DNA recombination protein RmuC	KO:K09760	1	0	0	1	1	1	1	1	1	2	1	2	0	1	1	1	0	1
DNA repair exonuclease SbcCD ATPase subunit	COG0419	0	1	1	0	0	1	0	0	0	0	0	0	0	0	0	0	0	0
DNA repair photolyase	COG1533	0	0	0	0	0	0	0	0	2	0	0	0	0	1	0	0	0	0
DNA repair protein RadA	KO:K04483	0	0	0	0	0	0	0	0	0	0	0	1	0	0	0	0	0	0
DNA repair protein RadA/Sms	KO:K04485	1	1	0	0	0	0	1	1	1	0	0	0	0	0	0	0	0	0
DNA repair protein RadC	KO:K03630	0	0	0	1	0	1	1	1	1	2	0	0	0	0	0	0	0	0
DNA repair protein RecN (Recombination protein N)	KO:K03631	0	1	0	0	0	0	0	0	0	0	0	0	0	0	0	0	0	0
DNA repair protein RecO	TIGR00613	0	1	0	0	0	0	1	0	0	1	0	1	0	1	0	1	0	0
DNA repair protein RecO (recombination protein O)	KO:K03584	1	0	0	1	0	0	0	1	1	0	0	0	0	0	0	0	1	0
DNA replication and repair protein RecF	KO:K03629	1	1	0	0	0	0	1	1	1	0	0	0	0	0	0	0	0	0
DNA segregation ATPase FtsK/SpoIIIE-like protein	COG1674	0	0	0	0	0	0	0	0	0	0	1	0	0	0	0	0	0	0
DNA sulfur modification protein DndB	KO:K19169	0	0	0	0	0	0	0	0	0	0	0	1	0	0	0	0	0	0
DNA topoisomerase-1	KO:K03168	1	1	0	1	1	1	2	2	1	1	1	2	0	2	1	2	2	2
DNA transformation protein	KO:K07343	0	1	0	0	0	0	0	0	0	0	0	0	0	0	0	0	0	0
DNA/RNA-binding domain of Phe-tRNA-synthetase-like protein	COG3382	0	1	0	0	0	0	0	0	0	0	0	0	0	0	0	0	0	0
DNA-3-methyladenine glycosylase	KO:K03652	2	1	2	0	1	1	0	0	0	1	0	0	0	0	0	0	0	0
DNA-3-methyladenine glycosylase II	KO:K01247	0	0	0	0	0	1	0	0	0	0	0	0	0	1	0	0	0	1
DNA-binding beta-propeller fold protein YncE	COG3391	0	0	0	0	0	0	0	0	1	0	0	0	0	0	0	0	0	0
DNA-binding CsgD family transcriptional regulator	COG2771	0	0	0	0	0	0	0	0	0	0	0	0	0	0	1	0	0	0
DNA-binding FrmR family transcriptional regulator	COG1937	2	1	2	1	1	1	1	0	1	1	2	1	0	1	0	1	0	0
DNA-binding IclR family transcriptional regulator	COG1414	0	0	0	0	0	0	0	0	0	0	0	0	0	0	0	0	0	1
DNA-binding Lrp family transcriptional regulator	COG1522	1	0	0	0	0	0	0	0	0	0	0	0	0	0	0	1	0	0
DNA-binding LytR/AlgR family response regulator	COG3279	0	0	0	0	0	0	0	0	0	0	0	1	0	0	0	0	0	0
DNA-binding MarR family transcriptional regulator	COG1846	1	0	1	0	0	1	0	0	1	1	0	0	0	0	0	0	0	0
DNA-binding NarL/FixJ family response regulator	COG2197	0	0	0	1	0	0	1	0	0	0	0	0	0	0	0	0	0	0
DNA-binding NtrC family response regulator	COG2204	0	1	0	0	0	0	0	0	0	0	0	0	0	0	0	0	0	0
DNA-binding PadR family transcriptional regulator	COG1695	0	0	0	0	0	1	0	0	0	0	0	0	0	0	0	0	0	0
DNA-binding protein HU-beta	KO:K03530	1	0	1	1	1	1	1	1	1	1	2	1	1	1	1	1	1	1
DNA-binding protein YbaB	COG0718	1	1	0	0	0	0	1	0	1	0	0	0	0	0	0	0	0	0
DNA-binding response OmpR family regulator	COG0745	2	0	2	2	5	0	2	4	2	3	1	3	2	2	2	2	0	1
DNA-binding transcriptional ArsR family regulator	COG0640	1	0	0	0	0	2	2	0	1	1	0	1	0	0	0	1	0	0
DNA-binding transcriptional LysR family regulator	COG0583	0	1	0	0	0	0	0	0	0	0	0	1	0	0	0	0	0	0
DNA-binding transcriptional MerR regulator	COG0789	0	1	0	0	0	0	0	0	0	0	0	0	0	0	0	0	0	0
DNA-binding transcriptional MocR family regulator	COG1167	0	1	0	0	0	0	0	0	0	0	0	0	0	0	0	0	0	0
DNA-binding transcriptional regulator PaaX	COG3327	0	0	0	0	0	0	1	0	0	0	0	0	0	0	0	0	0	0
DNA-binding transcriptional regulator/RsmH inhibitor MraZ	COG2001	0	0	0	0	1	0	0	0	0	0	0	0	0	0	0	0	0	0
DNA-binding XRE family transcriptional regulator	COG1476	0	0	0	0	0	0	0	1	1	0	0	0	0	0	0	0	0	0
DNA-binding YbaB/EbfC family protein	TIGR00103	0	0	0	0	0	0	0	1	0	0	0	0	0	0	0	0	0	0
DNA-damage-inducible protein D	KO:K14623	0	1	0	0	0	0	0	0	0	0	0	0	0	0	0	0	0	0
DNA-damage-inducible protein J	KO:K07473	0	0	0	0	0	0	0	0	0	0	0	0	0	1	0	0	0	0
DNA-directed RNA polymerase alpha subunit	COG0202	0	0	0	0	0	0	0	0	0	0	0	1	0	0	0	0	0	0
DNA-directed RNA polymerase delta subunit	COG3343	0	1	0	0	0	0	0	0	0	0	0	0	0	0	0	0	0	0
DNA-directed RNA polymerase sigma subunit (sigma70/sigma32)	COG0568	0	0	0	0	0	1	0	0	0	0	0	0	0	0	0	0	0	0
DNA-directed RNA polymerase specialized sigma24 family protein	COG1595	0	0	0	0	0	0	0	0	0	1	0	0	0	0	0	0	0	0
DNA-directed RNA polymerase subunit alpha	KO:K03040	1	1	2	1	1	1	1	1	1	1	1	1	1	1	1	1	0	1
DNA-directed RNA polymerase subunit beta	KO:K03043	1	1	0	1	1	2	1	1	1	2	1	1	0	1	1	1	1	1
DNA-directed RNA polymerase subunit beta'	KO:K03046	1	1	1	1	1	2	2	1	1	2	2	1	0	1	1	1	1	1
DNA-directed RNA polymerase subunit F	COG1460	0	0	0	0	0	0	0	0	0	0	0	1	0	0	0	0	0	0
DNA-directed RNA polymerase subunit K	KO:K03055	0	0	0	0	0	0	0	0	0	0	0	1	0	0	0	0	0	0
DNA-directed RNA polymerase subunit RPC12/RpoP	COG1996	0	0	0	1	0	0	0	1	0	0	0	0	0	0	0	0	0	0
DnaJ-class molecular chaperone	COG0484	0	0	0	0	0	1	1	0	0	0	0	0	0	0	0	0	0	0
DnaK suppressor protein	KO:K06204	0	0	0	0	0	0	0	0	0	0	0	0	0	0	0	1	0	0
DNA-nicking Smr family endonuclease	COG2840	1	2	0	0	0	0	0	0	0	0	1	0	0	0	1	0	0	0
dolichol kinase	COG0170	1	2	0	0	0	0	0	0	0	0	0	0	0	0	0	1	0	0
dolichol-phosphate mannosyltransferase	KO:K00721	1	1	0	0	0	0	1	0	0	1	0	1	0	0	0	0	0	0
dolichyl-phosphate beta-glucosyltransferase	KO:K00729	1	1	0	1	0	0	0	0	0	1	0	0	0	0	0	0	0	0
dolichyl-phosphate-mannose--protein O-mannosyl transferase	COG1928	0	0	0	0	0	0	1	0	0	0	0	0	0	0	0	0	0	0
drug/metabolite transporter (DMT)-like permease	COG0697	3	5	0	1	0	1	6	0	1	3	1	2	0	1	0	1	0	2
dsDNA-specific endonuclease/ATPase MutS2	COG1193	0	0	0	0	0	0	0	0	0	0	1	0	0	0	0	1	0	1
dsRNA-specific ribonuclease	COG0571	0	0	0	0	0	0	0	0	0	0	0	0	0	1	0	0	0	0
dTDP-4-amino-4,6-dideoxygalactose transaminase	COG0399	0	0	0	0	0	0	2	1	1	0	0	0	0	0	0	0	0	0
dTDP-4-dehydrorhamnose 3,5-epimerase	KO:K01790	0	1	0	1	0	1	2	0	0	1	0	1	0	0	0	0	1	0
dTDP-4-dehydrorhamnose 3,5-epimerase	TIGR01221	0	0	0	0	0	0	0	0	1	0	0	0	0	0	0	0	0	0
dTDP-4-dehydrorhamnose 3,5-epimerase-like enzyme	COG1898	0	1	0	0	0	0	0	0	0	0	0	0	0	0	0	0	0	0
dTDP-4-dehydrorhamnose reductase	KO:K00067	1	2	0	1	0	0	1	0	0	1	0	0	0	0	0	0	0	0
dTDP-4-dehydrorhamnose reductase	COG1091	0	0	0	0	0	0	0	0	0	0	0	1	0	0	0	0	0	0
dTDP-4-dehydrorhamnose reductase	TIGR01214	0	0	0	0	0	0	0	0	1	0	0	0	0	0	0	0	0	0
dTDP-glucose 4,6-dehydratase	KO:K01710	1	2	0	1	0	1	2	0	0	1	0	1	0	1	0	0	1	0
D-threo-aldose 1-dehydrogenase	KO:K00064	0	0	0	0	0	0	0	0	0	1	0	0	0	0	0	0	0	0
dTMP kinase	KO:K00943	1	1	1	0	2	0	1	0	0	1	2	0	0	0	1	1	0	1
DtxR family Mn-dependent transcriptional regulator	KO:K03709	0	0	0	0	0	0	0	0	0	0	0	0	0	1	0	0	0	0
DUF2075 family protein/DNA replication protein DnaC	COG3410/COG1484	0	0	0	0	0	1	0	0	0	0	0	0	0	0	0	0	0	0
dUTP pyrophosphatase	KO:K01520	1	1	1	0	1	0	1	1	1	0	0	0	0	0	0	1	0	0
ElaB/YqjD/DUF883 family membrane-anchored ribosome-binding protein	COG4575	0	0	1	1	0	0	0	0	0	1	0	0	0	0	0	0	1	0
elongation factor G	KO:K02355	1	1	1	1	1	1	1	2	1	1	1	1	1	1	1	1	1	1
elongation factor P	KO:K02356	1	1	1	1	1	1	1	0	1	1	0	1	1	1	1	1	1	0
elongation factor Ts	KO:K02357	1	1	1	1	2	1	1	1	1	2	1	1	1	1	1	1	0	1
elongation factor Tu	KO:K02358	1	1	2	1	1	2	1	1	1	1	1	1	1	0	0	1	1	1
elongator complex protein 3	KO:K07739	1	1	0	0	1	0	1	1	1	0	0	0	0	0	0	0	0	0
ELWxxDGT repeat protein	TIGR04534	0	0	0	0	0	0	0	0	1	0	0	0	0	0	0	0	0	0
enamine deaminase RidA (YjgF/YER057c/UK114 family)	COG0251	0	0	0	0	0	0	0	0	0	0	0	1	0	0	0	0	0	0
endo-1,4-beta-D-glucanase Y	COG3405	0	0	0	1	0	0	0	0	0	0	0	0	0	0	0	0	0	0
endo-alpha-1,4-polygalactosaminidase (GH114 family)	COG2342	0	1	0	0	0	0	0	0	0	0	0	0	0	0	0	0	0	0
endonuclease/exonuclease/phosphatase (EEP) superfamily protein YafD	COG3021	0	0	0	0	0	0	1	0	0	0	0	0	0	0	0	0	0	0
endonuclease/exonuclease/phosphatase family metal-dependent hydrolase	COG3568	1	2	0	0	0	0	0	1	2	0	0	0	0	0	0	3	0	1
endonuclease-3	KO:K10773	1	0	0	1	0	0	0	1	1	1	0	0	0	0	0	0	0	1
energy-coupling factor transporter ATP-binding protein EcfA2	COG1122	0	0	0	1	0	0	0	0	0	0	0	0	0	0	0	0	0	0
energy-coupling factor transporter transmembrane protein EcfT	COG0619	0	0	0	0	0	0	0	0	1	0	0	0	0	0	0	0	0	0
enolase	KO:K01689	1	1	2	1	1	2	2	1	1	1	1	1	1	1	0	1	0	0
enolase	COG0148	0	0	0	0	0	0	0	0	0	0	0	1	0	0	0	0	0	0
enoyl-[acyl-carrier protein] reductase I	KO:K00208	0	0	0	0	0	0	0	0	0	1	0	0	0	0	0	0	0	0
enoyl-CoA hydratase	KO:K01692	0	1	0	0	0	0	0	0	0	0	0	0	0	0	0	0	0	0
epoxyqueuosine reductase	KO:K18979	0	0	0	0	0	0	0	0	0	1	0	0	0	0	0	0	0	0
esterase/lipase	COG1647	0	0	0	0	1	0	1	0	0	0	0	0	0	0	0	0	0	0
excinuclease ABC subunit A	KO:K03701	1	1	2	2	1	1	1	2	1	2	1	3	0	2	1	1	1	2
excinuclease ABC subunit B	KO:K03702	1	1	1	1	2	2	2	0	1	2	1	0	0	1	1	1	0	1
excinuclease ABC subunit C	KO:K03703	1	1	1	1	1	1	2	2	1	1	1	1	0	1	1	1	1	0
excinuclease UvrABC nuclease subunit	COG0322	0	0	0	0	0	0	0	0	0	0	0	0	0	0	0	0	0	1
excisionase family DNA binding protein	TIGR01764	0	0	0	0	0	1	1	0	0	0	0	0	0	0	0	1	0	0
exodeoxyribonuclease VII large subunit	KO:K03601	0	0	0	1	1	1	0	0	0	1	0	1	1	0	0	0	0	0
exodeoxyribonuclease VII small subunit	TIGR01280	0	0	0	1	0	0	0	0	0	1	0	0	0	0	0	0	0	0
exodeoxyribonuclease VII small subunit	KO:K03602	0	0	0	0	0	0	0	0	0	0	0	1	0	0	0	0	0	0
exodeoxyribonuclease-3	KO:K01142	1	1	0	1	0	2	1	0	0	1	1	0	1	1	1	1	1	1
exodeoxyribonuclease-5	KO:K01144	0	0	0	0	0	0	1	0	1	0	0	0	0	0	0	0	0	0
exonuclease III	COG0708	0	0	0	0	1	0	0	0	0	0	0	0	0	1	1	0	0	1
exonuclease SbcC	KO:K03546	0	0	0	0	0	0	0	0	0	0	0	0	0	0	0	0	0	1
exonuclease VII small subunit	COG1722	0	0	0	0	0	1	0	0	0	0	0	0	0	0	0	0	0	0
exopolysaccharide biosynthesis polyprenyl glycosylphosphotransferase	TIGR03025	1	1	0	1	0	0	0	0	0	1	0	1	0	0	0	0	0	0
exosome complex RNA-binding protein Rrp42 (RNase PH superfamily)	COG2123	0	0	0	0	0	0	0	0	0	0	0	1	0	0	0	0	0	0
F0F1-type ATP synthase assembly protein I	COG5336	0	0	0	1	1	1	0	0	0	0	0	0	0	0	0	0	0	0
F0F1-type ATP synthase delta subunit	COG0712	0	0	0	1	0	0	0	0	0	0	1	0	0	0	0	0	0	0
F0F1-type ATP synthase epsilon subunit	COG0355	0	0	0	0	1	0	0	0	0	0	0	0	0	0	0	0	0	0
F0F1-type ATP synthase gamma subunit	COG0224	0	0	0	0	1	0	0	0	0	0	0	0	0	0	0	0	0	0
F0F1-type ATP synthase membrane subunit b/b'	COG0711	0	0	0	0	0	0	0	0	0	0	1	0	0	0	0	0	0	0
F420-0:gamma-glutamyl ligase	COG1478	0	0	1	1	0	0	1	0	0	1	0	0	0	0	0	0	0	0
F420-0:gamma-glutamyl ligase-like protein	COG4071	1	0	0	0	0	0	0	0	0	0	0	0	0	0	0	0	0	0
FAD synthetase	KO:K14656	1	0	0	0	0	0	0	0	0	0	0	0	0	0	0	0	0	0
FAD/FMN-containing dehydrogenase	COG0277	0	0	1	0	0	1	0	0	0	0	1	0	0	1	1	1	0	1
fatty acid desaturase	COG3239	0	0	0	0	0	0	1	0	0	0	1	0	0	0	0	0	0	1
FdhD protein	KO:K02379	0	0	0	0	0	1	0	0	0	0	0	0	0	0	0	0	0	0
Fe2+ or Zn2+ uptake regulation protein	COG0735	1	0	1	1	0	1	0	0	0	1	1	0	0	0	0	1	1	1
Fe-Mn family superoxide dismutase	KO:K04564	1	1	1	1	0	1	1	0	0	1	1	0	1	1	1	1	0	1
fermentation-respiration switch protein FrsA (DUF1100 family)	COG1073	0	1	0	0	0	0	0	0	0	0	0	0	0	1	0	0	0	0
ferredoxin	KO:K05337	1	0	0	2	0	0	0	0	1	1	0	2	0	0	0	0	0	0
ferredoxin	COG1141	0	0	0	0	1	0	0	0	0	0	0	0	1	0	0	0	0	0
ferredoxin	COG0633	0	1	0	0	0	0	0	0	0	0	0	0	0	0	0	0	0	0
ferredoxin-NADP reductase	COG1018	1	0	0	1	0	0	0	1	1	1	2	0	0	0	0	1	0	1
ferredoxin-NADP reductase/Na+-translocating ferredoxin:NAD+ oxidoreductase RnfD subunit	COG1018/COG4658	0	0	0	0	0	0	0	0	0	0	0	0	0	0	1	0	0	1
ferritin	KO:K02217	1	1	0	0	0	0	0	0	0	0	0	0	0	0	0	0	0	0
ferritin-like protein	COG2406	1	0	0	0	0	0	0	0	0	0	0	0	0	0	0	0	0	0
ferrous iron transport protein B	KO:K04759	0	1	0	0	0	0	0	0	0	0	0	0	0	0	0	0	0	0
ferrous-iron efflux pump FieF	KO:K13283	0	1	0	0	0	0	0	0	0	0	0	0	0	0	0	0	0	0
Fe-S cluster assembly ATPase SufC	COG0396	0	0	0	0	0	0	0	1	0	0	0	0	0	0	0	0	0	0
Fe-S cluster assembly ATP-binding protein	KO:K09013	0	1	0	1	1	0	1	0	1	1	0	1	1	0	0	0	0	0
Fe-S cluster assembly protein SufB	KO:K09014	0	1	0	1	0	0	0	0	0	2	0	0	1	0	0	0	0	0
Fe-S cluster assembly protein SufD	KO:K09015	0	0	0	1	0	0	0	0	0	0	0	0	0	0	0	0	0	0
Fe-S cluster assembly scaffold protein SufB	COG0719	0	0	0	0	0	0	1	0	1	1	0	2	0	0	0	0	0	0
Fe-S cluster biogenesis protein NfuA	COG0694	0	0	0	0	0	0	0	0	0	0	0	0	1	0	0	0	0	0
Fe-S-cluster-containing dehydrogenase component	COG0437	0	1	0	0	0	0	0	0	0	0	0	0	0	0	0	0	0	0
fibronectin type 3 domain-containing protein	COG3401	0	0	0	0	0	0	0	0	0	0	0	0	0	0	0	1	0	0
Fic family protein	COG3177	3	4	0	1	0	0	1	1	1	2	1	2	0	0	0	1	0	0
fimbrial isopeptide formation D2 family protein/uncharacterized repeat protein (TIGR01451 family)	TIGR04226/TIGR01451	1	0	0	0	0	0	0	0	0	0	0	0	0	0	0	0	0	0
FkbM family methyltransferase	TIGR01444	0	0	0	0	0	0	0	0	0	0	0	0	0	0	0	0	0	1
FKBP-type peptidyl-prolyl cis-trans isomerase	COG0545	0	0	0	0	0	0	0	0	1	0	1	0	0	2	1	1	0	0
FKBP-type peptidyl-prolyl cis-trans isomerase (trigger factor)	COG0544	0	0	1	0	1	0	0	0	0	0	0	0	0	0	0	0	0	0
FKBP-type peptidyl-prolyl cis-trans isomerase 2	COG1047	0	0	0	0	0	0	0	0	0	0	0	1	0	0	0	0	0	0
FKBP-type peptidyl-prolyl cis-trans isomerase FklB	KO:K03773	0	0	0	1	0	0	0	0	0	1	0	0	0	0	0	0	0	0
FKBP-type peptidyl-prolyl cis-trans isomerase FkpA	KO:K03772	0	0	1	0	0	0	0	0	0	0	0	0	0	0	0	0	0	0
flagellar basal body-associated protein FliL	COG1580	0	0	0	2	0	0	0	0	0	0	0	0	0	0	0	0	0	0
flagellar biogenesis protein FliO	COG3190	0	0	0	0	0	0	0	0	1	0	0	0	0	0	0	0	0	0
flagellar biosynthesis chaperone FliJ	COG2882	0	0	0	1	0	0	0	0	0	0	0	0	0	0	0	0	0	0
flagellar biosynthesis protein FlhF	KO:K02404	0	0	0	0	0	0	0	0	0	1	0	0	0	0	0	0	0	0
flagellar biosynthesis protein FlhG	KO:K04562	0	0	0	0	0	0	0	0	0	1	0	0	0	0	0	0	0	0
flavin reductase (DIM6/NTAB) family NADH-FMN oxidoreductase RutF	COG1853	0	0	0	0	0	0	0	0	0	0	0	0	0	0	0	1	0	1
flavodoxin	COG0716	1	1	0	0	0	0	0	0	1	0	0	1	0	0	0	0	0	0
flavodoxin I	KO:K03839	1	0	0	0	0	0	0	0	0	1	0	0	0	0	0	0	0	0
flavodoxin short chain	TIGR01753	0	0	0	0	0	0	2	0	0	0	0	0	0	0	0	0	0	0
Flp pilus assembly CpaF family ATPase	COG4962	0	1	0	0	0	0	0	0	0	0	0	0	0	1	0	0	0	0
Flp pilus assembly protein protease CpaA	COG4960	0	0	0	0	0	0	0	0	0	0	0	0	1	0	0	0	0	0
Flp pilus assembly protein TadD	COG5010	0	2	0	0	0	0	0	0	0	0	0	0	0	0	0	0	0	0
FMN phosphatase YigB (HAD superfamily)	COG1011	0	0	0	1	0	0	2	0	1	0	0	0	0	0	0	0	0	0
foldase protein PrsA	KO:K07533	0	0	0	0	0	0	1	0	0	0	0	0	0	0	0	0	0	0
formamidopyrimidine-DNA glycosylase	KO:K10563	1	1	2	0	1	1	1	0	0	0	1	2	0	0	1	1	0	1
formate C-acetyltransferase	KO:K00656	1	1	0	0	0	0	1	0	0	0	0	0	0	0	0	0	0	0
formate dehydrogenase major subunit	KO:K00123	0	0	0	0	0	1	0	0	0	0	0	0	0	0	0	0	0	0
formate--tetrahydrofolate ligase	KO:K01938	0	0	0	0	0	1	2	0	0	0	0	0	0	0	0	0	0	0
formylglycine-generating enzyme required for sulfatase activity	COG1262	0	0	0	0	0	0	0	0	0	2	0	0	1	0	0	0	0	0
formyltetrahydrofolate deformylase	KO:K01433	1	1	0	0	0	0	0	0	0	0	0	0	0	0	0	0	0	0
formyltetrahydrofolate-dependent phosphoribosylglycinamide formyltransferase	TIGR00639	0	1	0	0	0	0	0	0	0	0	0	0	0	0	0	0	0	0
four helix bundle protein	TIGR02436	5	3	0	5	0	5	1	0	0	0	0	8	0	0	0	0	2	0
fructokinase	KO:K00847	0	0	0	0	0	0	0	0	0	0	0	0	0	0	0	0	0	1
fructosamine-3-kinase	COG3001	0	0	0	0	0	0	0	0	1	0	0	0	0	0	0	0	0	0
fructose-1,6-bisphosphatase I	KO:K03841	1	1	0	0	0	0	0	0	0	0	0	0	0	0	0	0	0	0
fructose-1,6-bisphosphatase/inositol monophosphatase family enzyme	COG0483	0	0	0	0	0	0	0	0	1	0	0	0	0	0	0	1	0	0
fructose-bisphosphate aldolase class I	KO:K01623	0	0	0	1	0	0	0	0	0	0	1	0	0	1	1	1	0	1
fructose-bisphosphate aldolase class II	KO:K01624	1	1	0	0	1	1	0	0	0	1	0	0	0	0	0	0	0	0
fructose-bisphosphate aldolase/2-amino-3,7-dideoxy-D-threo-hept-6-ulosonate synthase	KO:K16306	0	2	0	0	0	0	0	0	0	0	0	0	0	0	0	0	0	0
FtsH-binding integral membrane protein	COG0670	1	1	0	0	0	0	0	0	0	0	0	0	0	0	0	1	0	0
FtsP/CotA-like multicopper oxidase with cupredoxin domain	COG2132	0	0	0	0	0	0	0	0	0	0	0	0	0	0	0	0	0	1
F-type H+-transporting ATPase subunit a	KO:K02108	0	0	1	1	1	1	0	0	0	0	1	1	0	0	0	0	0	0
F-type H+-transporting ATPase subunit alpha	KO:K02111	0	0	1	1	2	2	0	0	0	0	1	2	0	0	0	0	0	0
F-type H+-transporting ATPase subunit b	KO:K02109	0	0	1	1	1	1	0	0	0	0	1	1	0	0	0	0	0	0
F-type H+-transporting ATPase subunit beta	KO:K02112	0	0	0	1	2	1	0	0	0	0	1	2	0	0	0	0	0	0
F-type H+-transporting ATPase subunit c	KO:K02110	0	0	1	1	1	1	0	0	0	0	1	1	0	0	0	0	0	0
F-type H+-transporting ATPase subunit delta	KO:K02113	0	0	0	0	1	0	0	0	0	0	0	1	0	0	0	0	0	0
F-type H+-transporting ATPase subunit epsilon	KO:K02114	0	0	0	1	1	1	0	0	0	0	1	1	0	0	0	0	0	0
F-type H+-transporting ATPase subunit gamma	KO:K02115	0	0	0	1	1	1	0	0	0	0	1	1	0	0	0	0	0	0
fumarate hydratase subunit alpha	KO:K01677	1	0	0	0	0	0	0	0	0	0	0	0	0	0	0	0	0	0
fumarate hydratase subunit beta	KO:K01678	1	1	0	0	0	0	0	0	0	0	0	0	0	0	0	0	0	0
fumarylacetoacetase	KO:K01555	0	1	0	0	0	0	0	0	0	0	0	0	0	0	0	0	0	0
Fur family ferric uptake transcriptional regulator	KO:K03711	0	2	0	0	0	0	0	0	0	0	0	0	0	0	0	0	0	0
G3E family GTPase	COG0523	0	0	0	1	0	0	0	0	0	0	0	0	0	0	0	0	0	0
gamma-glutamylcyclotransferase (GGCT)/AIG2-like uncharacterized protein YtfP	COG2105	0	1	0	0	1	0	0	1	0	0	0	0	0	0	0	1	0	0
gamma-glutamylcysteine synthetase	COG3572	0	0	0	1	0	0	0	0	0	0	0	0	0	0	0	0	0	0
gas vesicle protein	COG4980	2	1	0	0	1	0	0	1	1	0	0	0	0	0	0	0	0	0
GDP-4-dehydro-6-deoxy-D-mannose reductase	KO:K15856	0	0	0	0	0	0	1	0	0	0	0	0	0	0	0	0	0	0
GDP-L-fucose synthase	KO:K02377	0	0	0	0	1	0	0	0	0	0	0	0	0	0	0	0	0	0
GDPmannose 4,6-dehydratase	KO:K01711	0	1	0	0	1	0	1	0	0	0	0	1	0	0	0	0	0	0
general secretion pathway protein E	KO:K02454	0	0	0	0	0	0	0	0	0	1	0	0	0	0	0	0	0	0
general secretion pathway protein G	KO:K02456	1	2	2	0	0	1	0	0	0	0	0	0	0	0	0	1	0	2
general stress protein 26	COG3871	0	0	0	0	0	0	0	1	1	0	0	0	0	0	0	0	0	0
geranylgeranyl diphosphate synthase type I	KO:K13787	0	0	0	1	0	0	1	0	0	1	0	1	0	0	1	0	1	1
GGDEF domain-containing protein	COG2199	0	1	0	0	0	0	0	0	0	0	0	0	0	0	0	0	0	0
GH15 family glucan-1,4-alpha-glucosidase	COG3387	0	1	0	0	1	0	0	0	0	0	1	0	0	0	0	0	0	1
GH35 family endo-1,4-beta-xylanase	COG3693	0	0	0	0	0	0	1	0	0	0	0	0	0	0	0	0	0	0
GLPGLI family protein	TIGR01200	0	0	1	0	0	0	0	0	0	0	0	0	0	0	0	0	0	0
glucokinase	KO:K00845	0	1	0	0	0	0	0	0	0	0	0	1	1	0	0	0	0	0
gluconate 5-dehydrogenase	KO:K00046	0	0	0	0	0	0	1	0	0	0	0	0	0	0	0	0	0	0
glucosamine--fructose-6-phosphate aminotransferase (isomerizing)	KO:K00820	1	1	0	1	1	0	1	2	1	1	1	1	1	1	2	2	1	0
glucose/arabinose dehydrogenase	COG2133	1	1	0	1	0	1	2	1	1	0	1	0	0	0	0	1	0	1
glucose/mannose-6-phosphate isomerase	KO:K15916	0	0	1	1	1	1	1	0	0	1	0	1	0	0	0	0	1	0
glucose-1-phosphate adenylyltransferase	KO:K00975	0	0	0	1	0	0	0	0	0	0	0	0	0	0	0	0	0	0
glucose-1-phosphate thymidylyltransferase	KO:K00973	2	3	0	1	1	0	1	0	0	1	0	1	0	0	0	0	0	0
glucose-6-phosphate 1-dehydrogenase	KO:K00036	0	1	0	1	0	1	1	0	1	0	0	0	1	0	0	0	0	0
glucose-6-phosphate 1-dehydrogenase	COG0364	0	0	1	0	0	0	0	0	0	0	0	0	0	0	0	0	0	0
glucose-6-phosphate isomerase	KO:K01810	1	1	0	0	0	0	0	0	0	0	0	0	1	1	0	1	0	1
glutamate 5-kinase	KO:K00931	1	1	0	0	0	0	0	0	0	0	0	0	0	0	0	0	0	0
glutamate dehydrogenase (NADP+)	KO:K00262	0	0	0	0	0	0	0	0	0	0	0	0	0	1	0	1	0	1
glutamate dehydrogenase/leucine dehydrogenase	COG0334	1	1	0	0	1	0	0	0	0	0	0	2	0	0	0	0	0	0
glutamate N-acetyltransferase/amino-acid N-acetyltransferase	KO:K00620	0	1	0	0	0	0	0	0	0	0	0	0	0	0	0	0	0	0
glutamate racemase	KO:K01776	0	1	0	0	0	0	2	0	0	0	0	0	0	0	0	1	0	1
glutamate racemase	COG0796	1	0	0	0	0	0	0	0	0	0	0	0	0	0	0	0	0	0
glutamate/tyrosine decarboxylase-like PLP-dependent enzyme	COG0076	0	0	0	0	0	0	1	0	0	0	0	0	0	0	0	0	0	0
glutamate-5-semialdehyde dehydrogenase	KO:K00147	1	1	0	0	0	0	0	0	0	0	0	0	0	0	0	0	0	0
glutamate--cysteine ligase	KO:K01919	0	0	0	0	0	1	0	0	0	0	0	0	0	0	0	0	0	0
glutamine amidotransferase	KO:K02501	0	1	0	0	0	0	0	0	0	0	0	0	0	0	0	0	0	0
glutamine synthetase	KO:K01915	1	2	0	0	0	0	0	0	1	1	0	0	0	0	0	0	0	0
glutamyl-tRNA synthetase	KO:K01885	0	0	0	0	1	0	1	0	1	1	2	0	0	0	1	1	0	1
glutamyl-tRNA synthetase	TIGR00464	1	1	1	1	0	1	0	0	0	0	0	0	1	1	0	0	0	0
glutaredoxin	COG0695	0	2	0	1	0	0	2	1	0	0	1	0	0	1	0	1	0	1
glutaredoxin/cytochrome c biogenesis protein CcdA	COG0695/COG0785	0	0	0	0	0	0	0	0	0	0	0	0	0	1	0	0	0	0
glutaredoxin-like YruB-family protein	TIGR02196	0	0	1	0	1	1	0	0	0	0	1	0	1	0	1	1	0	1
glutaredoxin-related protein	COG0278	0	1	0	0	0	0	0	0	0	0	0	0	0	0	0	0	0	0
glutathione peroxidase	KO:K00432	0	0	0	0	0	0	0	0	0	0	0	0	0	0	0	0	0	1
glutathione reductase (NADPH)	KO:K00383	1	0	0	0	0	0	0	0	0	0	0	0	0	0	0	0	0	0
glutathione S-transferase	COG0625	0	0	0	0	0	0	0	0	0	0	1	0	0	1	1	1	0	1
glutathione synthase/RimK-type ligase-like ATP-grasp enzyme	COG0189	0	0	1	1	0	0	0	2	1	0	0	0	0	0	1	0	1	0
glyceraldehyde 3-phosphate dehydrogenase	KO:K00134	2	1	0	1	1	1	1	0	0	1	1	2	0	0	1	1	1	0
glycerate dehydrogenase	KO:K00018	0	0	0	0	0	1	0	0	0	1	0	0	0	0	0	0	0	0
glycerate-2-kinase	COG2379	0	0	1	0	1	1	0	0	0	0	0	0	1	0	0	0	0	0
glycerol-3-phosphate cytidylyltransferase-like family protein	COG0615	0	0	0	0	0	0	0	0	0	0	0	0	0	0	0	0	1	0
glycine C-acetyltransferase	KO:K00639	0	0	0	0	0	0	1	0	0	0	0	0	0	0	0	0	0	0
glycine hydroxymethyltransferase	KO:K00600	1	1	0	1	1	1	2	1	1	0	1	1	1	1	1	1	0	1
glycogen debranching enzyme	COG3408	1	2	1	0	0	0	0	0	0	0	0	0	0	0	0	0	0	1
glycogen operon protein	KO:K02438	0	1	0	0	0	0	0	0	0	0	0	0	0	0	0	0	0	0
glycogen synthase	COG0297	1	0	0	0	0	0	0	0	0	0	0	0	0	0	0	0	0	1
glycogen(starch) synthase	KO:K00693	0	0	0	0	0	0	0	0	0	1	0	0	0	0	0	0	0	0
glycosyltransferase	KO:K13002	0	0	0	0	0	0	0	0	1	0	0	0	0	0	0	0	0	0
glycosyltransferase involved in cell wall biosynthesis	COG0438	8	12	1	16	4	2	17	2	4	18	3	8	3	2	2	5	9	5
glycosyltransferase involved in cell wall biosynthesis	COG0463	1	4	0	4	0	0	5	4	5	1	0	5	0	0	1	2	1	0
glycyl-tRNA synthetase	KO:K01880	1	1	1	1	1	1	1	0	1	1	1	1	1	1	1	1	0	1
glyoxalase family protein	KO:K15975	0	0	0	0	0	0	0	0	0	0	0	0	0	0	0	2	0	0
glyoxylase-like metal-dependent hydrolase (beta-lactamase superfamily II)	COG0491	0	1	0	0	0	0	1	0	0	2	1	0	0	0	0	1	0	0
GMP synthase (glutamine-hydrolysing)	KO:K01951	1	1	0	0	0	0	0	0	1	0	0	0	1	1	2	1	0	0
GMP synthase-like glutamine amidotransferase	COG0518	1	1	0	1	0	0	0	0	0	0	0	0	0	1	0	0	0	0
GNAT superfamily N-acetyltransferase	COG0454	0	3	1	0	0	0	2	0	1	1	0	0	0	0	0	1	0	1
GPH family glycoside/pentoside/hexuronide:cation symporter	KO:K03292	0	0	0	0	0	0	0	0	0	1	0	0	0	0	0	0	0	0
GrpB-like predicted nucleotidyltransferase (UPF0157 family)	COG2320	0	1	0	0	0	0	0	0	0	0	0	0	0	0	0	0	0	0
GST-like protein	KO:K11209	0	0	0	0	0	0	0	0	0	0	0	0	0	0	0	1	0	0
GT2 family glycosyltransferase	COG1216	3	4	0	3	0	0	4	0	2	3	0	2	0	0	0	0	3	0
GTP cyclohydrolase I	KO:K01495	0	1	0	0	0	0	0	0	0	0	0	0	0	0	0	0	0	0
GTP pyrophosphokinase	KO:K00951	2	4	0	2	1	1	0	1	1	2	1	0	0	1	2	1	0	1
GTP-binding protein	KO:K06207	1	1	1	1	1	1	1	1	1	1	1	1	0	1	1	1	0	2
GTP-binding protein	KO:K03979	1	1	0	1	1	1	1	0	1	0	1	1	0	0	0	1	1	1
GTP-binding protein	KO:K03978	0	0	0	1	0	1	0	0	0	1	0	0	0	0	0	0	1	1
GTP-binding protein	KO:K03977	1	1	0	0	0	0	0	0	0	0	0	0	0	0	0	0	0	0
GTP-binding protein HflX	KO:K03665	1	1	0	0	0	0	0	0	0	0	0	0	0	0	0	0	0	0
GTP-binding protein LepA	KO:K03596	1	1	1	1	1	1	1	2	1	1	1	0	2	1	1	1	0	1
GTP-binding protein YchF	TIGR00092	1	1	1	1	1	1	1	1	1	1	1	0	0	1	1	1	1	1
guanidinoacetate N-methyltransferase	KO:K00542	1	0	0	0	0	0	0	0	0	0	0	0	0	0	0	0	0	0
guanidinopropionase	KO:K18459	0	1	0	0	0	0	0	0	0	0	0	0	0	0	0	0	0	0
guanine deaminase	KO:K01487	0	0	0	0	0	0	0	0	1	0	0	0	0	0	0	0	0	0
guanylate kinase	KO:K00942	1	1	1	2	0	1	0	0	0	1	0	0	0	1	0	2	0	1
guanylate kinase	COG0194	0	0	0	0	0	0	0	1	0	0	0	0	0	0	0	0	0	0
GxxExxY protein	TIGR04256	1	0	0	2	0	0	0	0	0	1	0	0	0	0	0	0	0	0
H+/Cl- antiporter ClcA	COG0038	1	0	0	0	0	0	0	0	0	1	0	0	0	0	0	0	0	0
HAD superfamily hydrolase (TIGR01484 family)	TIGR01484	0	0	0	0	0	1	0	0	0	0	0	0	1	1	0	1	0	1
HAD superfamily hydrolase (TIGR01490 family)	TIGR01490	0	0	0	0	0	0	0	1	1	0	0	1	0	1	0	0	0	1
HAD superfamily hydrolase (TIGR01509 family)	TIGR01509	1	2	0	0	0	0	0	2	2	1	0	0	0	0	0	0	1	1
HAD superfamily hydrolase (TIGR01549 family)	TIGR01549	1	0	0	0	0	0	0	0	1	0	0	0	0	0	0	0	0	0
HAD superfamily phosphoserine phosphatase-like hydrolase	TIGR01488	0	0	0	0	0	0	0	1	0	0	1	0	0	0	0	1	0	0
HAE1 family hydrophobic/amphiphilic exporter-1	KO:K03296	1	1	0	1	0	0	0	0	0	1	1	1	1	1	1	0	1	0
Hammerhead ribozyme (type III)	ncRNA	0	0	0	0	0	0	0	1	1	3	0	0	0	0	0	0	0	0
HD superfamily phosphodiesterase	COG1418	0	0	0	0	0	0	0	1	0	0	0	0	0	0	0	0	0	0
HD superfamily phosphohydrolase	COG1078	0	0	0	0	1	0	0	0	1	0	0	0	0	0	0	0	1	0
HD-GYP domain-containing protein (c-di-GMP phosphodiesterase class II)	COG2206	0	0	0	0	0	0	0	0	0	0	0	0	1	0	0	0	0	0
head-tail adaptor	COG5614	0	0	0	0	0	0	0	0	0	0	0	0	0	0	1	0	0	0
HEAT repeat protein	COG1413	0	0	0	0	0	0	0	0	0	0	0	0	1	0	0	0	0	0
HEAT repeat protein/ATP/ADP translocase	COG1413/COG3202	0	1	0	0	0	0	0	0	0	0	0	0	0	0	0	0	0	0
HEAT repeat protein/MFS family permease	COG1413/COG0477	1	0	0	0	0	0	0	0	0	0	0	0	0	0	0	0	0	0
heat shock protein HslJ	COG3187	0	0	0	0	1	0	0	0	0	0	0	0	0	0	0	0	1	0
heat shock protein HtpX	KO:K03799	1	1	1	2	1	1	1	0	0	0	1	2	0	1	1	1	0	1
heat-inducible transcriptional repressor	KO:K03705	0	0	0	0	0	0	1	0	1	1	0	0	0	0	0	0	0	0
heme/copper-type cytochrome/quinol oxidase subunit 1	COG0843	0	0	0	0	0	0	0	0	0	0	0	0	0	0	0	1	0	0
heme/copper-type cytochrome/quinol oxidase subunit 2	COG1622	0	0	0	1	0	0	0	0	0	0	0	0	0	0	0	0	0	0
hemerythrin	KO:K07216	0	0	0	0	0	0	0	0	0	0	0	0	0	0	0	0	1	0
HemK-like putative methylase	TIGR00536	0	0	0	0	0	0	0	0	0	0	0	0	0	0	1	0	0	0
hemolysin activation/secretion protein	COG2831	0	0	0	0	0	0	0	0	0	1	0	0	0	0	0	0	0	0
HEPN domain-containing protein	COG2250	0	0	0	0	0	0	0	0	0	0	0	1	0	0	0	1	0	0
high-affinity Fe2+/Pb2+ permease	COG0672	0	0	0	0	0	0	0	0	0	0	0	0	0	0	0	1	0	0
His/Glu/Gln/Arg/opine family amino acid ABC transporter permease subunit	TIGR01726	0	0	0	0	0	0	0	0	0	1	0	0	0	0	0	0	0	0
histidine triad (HIT) family protein	KO:K02503	1	1	1	0	1	1	1	0	1	0	1	1	1	1	1	1	1	1
histidinol dehydrogenase	KO:K00013	0	1	0	0	0	1	0	0	0	0	0	0	0	0	0	0	0	0
histidinol-phosphate aminotransferase	KO:K00817	0	1	0	0	0	0	0	0	0	0	0	0	0	0	0	0	0	0
histidyl-tRNA synthetase	KO:K01892	1	1	1	1	2	2	1	0	1	1	2	0	1	2	2	2	2	2
HJR/Mrr/RecB family endonuclease	COG1787	0	1	0	0	0	0	0	0	0	0	0	0	0	0	0	0	0	0
HK97 family phage major capsid protein	TIGR01554	0	0	0	1	0	0	0	0	0	0	0	0	0	0	0	0	0	0
HK97 family phage portal protein	TIGR01537	0	0	0	1	0	0	0	0	0	1	0	0	0	0	0	0	0	0
HK97 family phage prohead protease	TIGR01543	0	0	0	1	0	0	0	0	0	0	0	0	0	0	0	0	0	0
HK97 gp10 family phage protein	TIGR01725	0	0	0	1	0	0	0	0	0	0	0	0	0	0	0	0	0	0
HKD family nuclease	COG3886	1	1	0	0	0	0	0	0	0	0	0	0	0	0	0	0	0	1
HlyD family secretion protein	KO:K02005	0	1	0	0	0	1	0	0	0	0	1	0	0	1	0	1	0	1
HlyD family secretion protein/macrolide-specific efflux system membrane fusion protein	KO:K02005/KO:K13888	0	0	0	1	0	0	0	0	0	0	0	0	0	0	0	0	0	0
Holliday junction DNA helicase RuvA	KO:K03550	1	1	1	1	1	1	1	0	1	1	1	0	1	1	0	1	1	1
Holliday junction DNA helicase RuvB	KO:K03551	1	1	2	1	1	1	1	0	1	1	1	1	1	0	0	1	0	1
Holliday junction resolvase	COG1591	0	0	1	0	0	0	0	0	0	0	0	0	0	0	0	0	0	0
Holliday junction resolvase RusA-like endonuclease	COG4570	0	0	0	1	0	0	0	1	0	0	0	0	0	0	0	0	0	0
Holliday junction resolvase-like predicted endonuclease	COG0792	0	0	0	0	0	0	0	0	0	0	0	0	0	1	0	0	0	0
Holliday junction resolvasome RuvABC endonuclease subunit	COG0817	0	0	0	0	0	1	0	0	0	0	0	0	0	0	0	0	0	0
homoserine dehydrogenase	KO:K00003	1	1	0	0	0	0	0	0	0	1	0	0	0	0	0	0	0	0
homoserine dehydrogenase	COG0460	0	0	0	0	0	0	0	0	0	0	0	0	1	0	0	0	0	0
HSP20 family molecular chaperone IbpA	COG0071	0	0	1	0	2	0	0	0	0	0	0	0	0	1	1	1	0	0
HSP20 family protein	KO:K13993	1	1	0	2	1	1	1	0	1	2	2	2	2	1	1	1	1	2
HTH-type transcriptional regulator/antitoxin HigA	KO:K18831	1	0	0	0	0	0	0	0	0	0	0	0	0	0	0	0	0	0
hybrid cluster-associated redox disulfide protein	TIGR03980	1	1	0	0	0	0	0	0	0	0	0	1	0	0	0	0	0	0
hydrogenase/urease accessory protein HupE	COG2370	0	0	0	1	0	0	0	0	0	0	0	0	0	0	0	0	0	0
hydroxyethylthiazole kinase	KO:K00878	0	1	0	0	0	0	0	0	0	0	0	0	0	0	0	0	0	0
hydroxymethylpyrimidine pyrophosphatase-like HAD family hydrolase	COG0561	0	1	0	0	1	0	0	0	0	0	0	0	0	0	0	0	0	0
hydroxymethylpyrimidine/phosphomethylpyrimidine kinase	KO:K00941	0	1	0	0	0	0	0	0	0	0	0	0	0	0	0	0	0	0
hypothetical protein	Hypo-rule applied	590	830	265	416	280	325	322	356	262	430	364	402	169	204	216	452	135	353
hypothetical protein	COG1306	0	0	1	0	1	0	0	0	0	0	0	0	1	1	0	1	0	1
hypothetical protein	COG3930	0	0	0	0	0	0	1	1	1	0	2	0	0	0	0	0	0	0
hypothetical protein	COG3943	0	1	0	2	1	0	0	0	0	0	1	0	0	0	0	0	0	0
hypothetical protein	COG4031	0	0	0	1	1	0	0	0	0	0	1	0	0	0	1	1	0	0
hypothetical protein	COG4487	1	1	2	1	0	0	0	0	0	0	0	0	0	0	0	0	0	0
hypothetical protein	COG3019	0	0	1	0	0	0	0	0	0	1	1	0	0	0	0	0	0	0
hypothetical protein	COG2411	0	0	0	0	0	1	0	0	0	0	0	0	0	0	0	0	1	0
hypothetical protein	COG2456	0	0	0	1	0	0	0	0	0	0	0	1	0	0	0	0	0	0
hypothetical protein	COG3791	0	1	0	0	0	1	0	0	0	0	0	0	0	0	0	0	0	0
hypothetical protein	COG4728	0	0	0	0	0	0	0	1	1	0	0	0	0	0	0	0	0	0
hypothetical protein	COG4902	0	0	0	0	0	0	0	0	0	0	1	0	0	0	0	1	0	0
hypothetical protein	COG5435	1	1	0	0	0	0	0	0	0	0	0	0	0	0	0	0	0	0
hypothetical protein	COG5570	0	0	0	0	0	0	0	0	0	0	0	0	0	1	0	0	0	1
hypothetical protein	COG1704	0	0	0	0	0	0	1	0	0	0	0	0	0	0	0	0	0	0
hypothetical protein	COG3287	0	0	0	0	1	0	0	0	0	0	0	0	0	0	0	0	0	0
hypothetical protein	COG3329	0	1	0	0	0	0	0	0	0	0	0	0	0	0	0	0	0	0
hypothetical protein	COG3472	0	0	0	0	0	0	0	0	0	1	0	0	0	0	0	0	0	0
hypothetical protein	COG3603	0	1	0	0	0	0	0	0	0	0	0	0	0	0	0	0	0	0
hypothetical protein	COG3680	0	0	0	0	0	0	0	0	0	0	0	0	0	0	0	0	0	1
hypothetical protein	COG3932	0	0	0	0	0	0	0	0	0	0	0	0	0	0	1	0	0	0
hypothetical protein	COG4259	0	0	0	0	0	0	0	0	0	0	0	0	0	0	0	0	0	1
hypothetical protein	COG4278	0	0	0	0	0	0	0	0	0	0	0	0	0	1	0	0	0	0
hypothetical protein	COG4283	1	0	0	0	0	0	0	0	0	0	0	0	0	0	0	0	0	0
hypothetical protein	COG4306	0	0	0	1	0	0	0	0	0	0	0	0	0	0	0	0	0	0
hypothetical protein	COG4338	1	0	0	0	0	0	0	0	0	0	0	0	0	0	0	0	0	0
hypothetical protein	COG4340	0	0	0	0	0	0	0	0	0	0	0	0	0	0	0	1	0	0
hypothetical protein	COG4517	0	0	0	0	0	1	0	0	0	0	0	0	0	0	0	0	0	0
hypothetical protein	COG4911	0	0	0	0	1	0	0	0	0	0	0	0	0	0	0	0	0	0
hypothetical protein	COG5276	0	1	0	0	0	0	0	0	0	0	0	0	0	0	0	0	0	0
hypothetical protein	COG5403	0	1	0	0	0	0	0	0	0	0	0	0	0	0	0	0	0	0
hypothetical protein	COG5465	0	0	0	0	0	0	0	0	0	0	1	0	0	0	0	0	0	0
hypothetical protein	COG5649	0	1	0	0	0	0	0	0	0	0	0	0	0	0	0	0	0	0
hypoxanthine phosphoribosyltransferase	COG2236	0	0	0	0	0	1	1	0	0	0	0	0	0	0	0	0	0	0
Icc-related predicted phosphoesterase	COG2129	0	0	0	0	0	0	0	0	0	0	0	0	0	0	0	0	1	0
imidazoleglycerol-phosphate dehydratase	KO:K01693	0	1	0	0	0	1	0	0	0	0	0	0	0	0	0	0	0	0
imidazoleglycerol-phosphate dehydratase/histidinol-phosphatase	KO:K01089	0	1	0	0	0	0	0	0	0	0	0	0	0	0	0	0	0	0
imidazolonepropionase-like amidohydrolase	COG1228	0	0	0	0	0	1	0	0	0	0	0	0	0	0	0	0	0	0
IMP dehydrogenase	KO:K00088	1	1	0	0	0	0	0	0	0	0	0	0	0	0	0	1	0	0
indole-3-glycerol phosphate synthase	COG0134	0	1	0	0	0	0	0	0	0	0	0	0	0	0	0	0	0	0
indole-3-glycerol phosphate synthase/phosphoribosylanthranilate isomerase	KO:K13498	1	0	0	0	0	0	0	0	0	0	0	0	0	0	0	0	0	0
inhibitor of KinA sporulation pathway (predicted exonuclease)	COG5018	0	0	0	0	0	0	0	0	0	0	0	0	0	0	0	1	0	0
inner membrane protein	KO:K07038	0	1	0	0	0	0	0	1	1	0	0	1	0	0	0	0	0	0
inner membrane protein involved in colicin E2 resistance	COG4452	0	0	0	0	0	0	0	0	0	0	0	0	0	0	0	1	0	0
inorganic pyrophosphatase	KO:K01507	1	1	1	1	1	0	0	0	0	1	3	0	1	0	1	1	1	1
inosine/xanthosine triphosphatase	TIGR00258	0	0	0	0	0	0	1	1	1	0	0	0	0	0	0	0	0	0
integrase	COG0582	0	0	0	0	0	0	0	0	0	1	0	3	0	0	0	0	0	0
integrase/recombinase XerC/integrase/recombinase XerD	KO:K03733/KO:K04763	0	0	0	0	0	0	0	0	0	0	0	1	0	1	0	0	0	0
integrase/recombinase XerD	KO:K04763	0	0	0	0	0	1	0	1	1	0	0	0	0	0	1	0	0	0
intracellular septation protein	KO:K06190	0	0	0	0	0	0	0	0	0	0	1	0	1	0	0	2	0	0
iron complex outermembrane receptor protein	KO:K02014	0	0	0	0	0	1	0	0	0	0	0	0	0	0	0	0	0	0
iron only hydrogenase large subunit-like protein	COG4624	0	0	0	0	1	0	0	0	1	1	0	1	0	0	0	0	0	0
iron-only hydrogenase group A	TIGR02512	0	0	0	0	1	0	0	0	0	1	0	1	0	0	0	0	0	0
iron-sulfur cluster assembly accessory protein	TIGR00049	0	0	0	0	0	1	0	0	0	0	0	0	0	0	0	0	0	0
IS30 family transposase	COG2826	0	0	0	0	0	2	0	0	0	2	3	0	0	0	0	0	0	0
IS30 family transposase	KO:K07482	0	0	0	1	0	0	0	0	0	0	0	0	0	0	0	0	0	0
isocitrate dehydrogenase	KO:K00031	0	1	0	0	0	0	0	0	0	0	0	0	0	0	0	0	0	0
isoleucyl-tRNA synthetase	KO:K01870	1	0	2	1	1	1	2	1	1	1	1	5	0	1	1	1	2	1
isoleucyl-tRNA synthetase	COG0060	1	1	0	0	0	0	0	0	0	0	0	0	0	0	0	0	0	0
isopentenyl phosphate kinase	KO:K06981	0	0	0	0	0	0	1	0	0	0	0	1	0	0	0	0	0	0
isopentenyl phosphate kinase	COG1608	0	0	0	1	0	0	0	0	0	0	0	0	0	0	0	0	0	0
isopentenyl-diphosphate delta-isomerase	KO:K01823	0	0	0	0	0	0	1	1	0	0	0	0	0	0	0	1	0	2
isopentenyl-diphosphate delta-isomerase type 1	TIGR02150	0	0	0	0	0	0	0	0	1	0	0	0	0	0	0	0	0	0
isopentenyldiphosphate isomerase	COG1443	0	0	0	1	0	0	0	0	0	0	0	0	0	0	0	0	0	0
K+-dependent Na+/Ca+ exchanger-like protein	TIGR00367	1	0	0	0	0	0	0	0	0	0	0	0	0	0	0	0	0	0
K+-sensing histidine kinase KdpD	COG2205	0	0	0	0	0	0	1	0	0	0	0	0	1	0	0	0	0	1
Kef-type K+ transport system membrane component KefB	COG0475	0	2	1	0	2	0	0	0	0	0	1	0	1	1	0	1	0	1
ketol-acid reductoisomerase	KO:K00053	1	1	0	0	0	0	0	0	0	0	0	0	0	0	0	0	0	0
ketosteroid isomerase-like protein	COG3631	0	0	0	0	0	0	0	0	0	0	0	0	0	0	0	1	0	0
kynurenine formamidase	COG1878	0	1	0	0	0	0	0	0	0	0	0	0	0	0	0	0	0	0
L,D-peptidoglycan transpeptidase YkuD (ErfK/YbiS/YcfS/YnhG family)	COG3786	0	0	0	0	0	0	0	0	0	0	0	0	1	0	0	0	0	0
lactate permease	KO:K03303	0	0	1	0	0	0	0	0	0	0	0	0	0	0	0	0	0	0
lactoylglutathione lyase	KO:K01759	0	0	0	0	0	0	0	0	0	0	0	0	0	0	0	1	0	0
LAO/AO transport system kinase	KO:K07588	0	0	0	0	0	1	0	0	0	0	0	0	0	0	0	0	0	0
large conductance mechanosensitive channel	KO:K03282	0	1	1	0	1	1	1	0	1	0	1	0	1	1	1	1	1	1
large exoprotein involved in heme utilization and adhesion	COG3210	0	0	0	0	0	0	0	0	0	0	0	0	0	0	1	0	0	0
large subunit ribosomal protein L1	KO:K02863	1	1	0	1	0	1	1	1	1	2	0	2	0	0	0	0	1	0
large subunit ribosomal protein L10	KO:K02864	1	1	1	1	1	2	1	1	1	1	0	2	0	1	0	1	1	1
large subunit ribosomal protein L11	KO:K02867	1	1	1	1	1	2	1	0	1	2	1	0	1	1	1	1	1	1
large subunit ribosomal protein L12	KO:K02869	0	0	0	0	0	0	0	0	0	0	0	1	0	0	0	0	0	0
large subunit ribosomal protein L13	KO:K02871	1	1	1	1	1	1	1	0	1	1	1	1	1	1	1	1	0	1
large subunit ribosomal protein L14	KO:K02874	1	1	1	1	1	1	1	1	1	1	3	1	1	1	1	1	1	1
large subunit ribosomal protein L15	KO:K02876	1	1	0	1	1	1	1	1	1	1	1	1	1	1	1	1	0	1
large subunit ribosomal protein L16	KO:K02878	1	1	0	1	1	1	1	1	1	1	2	1	1	1	1	1	1	1
large subunit ribosomal protein L17	KO:K02879	1	1	1	1	1	1	1	1	1	1	1	1	1	1	1	1	0	1
large subunit ribosomal protein L18	KO:K02881	1	1	1	1	1	1	1	1	1	1	1	1	1	1	1	1	0	1
large subunit ribosomal protein L19	KO:K02884	1	1	1	1	1	1	1	1	1	1	1	0	0	1	0	1	0	1
large subunit ribosomal protein L2	KO:K02886	1	1	0	1	2	1	1	1	1	1	1	1	1	1	0	1	1	1
large subunit ribosomal protein L20	KO:K02887	1	1	1	1	1	1	1	1	1	1	0	1	1	1	1	1	1	1
large subunit ribosomal protein L21	KO:K02888	1	1	0	1	1	1	1	1	1	1	1	1	0	1	1	1	1	1
large subunit ribosomal protein L22	KO:K02890	1	0	0	1	1	1	1	1	1	1	2	0	1	1	1	1	1	2
large subunit ribosomal protein L23	KO:K02892	1	1	0	1	1	1	1	1	1	1	1	1	1	1	0	1	1	1
large subunit ribosomal protein L24	KO:K02895	1	1	1	1	1	1	1	2	1	1	3	1	1	1	1	1	1	1
large subunit ribosomal protein L25	KO:K02897	1	1	1	1	1	1	3	1	1	1	1	0	1	1	1	1	1	1
large subunit ribosomal protein L27	KO:K02899	1	1	1	1	1	1	1	1	1	1	1	1	1	1	0	1	0	0
large subunit ribosomal protein L28	KO:K02902	0	1	0	0	1	2	1	1	1	1	0	0	1	1	1	1	0	1
large subunit ribosomal protein L29	KO:K02904	1	0	0	0	0	0	1	0	0	1	0	1	0	0	0	0	0	0
large subunit ribosomal protein L3	KO:K02906	1	1	1	1	1	1	1	1	1	1	1	1	1	1	0	1	1	1
large subunit ribosomal protein L31	KO:K02909	1	1	1	1	1	1	1	1	1	1	1	0	1	1	1	1	0	1
large subunit ribosomal protein L32	KO:K02911	1	1	0	1	1	1	0	1	1	0	0	0	0	0	0	0	1	0
large subunit ribosomal protein L33	KO:K02913	0	0	0	0	1	0	0	0	0	0	0	1	1	0	0	0	0	0
large subunit ribosomal protein L34	KO:K02914	1	0	0	0	0	0	1	1	1	0	0	0	0	0	0	0	0	1
large subunit ribosomal protein L35	KO:K02916	0	0	0	0	0	0	1	0	0	0	0	0	0	0	0	0	0	0
large subunit ribosomal protein L4	KO:K02926	1	1	1	1	1	1	1	1	1	2	1	1	1	1	0	1	1	1
large subunit ribosomal protein L5	KO:K02931	1	1	1	1	1	1	1	1	1	1	3	1	1	1	1	2	1	1
large subunit ribosomal protein L6	KO:K02933	1	1	1	1	1	1	1	1	1	1	2	2	1	1	1	1	1	1
large subunit ribosomal protein L7/L12	KO:K02935	1	1	1	1	1	2	1	1	1	1	0	1	0	2	0	1	1	1
large subunit ribosomal protein L9	KO:K02939	1	1	1	1	1	1	0	0	0	1	1	0	1	1	0	1	0	1
LAS superfamily LD-carboxypeptidase LdcB	COG1876	0	0	0	0	0	1	0	2	0	0	0	0	0	0	0	0	0	0
L-ascorbate metabolism protein UlaG (beta-lactamase superfamily)	COG2220	0	0	1	0	1	1	1	1	0	1	3	2	0	2	1	2	0	1
L-asparaginase	KO:K01424	0	1	0	0	0	0	0	0	0	0	0	1	0	0	0	0	0	1
L-aspartate oxidase	KO:K00278	1	1	0	0	0	0	0	0	0	0	0	0	0	0	0	0	0	0
LCP family protein required for cell wall assembly	TIGR00350	2	2	0	2	0	0	1	1	1	2	0	2	0	0	0	0	2	0
L-cystine uptake protein TcyP (sodium:dicarboxylate symporter family)	COG1823	0	0	0	0	0	0	0	1	0	0	0	0	0	0	0	0	0	0
leader peptidase (prepilin peptidase)/N-methyltransferase	KO:K02654	0	0	0	1	0	1	1	0	1	0	3	0	0	0	0	1	0	1
LemA protein	KO:K03744	2	2	1	1	1	1	0	1	1	1	1	2	0	1	1	1	0	1
Leucine-rich repeat (LRR) protein	COG4886	2	0	0	0	0	0	0	0	0	0	0	0	0	0	0	0	0	0
leucyl aminopeptidase	KO:K01255	0	1	0	0	2	0	0	0	0	0	1	0	0	1	0	1	0	2
leucyl-tRNA synthetase	KO:K01869	0	0	1	1	2	1	2	1	1	1	1	1	1	1	1	2	1	2
leucyl-tRNA synthetase	COG0495	1	1	1	0	0	0	0	0	0	0	1	0	0	0	0	0	0	0
ligand-binding sensor domain-containing protein	COG3292	0	0	0	0	0	0	0	0	0	0	0	0	0	0	0	0	0	1
light-regulated signal transduction histidine kinase (bacteriophytochrome)	COG4251	0	0	0	0	0	0	0	0	0	0	0	0	1	0	0	0	0	0
limonene-1,2-epoxide hydrolase	COG4308	0	0	0	0	0	0	0	0	1	0	0	0	0	0	0	0	0	0
linoleoyl-CoA desaturase	KO:K00508	0	0	0	0	0	0	0	0	0	0	0	0	0	0	0	0	0	1
lipid II:glycine glycyltransferase (peptidoglycan interpeptide bridge formation enzyme)	COG2348	1	1	0	1	0	0	3	2	2	1	0	1	0	0	0	0	1	0
lipopolysaccharide export system permease protein	KO:K07091	0	1	0	0	0	0	0	0	0	0	0	0	0	0	0	0	0	0
lipopolysaccharide/colanic/teichoic acid biosynthesis glycosyltransferase	COG2148	1	1	0	0	1	0	2	1	0	0	1	0	0	1	1	1	0	2
lipoprotein signal peptidase	COG0597	0	0	0	1	0	0	0	0	0	1	0	0	0	0	0	0	0	0
lipoprotein-anchoring transpeptidase ErfK/SrfK	COG1376	0	0	0	1	1	1	0	0	0	0	1	0	0	0	0	2	1	0
lipoprotein-releasing system ATP-binding protein	KO:K09810	0	0	0	0	0	0	0	0	0	0	0	0	0	0	0	0	0	1
L-lactate dehydrogenase	KO:K00016	1	0	0	1	0	0	0	0	0	1	0	0	0	0	0	0	0	0
LL-diaminopimelate aminotransferase	KO:K10206	1	0	0	0	0	0	0	0	0	0	0	0	0	0	0	0	0	0
LmbE family N-acetylglucosaminyl deacetylase	COG2120	0	1	0	0	0	0	0	0	0	1	0	0	0	0	0	0	0	0
long-chain acyl-CoA synthetase	KO:K01897	0	0	0	0	0	0	0	0	0	1	0	0	0	0	0	0	0	0
long-chain-fatty-acid--[acyl-carrier-protein] ligase	KO:K01909	0	1	0	0	0	0	0	0	0	0	0	0	0	0	0	0	0	0
low affinity Fe/Cu permease	COG5478	0	0	0	0	0	0	0	0	0	1	0	0	0	0	0	0	0	0
low temperature requirement protein LtrA	COG4292	0	1	0	0	0	0	0	0	0	0	0	0	0	0	0	1	0	2
LPS sulfotransferase NodH	COG4424	0	0	0	0	0	0	0	1	0	0	0	0	0	0	0	0	0	0
LPXTG-motif cell wall-anchored protein	TIGR01167	0	0	0	0	1	0	0	0	0	0	0	0	0	0	0	0	0	0
LPXTG-site transpeptidase (sortase) family protein	TIGR01076	2	1	1	0	0	1	3	0	1	0	1	0	0	1	1	0	1	1
L-rhamnose mutarotase	KO:K03534	0	1	0	0	0	0	0	0	0	0	0	0	0	0	0	0	0	0
L-threonine-O-3-phosphate decarboxylase	TIGR01140	0	0	0	0	0	1	0	0	0	0	0	0	0	0	0	0	0	0
L-threonylcarbamoyladenylate synthase	KO:K07566	1	1	0	1	0	0	1	2	1	1	0	0	0	1	1	1	0	1
LysM repeat protein	COG1388	1	0	1	1	2	1	0	0	0	0	1	2	0	1	0	1	1	1
lysophospholipase L1-like esterase	COG2755	0	0	0	0	0	1	2	0	0	0	0	0	0	1	1	0	0	3
lysozyme family protein	COG3926	0	0	0	0	0	0	0	0	0	0	0	1	0	0	0	0	0	0
lysozyme family protein	COG5526	0	1	0	0	0	0	0	0	0	0	0	0	0	0	0	0	0	0
lysyl-tRNA synthetase class 1	KO:K04566	0	0	0	0	0	0	1	0	0	0	0	0	0	1	0	0	0	1
lysyl-tRNA synthetase class 2	KO:K04567	1	1	1	4	1	1	0	0	1	1	1	1	0	0	1	1	1	0
lysyl-tRNA synthetase class 2	KO:K04568	0	0	0	0	0	0	2	0	0	0	0	0	0	0	0	0	0	0
M6 family metalloprotease-like protein	TIGR03296	0	0	0	0	0	0	0	0	0	1	0	0	0	0	0	0	0	0
macrolide transport system ATP-binding/permease protein	KO:K05685	0	0	0	0	1	0	0	0	0	0	0	0	0	0	0	0	0	0
magnesium chelatase family protein	KO:K07391	1	1	1	1	1	1	1	0	0	1	1	2	0	1	0	1	0	2
magnesium chelatase subunit I	KO:K03405	0	0	0	0	0	1	0	0	0	0	0	0	0	0	0	0	0	0
magnesium transporter	KO:K03284	1	0	1	2	0	1	0	0	0	2	2	0	1	1	0	1	0	1
magnesium transporter	KO:K06213	0	0	0	0	1	0	0	0	0	0	0	2	0	1	1	2	1	1
magnesium-transporting ATPase (P-type)	COG0474	0	0	0	1	0	0	0	0	0	0	0	0	0	0	1	0	0	0
malate dehydrogenase	KO:K00024	0	1	0	0	0	0	0	0	0	0	0	0	0	0	0	0	0	0
malate dehydrogenase (oxaloacetate-decarboxylating)	KO:K00027	1	1	0	0	0	0	0	0	0	0	2	0	1	1	0	1	0	2
maltose alpha-D-glucosyltransferase/alpha-amylase	KO:K05343	0	0	0	0	0	1	0	0	0	0	0	0	0	1	0	2	0	0
maltose O-acetyltransferase	KO:K00661	0	0	0	0	0	0	1	0	0	0	0	0	0	0	0	0	0	0
maltose/maltodextrin transport system substrate-binding protein/arabinogalactan oligomer/maltooligosaccharide transport system substrate-binding protein	KO:K10108/KO:K15770	0	0	0	0	0	0	0	0	0	1	0	0	0	0	0	0	0	0
malyl-CoA/(S)-citramalyl-CoA lyase	KO:K08691	0	0	0	1	0	0	0	0	0	0	0	0	0	0	0	0	0	0
manganese transport system permease protein	KO:K11602	0	0	0	0	0	0	0	0	0	0	0	0	0	1	0	0	0	0
manganese transport system substrate-binding protein	KO:K11601	0	0	0	0	0	0	0	0	0	0	0	0	0	1	0	0	0	0
manganese-dependent inorganic pyrophosphatase	KO:K15986	0	0	0	0	0	1	2	0	0	0	0	1	0	0	0	0	0	0
mannose-1-phosphate guanylyltransferase	KO:K00971	0	0	0	1	0	1	1	0	0	1	0	0	0	0	0	0	1	0
mannose-6-phosphate isomerase	KO:K01809	0	0	0	0	0	0	0	0	0	0	0	0	0	0	0	0	2	0
mannose-6-phosphate isomerase-like protein (cupin superfamily)	COG0662	0	0	0	1	1	0	1	0	2	1	1	1	1	1	0	1	0	1
MATE family multidrug resistance protein	KO:K03327	0	1	0	0	0	0	0	0	0	2	0	0	0	0	0	0	0	0
membrane associated rhomboid family serine protease	COG0705	0	0	1	0	0	0	0	0	0	0	0	0	0	0	0	0	0	0
membrane carboxypeptidase/penicillin-binding protein PbpC	COG4953	1	0	0	0	0	0	0	0	0	0	0	0	0	0	0	0	0	0
membrane dipeptidase	KO:K01273	0	0	0	0	0	1	0	0	0	0	0	0	0	0	0	0	0	0
membrane fusion protein (multidrug efflux system)	KO:K03585	0	1	0	0	0	0	0	0	0	1	0	0	0	0	0	0	0	0
membrane peptidoglycan carboxypeptidase	COG0744	2	1	0	0	0	0	0	1	1	0	0	2	0	0	0	1	0	0
membrane protease YdiL (CAAX protease family)	COG1266	2	3	0	1	2	0	0	1	0	1	0	0	0	0	0	0	0	0
membrane protein	KO:K07058	0	1	1	0	0	0	0	0	0	0	0	0	0	0	0	0	0	0
membrane protein DedA with SNARE-associated domain	COG0586	0	0	2	0	2	2	1	3	1	2	1	1	1	0	0	2	1	0
membrane protein implicated in regulation of membrane protease activity	COG1585	0	0	0	0	0	0	0	0	0	0	0	0	1	0	0	0	0	0
membrane protein insertase Oxa1/YidC/SpoIIIJ	COG0706	0	0	1	0	0	0	0	0	0	0	0	0	0	0	0	0	0	0
membrane protein YdbS with pleckstrin-like domain	COG3402	0	0	1	0	0	0	0	0	0	0	0	0	0	0	0	0	0	0
membrane protein YqaA with SNARE-associated domain	COG1238	1	2	0	1	1	0	0	0	0	0	2	0	1	2	1	1	1	2
membrane-associated phospholipid phosphatase	COG0671	0	0	0	0	0	0	0	1	1	0	0	0	0	0	0	0	0	0
membrane-associated protein	KO:K03975	0	0	0	0	0	0	0	0	1	0	0	0	0	0	0	0	0	0
membrane-bound inhibitor of C-type lysozyme	COG3895	0	0	0	0	1	0	0	0	0	0	0	0	0	0	0	0	1	0
membrane-bound lytic murein transglycosylase B	COG2951	0	0	0	1	1	1	0	0	0	0	0	0	0	1	1	0	0	0
membrane-bound metal-dependent hydrolase YbcI (DUF457 family)	COG1988	0	0	1	0	1	0	0	0	0	0	0	1	0	0	0	0	0	0
menaquinone-dependent protoporphyrinogen IX oxidase	COG4635	0	0	0	0	0	0	0	0	0	0	0	0	0	0	0	0	1	0
metal transporter CNNM	KO:K16302	0	0	0	0	0	0	0	0	0	0	1	0	0	1	0	1	0	1
metallo-beta-lactamase family protein	KO:K07576	1	1	0	0	0	1	0	1	1	0	1	0	0	1	1	1	1	1
metallophosphoesterase (TIGR00282 family)	TIGR00282	1	1	0	0	0	0	0	0	0	0	0	0	0	0	0	0	0	0
metal-responsive CopG/Arc/MetJ family transcriptional regulator	COG0864	0	0	0	0	0	0	0	0	0	0	1	0	0	0	0	0	0	0
metal-sulfur cluster biosynthetic enzyme	COG2151	0	0	0	1	0	0	0	0	0	1	0	0	0	0	0	0	1	0
methionine-R-sulfoxide reductase	TIGR00357	0	0	0	0	1	1	0	0	0	0	0	0	0	1	0	0	0	0
methionine-S-sulfoxide reductase	TIGR00401	0	0	0	0	0	1	0	1	1	0	0	0	0	0	0	0	0	0
methionine--tRNA ligase beta chain	TIGR00399	0	0	0	0	0	0	0	0	0	0	0	0	1	0	0	0	0	0
methionyl aminopeptidase	KO:K01265	1	1	1	1	1	1	1	0	1	2	1	0	2	1	1	1	0	1
methionyl-tRNA formyltransferase	KO:K00604	1	1	1	1	1	1	0	1	1	1	1	1	1	1	1	1	1	1
methionyl-tRNA formyltransferase	COG0223	0	0	0	0	0	0	1	0	0	0	0	0	0	0	0	0	0	0
methionyl-tRNA synthetase	KO:K01874	1	1	1	1	1	2	1	2	1	1	2	0	1	2	1	2	1	2
methyl-accepting chemotaxis protein	COG0840	0	0	0	0	0	0	0	1	0	0	0	0	0	1	0	0	0	0
methylated-DNA-[protein]-cysteine S-methyltransferase	KO:K00567	1	0	0	0	0	0	0	0	0	0	0	0	0	0	0	0	0	0
methylated-DNA-protein-cysteine methyltransferase-like protein	KO:K07443	0	0	0	0	0	0	0	0	0	0	1	0	0	0	0	1	0	0
methylenetetrahydrofolate dehydrogenase (NADP+)/methenyltetrahydrofolate cyclohydrolase	KO:K01491	1	2	1	1	1	2	1	1	1	1	1	1	1	1	1	1	0	1
methyltransferase-like protein	COG4797	0	1	0	0	0	0	0	0	0	0	0	0	0	0	0	0	0	0
MFS family permease	COG0477	4	4	2	1	1	0	3	2	1	1	1	1	1	1	1	1	0	1
Mg2+ and Co2+ transporter CorA	COG0598	0	1	0	0	0	0	0	0	0	0	0	0	0	0	0	0	0	0
Mg2+-importing ATPase	KO:K01531	0	0	0	0	1	0	0	0	0	0	0	0	0	0	0	0	0	0
Mg-chelatase subunit ChlD	COG1240	1	0	0	0	0	1	0	0	0	0	1	0	0	1	1	2	0	1
micrococcal nuclease	KO:K01174	0	2	0	2	1	0	0	0	0	0	1	1	1	0	1	1	1	1
microcystin-dependent protein	COG4675	0	0	0	1	0	0	0	0	0	0	0	0	0	0	0	0	0	0
MoaA/NifB/PqqE/SkfB family radical SAM enzyme	COG0535	0	1	0	0	0	0	1	0	1	0	0	0	0	0	0	0	0	0
modification methylase	KO:K13581	0	0	0	1	0	0	0	0	0	0	0	0	0	0	0	0	0	0
molecular chaperone DnaJ	KO:K03686	1	1	1	1	0	0	0	1	1	0	1	1	1	1	1	1	0	1
molecular chaperone DnaK	KO:K04043	1	1	1	1	0	1	1	1	1	2	1	2	1	1	1	1	0	1
molecular chaperone GrpE	KO:K03687	1	1	1	0	0	1	1	1	1	1	1	2	1	1	1	1	0	1
molecular chaperone GrpE (heat shock protein)	COG0576	0	0	0	1	0	0	0	0	0	0	0	0	0	0	0	0	0	0
molybdenum cofactor biosynthesis enzyme MoaA	COG2896	0	0	0	0	1	0	0	0	0	0	0	0	0	0	0	0	0	0
molybdopterin/thiamine biosynthesis adenylyltransferase	COG0476	0	0	0	0	0	0	0	0	0	0	0	0	0	0	0	2	0	0
molybdopterin-guanine dinucleotide biosynthesis protein A	KO:K03752	0	0	0	0	0	1	0	0	0	0	0	0	0	0	0	0	0	0
MOSC domain-containing protein YiiM	COG2258	0	0	0	0	0	0	0	0	0	0	1	0	0	0	0	0	0	1
MoxR-like ATPase	KO:K03924	1	2	0	0	0	0	0	0	0	0	0	0	0	0	0	0	0	0
MraZ protein	KO:K03925	0	0	0	1	1	1	1	1	1	2	1	0	1	1	1	1	1	1
mRNA degradation ribonuclease J1/J2	COG0595	0	0	0	0	0	0	0	1	0	0	0	0	0	0	0	0	0	0
mRNA interferase MazF	KO:K07171	1	2	0	0	0	0	0	0	0	0	1	0	0	0	0	0	0	0
mRNA interferase RelE/StbE	KO:K06218	0	1	0	0	0	0	0	0	0	0	1	0	0	0	0	0	0	0
mRNA interferase YafQ	KO:K19157	0	0	1	0	0	0	0	0	0	0	0	0	0	1	0	0	0	0
mRNA-degrading endonuclease RelE of RelBE toxin-antitoxin system	COG2026	0	2	0	0	0	2	0	0	1	0	0	0	0	0	0	0	0	0
mRNA-degrading endonuclease toxin of MazEF toxin-antitoxin module	COG2337	1	0	0	0	0	0	0	0	0	0	0	0	0	0	0	0	0	0
mRNA-degrading endonuclease YafQ of YafQ-DinJ toxin-antitoxin module	COG3041	1	0	0	0	0	1	1	2	1	0	1	0	0	0	0	0	0	0
multidrug efflux pump subunit AcrA (membrane-fusion protein)	COG0845	1	1	1	0	1	0	1	0	0	0	1	1	1	1	0	0	0	0
multidrug efflux pump subunit AcrB	COG0841	2	0	0	1	1	0	0	0	0	0	1	0	0	2	0	1	1	2
multidrug resistance efflux pump	COG1566	0	0	0	0	0	0	0	0	0	0	1	0	0	1	0	0	0	0
multidrug resistance protein	TIGR00880	0	0	0	0	0	0	1	0	0	0	0	0	0	0	0	0	0	0
multidrug transporter EmrE-like cation transporter	COG2076	0	0	0	0	0	0	0	0	0	0	0	0	0	0	0	1	0	0
multimeric flavodoxin WrbA	COG0655	0	1	0	0	0	1	0	0	0	0	0	0	0	0	0	0	0	1
multiple sugar transport system ATP-binding protein	KO:K10112	0	0	0	0	0	0	0	0	0	0	0	0	0	0	0	0	0	1
multiple sugar transport system permease protein	KO:K02026	0	0	0	0	0	1	0	0	0	0	0	0	0	0	0	0	0	0
multiple sugar transport system substrate-binding protein	KO:K02027	0	0	0	0	0	0	1	0	1	0	0	0	0	0	0	0	0	0
multisubunit Na+/H+ antiporter MnhB subunit	COG2111	0	1	0	0	0	0	0	0	0	0	0	0	0	0	0	0	0	0
muramoyltetrapeptide carboxypeptidase LdcA involved in peptidoglycan recycling	COG1619	1	0	0	0	0	0	0	0	0	0	0	0	0	0	0	2	0	0
murein DD-endopeptidase MepM/ murein hydrolase activator NlpD	COG0739	6	3	1	3	0	1	1	1	2	1	0	1	1	2	3	1	0	1
murein DD-endopeptidase MepM/ murein hydrolase activator NlpD/N-acetyl-anhydromuramyl-L-alanine amidase AmpD	COG0739/COG3023	1	0	0	0	0	0	0	0	0	0	0	0	0	0	0	0	0	0
mutator protein MutT	TIGR00586	0	1	0	0	0	0	0	0	0	0	0	0	0	0	0	0	0	0
myo-inositol-1(or 4)-monophosphatase	KO:K01092	0	0	0	0	0	0	0	0	0	0	0	0	0	1	0	2	0	0
N utilization substance protein A	KO:K02600	1	1	1	1	1	1	1	1	1	1	1	2	1	0	1	1	1	1
N utilization substance protein B	KO:K03625	1	1	0	1	1	1	1	1	1	1	1	0	0	1	1	1	1	1
N6-L-threonylcarbamoyladenine synthase	KO:K01409	1	1	0	1	1	1	1	1	1	1	1	0	1	1	1	1	0	1
Na+/H+ antiporter NhaD/arsenite permease-like protein	COG1055	1	0	0	0	0	0	0	0	0	1	1	0	0	0	0	0	0	0
Na+/H+-dicarboxylate symporter	COG1301	0	0	0	1	0	0	0	0	0	0	0	0	0	0	0	0	0	2
Na+/proline symporter	COG0591	0	0	0	0	0	0	0	0	0	1	0	0	0	0	0	0	0	0
Na+-transporting NADH:ubiquinone oxidoreductase subunit NqrD	COG1347	0	0	0	0	0	0	1	0	0	0	0	0	0	0	0	0	0	0
N-acetyl-alpha-D-glucosaminyl L-malate synthase BshA	TIGR03999	0	0	0	0	1	0	0	0	0	0	0	0	0	0	0	0	0	0
N-acetylglucosaminyldiphosphoundecaprenol N-acetyl-beta-D-mannosaminyltransferase	KO:K05946	1	2	0	1	0	0	3	0	0	1	0	1	0	0	0	0	0	0
N-acetylglutamate synthase-like GNAT family acetyltransferase	COG1246	0	0	0	0	0	0	0	0	0	0	0	1	0	0	0	0	0	0
N-acetylmuramoyl-L-alanine amidase	KO:K01448	1	0	0	0	0	0	0	0	0	0	0	0	0	0	0	0	0	0
N-acyl-D-amino-acid deacylase	KO:K06015	0	0	0	1	0	0	0	0	0	1	0	0	0	0	0	0	1	0
NAD(P)-dependent dehydrogenase (short-subunit alcohol dehydrogenase family)	COG1028	1	0	0	0	0	0	0	1	0	3	0	0	0	0	1	0	0	0
NAD(P)H dehydrogenase (quinone)	KO:K00355	0	0	0	0	1	0	0	0	0	0	0	0	0	0	0	0	1	0
NAD(P)H-dependent FMN reductase	COG0431	0	0	0	0	0	0	1	0	0	0	1	0	0	0	0	0	0	1
NAD(P)H-flavin reductase	COG0543	0	1	0	0	0	0	0	0	0	0	0	0	0	0	0	0	0	0
NAD(P)H-hydrate epimerase	KO:K17759	1	2	0	0	0	0	1	0	0	0	0	0	0	0	0	0	0	0
NAD(P)H-nitrite reductase large subunit	COG1251	0	0	0	0	0	0	0	0	0	0	0	0	1	0	0	0	0	0
NAD+ kinase	KO:K00858	1	1	0	0	0	0	0	0	0	0	0	0	0	0	0	0	0	0
NAD+ synthase	KO:K01916	1	1	0	0	0	0	0	0	0	0	0	0	0	0	0	0	0	0
NAD+ synthase (glutamine-hydrolysing)	KO:K01950	0	0	0	0	0	0	0	0	0	0	0	0	0	0	0	2	0	0
NAD-dependent deacetylase	KO:K12410	0	0	0	0	0	0	0	0	0	1	0	0	0	0	0	0	0	0
NADH dehydrogenase	KO:K00356	0	0	0	0	0	0	0	0	0	1	0	0	0	0	0	0	0	0
NADH dehydrogenase	KO:K03885	0	0	0	0	0	1	0	0	0	0	0	0	0	0	0	0	0	0
NADH dehydrogenase/NADH:ubiquinone oxidoreductase subunit G	COG1034	0	0	0	0	0	0	2	0	0	0	0	0	0	0	0	0	0	0
NADH pyrophosphatase NudC (nudix superfamily)	COG2816	0	0	0	0	0	0	1	0	0	0	0	0	0	0	0	0	0	0
NADH:ubiquinone oxidoreductase subunit E	COG1905	1	1	0	0	0	0	0	0	0	0	0	0	0	0	0	0	0	0
NADH:ubiquinone oxidoreductase subunit F (NADH-binding)	COG1894	0	0	0	0	1	0	2	0	0	0	0	0	0	0	0	0	0	0
NADH-quinone oxidoreductase subunit E	KO:K00334	0	0	0	0	0	0	0	0	0	0	0	1	0	0	0	0	0	0
NADH-quinone oxidoreductase subunit G	KO:K00336	0	0	0	0	0	0	1	0	0	0	0	0	0	0	0	0	0	0
NADP-dependent 3-hydroxy acid dehydrogenase YdfG	COG4221	0	1	0	0	0	0	0	0	0	0	0	0	0	0	0	0	0	0
NADPH:quinone reductase-like Zn-dependent oxidoreductase	COG0604	1	0	0	0	0	1	0	0	0	0	0	0	0	1	2	0	0	0
NadR type nicotinamide-nucleotide adenylyltransferase	TIGR01526	0	0	0	0	0	0	0	0	0	1	0	0	0	0	0	0	0	0
nanoRNase/pAp phosphatase (c-di-AMP/oligoRNAs hydrolase)	COG0618	0	0	0	1	0	0	0	0	0	1	0	1	0	0	0	0	1	0
NDP-sugar pyrophosphorylase family protein	COG1208	0	0	1	1	0	0	0	0	1	1	1	1	0	0	0	1	0	2
nicotinamidase-related amidase	COG1335	0	0	0	0	0	0	0	0	0	0	0	0	0	0	0	1	0	0
nicotinamide mononucleotide transporter	KO:K03811	0	0	0	0	0	0	0	0	0	1	0	0	0	0	0	0	0	0
nicotinamide phosphoribosyltransferase	KO:K03462	0	0	0	0	0	0	0	0	0	1	0	0	0	0	0	0	0	0
nicotinamide riboside transporter PnuC	COG3201	1	0	0	0	0	0	0	0	0	0	0	0	0	0	0	0	0	0
nicotinamide-nucleotide adenylyltransferase	KO:K00952	1	1	0	0	0	0	0	0	0	0	0	0	0	0	0	0	0	0
nicotinate phosphoribosyltransferase	KO:K00763	0	0	0	0	0	0	0	0	0	0	0	0	0	0	0	1	0	0
nicotinate-nucleotide adenylyltransferase	KO:K00969	0	0	0	0	0	0	1	0	0	0	0	0	0	0	0	0	0	0
nicotinate-nucleotide pyrophosphorylase (carboxylating)	KO:K00767	1	1	0	0	0	0	0	0	0	0	0	0	0	0	0	0	0	0
nicotinate-nucleotide--dimethylbenzimidazole phosphoribosyltransferase	KO:K00768	0	0	0	0	0	0	0	0	0	1	0	0	0	0	0	0	0	0
nifR3 family TIM-barrel protein	TIGR00737	1	0	0	1	1	1	1	0	0	1	0	0	0	0	0	0	0	0
NifU-like protein	KO:K13819	0	1	0	0	0	0	0	0	0	0	0	0	0	0	0	0	0	0
NifU-like protein involved in Fe-S cluster formation/bacterioferritin-associated ferredoxin	COG0822/COG2906	1	0	0	0	0	0	0	0	0	0	0	0	0	0	0	0	0	0
nitrate reductase gamma subunit	COG2181	0	0	0	0	1	0	0	0	0	0	0	0	0	0	0	0	0	0
nitrate/nitrite-specific signal transduction histidine kinase	COG3850	0	0	0	0	0	1	0	0	0	0	0	0	0	0	0	0	0	0
nitrogen fixation NifU-like protein	KO:K04488	0	1	0	1	1	0	0	0	0	1	0	0	1	0	0	0	1	0
nitrogen fixation protein NifB	KO:K02585	0	0	0	0	0	0	0	0	0	1	0	0	0	0	0	0	0	0
nitroreductase	COG0778	2	1	0	0	0	1	1	0	3	0	0	0	0	0	0	1	0	0
nitroreductase/dihydropteridine reductase	KO:K10679	0	0	0	0	0	0	0	0	0	0	0	0	0	0	0	0	0	1
nitrous oxidase accessory protein NosD	COG3420	0	0	0	0	0	0	0	0	0	0	0	0	0	0	0	0	1	0
NitT/TauT family transport system ATP-binding protein	KO:K02049	0	0	0	0	0	0	0	1	1	0	0	0	0	0	0	1	0	0
NitT/TauT family transport system permease protein	KO:K02050	0	0	0	0	0	0	0	1	1	0	0	0	0	0	0	1	0	0
NitT/TauT family transport system substrate-binding protein	KO:K02051	0	0	0	0	0	0	0	1	1	0	0	0	0	0	0	1	0	0
non-canonical purine NTP pyrophosphatase (RdgB/HAM1 family)	TIGR00042	0	0	0	0	0	0	0	0	0	0	0	0	0	0	0	1	1	0
nondiscriminating aspartyl-tRNA synthetase	KO:K09759	0	0	0	1	0	0	0	0	0	0	1	0	1	0	1	0	0	0
nondiscriminating glutamyl-tRNA synthetase	KO:K09698	0	0	0	0	0	0	0	0	0	1	0	1	0	0	0	0	0	0
non-specific serine/threonine protein kinase	KO:K08282	0	0	0	0	0	0	0	0	0	0	0	0	0	0	0	0	0	1
NSS family neurotransmitter:Na+ symporter	KO:K03308	0	1	0	0	0	0	0	0	0	0	0	0	0	0	0	0	0	1
NTE family protein	KO:K07001	1	0	0	0	0	0	1	0	1	0	0	0	0	0	0	0	0	0
NTP pyrophosphatase (non-canonical NTP hydrolase)	COG1694	0	0	3	1	0	1	2	0	1	1	1	1	0	0	1	1	2	2
nucleoid DNA-binding protein	COG0776	0	1	0	0	0	1	0	0	0	0	0	0	0	0	0	0	0	0
nucleoid-associated protein YgaU	COG1652	0	0	0	0	0	1	0	0	0	0	0	0	0	0	0	0	0	0
nucleoside triphosphatase	KO:K12944	0	0	0	0	0	0	0	0	0	0	0	1	0	0	0	0	0	0
nucleoside-diphosphate kinase	KO:K00940	1	1	1	1	1	1	1	1	1	1	1	2	2	1	1	1	1	1
nucleoside-diphosphate-sugar epimerase	COG0451	0	2	0	0	0	0	5	0	1	0	1	0	0	1	1	2	0	0
nucleotide sugar dehydrogenase	TIGR03026	0	0	0	0	0	0	0	0	0	0	0	1	0	0	0	0	1	0
nucleotide-binding universal stress UspA family protein	COG0589	0	0	0	0	0	0	0	0	0	1	0	0	0	0	0	0	0	1
nucleotidyltransferase substrate binding protein (TIGR01987 family)	TIGR01987	0	2	0	0	0	0	0	0	0	0	0	1	0	0	0	0	0	0
O-6-methylguanine DNA methyltransferase	TIGR00589	0	1	1	1	0	0	0	0	0	0	1	0	1	1	0	0	1	1
O-acetylhomoserine/O-acetylserine sulfhydrylase-like pyridoxal-dependent enzyme	COG2873	0	0	0	0	0	0	0	0	0	1	0	0	0	0	0	0	0	0
O-antigen ligase	COG3307	0	0	0	4	0	0	1	1	0	3	0	3	0	0	0	0	3	0
O-antigen ligase/tetratricopeptide (TPR) repeat protein	COG3307/COG0457	0	0	0	0	1	0	0	0	0	0	1	0	0	0	0	0	0	1
O-antigen/teichoic acid export membrane protein	COG2244	1	3	0	4	1	0	4	0	1	3	0	1	0	0	0	0	2	1
octaprenyl-diphosphate synthase	KO:K02523	0	0	0	0	0	0	1	0	0	0	0	0	0	0	0	0	0	0
oligoendopeptidase F	KO:K08602	0	0	0	0	0	1	0	1	1	0	1	0	0	1	1	0	0	0
oligoribonuclease (3'-5' exoribonuclease)	COG1949	0	0	0	0	0	0	0	0	0	0	0	0	0	0	1	0	0	0
oligosaccharide amylase	TIGR01577	0	0	0	0	0	0	0	0	0	0	0	0	0	1	1	1	0	0
omega-6 fatty acid desaturase (delta-12 desaturase)	KO:K10255	0	0	0	0	1	0	0	0	0	0	0	0	0	0	0	0	0	0
opacity protein-like surface antigen	COG3637	0	0	0	0	0	0	0	0	0	1	0	0	0	0	0	0	0	0
ornithine carbamoyltransferase	KO:K00611	1	1	0	0	0	0	0	0	0	0	0	0	0	0	0	0	0	0
orotate phosphoribosyltransferase	COG0461	0	1	0	0	1	0	0	0	0	0	0	0	0	0	0	0	0	0
orotate phosphoribosyltransferase	KO:K00762	1	0	0	0	0	0	0	0	0	0	0	0	0	0	0	0	0	0
orotate phosphoribosyltransferase	TIGR00336	0	0	0	0	0	0	1	0	0	0	0	0	0	0	0	0	0	0
orotidine-5'-phosphate decarboxylase	KO:K01591	1	1	0	0	0	0	1	0	0	0	0	1	0	0	0	0	0	0
O-succinylhomoserine sulfhydrylase	TIGR01325	1	0	0	0	0	0	0	0	0	0	0	0	0	0	0	0	0	0
outer membrane biogenesis lipoprotein LolB	COG3017	0	0	0	0	0	0	0	0	0	0	0	1	0	0	0	0	0	0
outer membrane lipoprotein-sorting protein	COG2834	0	1	0	0	0	0	0	0	0	0	0	0	0	0	0	0	0	0
outer membrane protein assembly factor BamB	COG1520	0	0	0	0	0	0	1	0	0	0	0	0	0	0	0	0	0	0
outer membrane protein OmpA-like peptidoglycan-associated protein	COG2885	0	0	0	0	0	0	0	0	0	1	0	0	0	0	0	0	0	0
outer membrane protein OmpA-like peptidoglycan-associated protein/tetratricopeptide (TPR) repeat protein	COG2885/COG0457	0	0	0	0	0	1	0	0	0	0	0	0	0	0	0	0	0	0
outer membrane receptor protein involved in Fe transport	COG1629	0	1	0	0	0	0	0	0	0	0	0	0	0	0	0	0	0	0
oxalate decarboxylase/phosphoglucose isomerase-like protein (cupin superfamily)	COG2140	0	0	0	0	0	0	0	1	0	0	0	0	0	0	0	0	0	0
oxepin-CoA hydrolase/3-oxo-5,6-dehydrosuberyl-CoA semialdehyde dehydrogenase	KO:K02618	0	0	0	0	0	1	0	0	0	0	0	0	0	0	0	0	0	0
PadR family transcriptional regulator PadR	KO:K10947	0	0	0	0	1	0	0	0	0	0	0	0	0	0	0	0	0	0
pantetheine-phosphate adenylyltransferase	KO:K00954	0	0	0	0	0	0	1	0	0	0	0	0	0	0	0	0	0	0
pantoate--beta-alanine ligase	KO:K01918	0	1	0	0	0	0	0	0	0	0	0	0	0	0	0	0	0	0
ParB family chromosome partitioning protein	KO:K03497	0	1	1	1	1	1	1	1	1	2	1	0	1	1	1	2	0	1
ParB/RepB/Spo0J family partition protein	TIGR00180	0	0	1	0	0	0	0	0	0	0	0	0	0	0	0	0	0	0
ParB-like chromosome segregation protein Spo0J	COG1475	0	0	0	0	0	0	0	0	0	1	0	0	0	0	0	0	0	0
parvulin-like peptidyl-prolyl isomerase	COG0760	0	0	0	1	0	0	0	0	0	0	0	1	0	0	0	0	0	0
PAS domain S-box-containing protein	TIGR00229	3	1	1	0	1	0	0	0	0	5	2	0	1	1	1	2	0	2
PAS domain-containing protein	COG2202	0	0	0	0	0	1	0	0	0	0	0	0	0	0	0	0	0	0
pathogenesis-related protein 1	KO:K13449	0	0	0	0	0	1	0	0	0	0	0	0	0	0	0	0	0	0
PBSX family phage terminase large subunit	TIGR01547	0	0	0	0	1	0	0	0	0	0	0	0	0	0	0	0	0	0
pectate lyase	COG3866	0	1	0	0	0	0	0	0	0	0	0	0	0	0	0	0	0	0
penicillin-binding protein 1C	TIGR02073	0	0	0	1	0	0	1	0	0	1	0	0	0	0	0	0	0	0
penicillin-binding protein 1C	KO:K05367	0	2	0	0	0	0	0	0	0	0	0	0	0	0	0	0	0	0
penicillin-binding protein 2	KO:K05515	0	0	0	1	1	1	1	1	1	2	1	1	0	1	1	1	0	1
pentalenene oxygenase	KO:K15907	0	1	0	0	0	0	0	0	0	0	0	0	0	0	0	0	0	0
peptidase E	COG3340	0	0	0	0	0	1	0	0	0	0	0	0	0	0	0	0	0	0
peptide chain release factor 1	KO:K02835	1	1	1	1	1	1	1	1	1	1	1	0	1	1	1	1	0	1
peptide chain release factor 2	KO:K02836	1	2	1	1	1	1	1	1	1	1	1	1	1	1	0	1	1	1
peptide deformylase	KO:K01462	1	1	1	1	1	1	1	0	1	1	1	1	1	1	1	1	0	1
peptide deformylase	TIGR00079	0	0	0	0	0	0	0	0	0	0	0	0	0	0	0	0	1	0
peptide methionine sulfoxide reductase msrA/msrB	KO:K12267	1	1	0	0	0	0	0	0	0	0	0	0	0	0	1	1	1	1
peptide/nickel transport system ATP-binding protein	KO:K02032	0	0	0	0	0	0	0	0	0	0	0	0	0	0	0	0	0	1
peptide/nickel transport system substrate-binding protein	KO:K02035	1	1	1	1	1	0	1	0	1	1	1	1	0	1	1	0	0	1
peptide-methionine (R)-S-oxide reductase	KO:K07305	0	0	0	0	0	0	0	0	1	0	0	0	0	0	0	0	0	1
peptide-methionine (S)-S-oxide reductase	KO:K07304	0	0	1	0	1	0	0	0	0	0	1	0	0	1	0	1	0	1
peptidoglycan biosynthesis protein MviN/MurJ (putative lipid II flippase)	COG0728	0	0	0	0	0	0	0	0	1	0	0	0	0	0	0	0	0	0
peptidoglycan hydrolase CwlO-like protein	COG3883	1	0	1	0	0	0	0	1	1	0	1	2	0	0	0	0	0	0
peptidoglycan hydrolase-like protein with peptidoglycan-binding domain	COG3409	0	0	1	0	1	0	0	0	0	0	0	0	1	2	0	0	0	0
peptidoglycan hydrolase-like protein with peptidoglycan-binding domain/3D (Asp-Asp-Asp) domain-containing protein	COG3409/COG3584	1	1	0	0	0	0	0	0	0	0	0	0	0	0	0	0	0	0
peptidoglycan hydrolase-like protein with peptidoglycan-binding domain/HEPN domain-containing protein	COG3409/COG2250	0	0	0	0	0	1	0	0	0	0	0	0	0	0	0	0	0	0
peptidoglycan/LPS O-acetylase OafA/YrhL	COG1835	2	1	0	0	1	0	0	0	0	0	0	0	0	0	0	0	0	0
peptidoglycan/xylan/chitin deacetylase (PgdA/CDA1 family)	COG0726	0	3	0	0	0	0	0	0	0	0	0	0	1	0	0	1	1	0
peptidyl-prolyl cis-trans isomerase B (cyclophilin B)	KO:K03768	2	0	0	0	0	0	0	0	0	0	0	1	0	0	0	0	0	0
peptidyl-prolyl cis-trans isomerase D	KO:K03770	0	0	0	0	0	0	0	0	0	1	0	0	0	0	0	0	0	0
peptidyl-prolyl cis-trans isomerase SurA	KO:K03771	0	0	0	0	0	0	0	0	0	0	0	0	0	0	0	0	0	1
peptidylprolyl isomerase	KO:K01802	0	0	0	0	1	1	0	0	0	0	0	0	1	1	0	1	1	2
peptidyl-tRNA hydrolase	COG1990	0	0	0	0	0	0	0	0	0	1	0	0	0	0	0	0	0	0
periplasmic divalent cation tolerance protein	KO:K03926	1	1	0	0	0	0	0	1	1	0	0	0	0	0	0	0	0	0
peroxiredoxin	COG1225	0	1	0	0	0	0	0	0	0	0	0	0	0	0	0	0	0	0
peroxiredoxin (alkyl hydroperoxide reductase subunit C)	KO:K03386	1	1	0	1	1	0	1	0	0	1	0	0	1	0	0	0	2	0
peroxiredoxin Q/BCP	KO:K03564	0	2	0	2	0	0	1	0	0	0	1	0	0	0	0	1	0	0
phage FluMu protein Com	COG4416	1	0	0	0	0	0	0	0	0	0	0	0	0	0	0	0	0	0
phage internal scaffolding protein	TIGR02763	0	0	1	0	0	0	0	0	0	0	0	0	0	0	0	0	0	0
phage shock protein C	KO:K03973	0	0	0	0	0	1	1	0	0	0	0	0	0	0	0	1	0	1
phage shock protein PspC (stress-responsive transcriptional regulator)	COG1983	0	0	0	0	1	0	0	1	1	0	1	0	0	1	0	0	0	0
phage-related protein	COG4679	0	0	0	0	0	0	0	1	0	0	0	0	0	0	0	0	0	0
PHD/YefM family antitoxin component YafN of YafNO toxin-antitoxin module	COG2161	1	0	0	0	0	0	0	0	0	0	1	0	0	0	0	0	0	0
phenazine biosynthesis protein phzE	KO:K13063	1	0	0	0	0	0	0	0	0	0	0	0	0	0	0	0	0	0
phenylacetate-CoA ligase	KO:K01912	0	0	0	1	0	1	0	0	0	0	0	0	0	0	0	0	0	0
phenylacetate-coenzyme A ligase PaaK-like adenylate-forming protein	COG1541	0	0	0	1	0	0	0	0	0	0	0	0	0	0	0	0	0	0
phenylacetic acid degradation operon negative regulatory protein	KO:K02616	0	0	0	1	0	0	0	0	0	0	0	0	0	0	0	0	0	0
phenylalanyl-tRNA synthetase alpha chain	KO:K01889	1	1	1	1	1	1	1	1	1	1	2	1	1	1	1	1	1	1
phenylalanyl-tRNA synthetase beta chain	KO:K01890	1	1	1	1	1	0	1	2	1	1	2	1	0	1	1	1	1	0
phenylalanyl-tRNA synthetase beta subunit	TIGR00472	0	0	0	0	0	0	0	0	0	0	0	0	0	0	0	0	0	1
PhoH-like ATPase	KO:K07175	0	0	0	0	0	0	0	0	0	0	0	0	0	1	0	0	0	0
phosphate:Na+ symporter	KO:K03324	0	0	0	0	0	0	0	1	1	0	0	0	0	0	0	0	0	0
phosphatidate phosphatase APP1	COG4850	0	0	1	0	0	1	0	0	0	0	0	0	0	0	0	0	0	1
phosphatidylglycerol:prolipoprotein diacylglycerol transferase	KO:K13292	1	1	0	1	0	0	0	0	0	1	0	0	0	0	0	0	0	0
phosphatidylglycerophosphatase A	KO:K01095	0	1	0	0	0	1	0	0	0	0	0	0	0	0	0	0	0	0
phosphatidylglycerophosphate synthase	COG0558	0	1	0	0	1	0	0	1	1	0	0	0	0	0	0	1	0	0
phosphatidylinositol alpha-1,6-mannosyltransferase	KO:K13668	0	0	0	1	0	0	0	0	0	1	0	1	0	0	0	0	1	0
phosphatidylserine decarboxylase	KO:K01613	0	0	0	0	0	0	0	0	0	1	0	0	0	0	0	0	0	0
phosphatidylserine/phosphatidylglycerophosphate/cardiolipin synthase-like enzyme	COG1502	0	0	0	0	1	0	0	0	0	0	0	0	0	0	0	0	0	0
phosphoenolpyruvate carboxylase	KO:K01595	0	1	0	0	0	0	0	0	0	0	0	0	0	0	0	0	0	0
phosphoesterase RecJ-like protein	KO:K06881	2	2	0	2	0	0	0	0	1	0	0	0	0	0	0	0	0	0
phosphoglycerate dehydrogenase-like enzyme	COG0111	0	0	0	0	0	0	1	0	0	2	0	0	0	0	0	0	0	0
phosphoglycerate kinase	KO:K00927	0	1	2	1	1	1	1	0	0	1	1	1	1	0	1	1	0	0
phosphoglycolate phosphatase	KO:K01091	0	0	0	1	1	0	0	0	0	0	0	0	0	0	0	0	0	0
phosphoglycolate phosphatase-like HAD superfamily hydrolase	COG0546	0	0	0	0	0	0	0	0	0	1	0	1	0	0	0	0	1	0
phosphohistidine phosphatase SixA	COG2062	0	0	0	0	0	0	0	0	0	1	0	0	0	0	0	0	0	0
phosphohistidine swiveling domain-containing protein	COG3848	1	1	0	0	0	0	0	1	0	1	0	0	0	0	0	1	0	0
phospholipase/carboxylesterase	KO:K06999	0	0	0	0	0	1	0	0	0	0	0	0	0	0	0	2	0	0
phosphomannomutase	KO:K01840	0	0	0	1	0	1	0	0	0	1	0	1	0	0	0	1	1	0
phosphomannomutase/phosphoglucomutase	KO:K15778	1	1	0	0	0	0	1	0	0	0	0	0	0	0	0	0	0	0
phospho-N-acetylmuramoyl-pentapeptide-transferase	KO:K01000	1	1	1	1	1	1	1	2	1	1	1	1	1	1	1	1	0	1
phosphonate transport system permease protein	KO:K02042	0	0	0	0	0	0	0	0	0	0	0	0	0	0	0	0	0	2
phosphopantetheinyl transferase	COG2091	0	1	0	0	0	0	0	0	0	0	0	0	0	0	0	0	0	0
phosphopantothenoylcysteine decarboxylase/phosphopantothenate--cysteine ligase	KO:K13038	0	2	0	0	0	0	0	0	0	1	0	0	0	0	0	0	0	0
phosphoribosylamine--glycine ligase	KO:K01945	0	1	0	0	0	0	0	0	0	1	0	0	0	0	0	0	0	0
phosphoribosylamine--glycine ligase	TIGR00877	1	0	0	0	0	0	0	0	0	0	0	0	0	0	0	0	0	0
phosphoribosylaminoimidazolecarboxamide formyltransferase/IMP cyclohydrolase	KO:K00602	1	1	0	0	0	0	0	0	0	0	0	0	0	0	0	0	0	0
phosphoribosylaminoimidazole-succinocarboxamide synthase	KO:K01923	0	0	0	1	0	0	0	0	0	0	0	0	0	0	0	0	1	0
phosphoribosylaminoimidazole-succinocarboxamide synthase	TIGR00081	1	1	0	0	0	0	0	0	0	0	0	0	0	0	0	0	0	0
phosphoribosyl-AMP cyclohydrolase	COG0139	0	0	0	0	0	0	0	0	0	0	0	0	0	0	0	0	0	1
phosphoribosyl-ATP pyrophosphohydrolase/phosphoribosyl-AMP cyclohydrolase	KO:K11755	0	1	0	0	0	0	0	0	0	0	0	0	0	0	0	0	0	0
phosphoribosylcarboxyaminoimidazole (NCAIR) mutase	COG0041	0	0	0	0	0	0	0	0	0	1	0	0	0	0	0	0	0	0
phosphoribosylformimino-5-aminoimidazole carboxamide ribotide isomerase	KO:K01814	0	1	0	0	0	0	0	0	0	0	0	0	0	0	0	0	0	0
phosphoribosylformylglycinamidine cyclo-ligase	KO:K01933	1	1	0	0	0	0	0	0	0	0	0	0	0	0	0	0	0	0
phosphoribosylformylglycinamidine synthase	KO:K01952	2	4	0	0	0	0	0	0	0	0	0	0	0	0	0	0	0	0
phosphoribosylglycinamide formyltransferase 2	KO:K08289	1	1	0	0	0	0	0	0	0	0	0	0	0	0	0	0	0	0
phosphoribosylglycinamide formyltransferase-1	KO:K11175	1	0	0	0	0	0	0	0	0	0	0	0	0	0	0	0	0	0
phosphorylase kinase alpha/beta subunit	KO:K07190	0	0	0	0	1	0	0	0	0	0	2	0	1	1	1	1	0	0
phosphoserine aminotransferase	KO:K00831	1	1	0	0	0	0	0	0	0	0	0	0	0	0	0	0	0	0
phosphoserine phosphatase	COG0560	0	0	0	0	0	0	0	0	0	0	0	0	0	0	1	0	0	0
phosphoserine/homoserine phosphotransferase	KO:K02203	1	0	0	0	1	0	0	0	0	0	0	0	0	0	0	0	0	0
phosphotransferase system glucose/maltose/N-acetylglucosamine-specific IIC component	COG1263	0	0	0	0	0	0	0	0	0	0	0	0	0	0	0	0	0	1
photosystem II stability/assembly factor-like uncharacterized protein	COG4447	0	0	0	1	0	0	0	1	0	1	0	1	0	0	0	0	0	0
phytoene dehydrogenase-like protein	COG1233	0	0	0	0	0	0	0	0	1	0	0	0	0	0	1	0	0	0
phytoene desaturase	KO:K10027	0	1	0	0	0	1	0	0	0	0	0	0	0	0	1	0	0	1
phytoene synthase	KO:K02291	0	1	0	0	0	1	0	0	0	0	0	0	0	0	1	0	0	1
phytol kinase	KO:K18678	0	0	0	0	0	0	0	0	0	0	0	0	1	0	0	0	0	0
pilus assembly protein FimV	KO:K08086	0	1	0	0	0	0	0	0	0	0	0	0	0	0	0	0	0	0
pimeloyl-ACP methyl ester carboxylesterase	COG0596	0	2	0	0	1	0	1	2	2	0	2	2	1	2	0	1	0	1
PIN domain nuclease of toxin-antitoxin system	COG3744	1	3	0	0	0	0	0	0	0	0	0	0	0	0	0	0	0	0
PKD repeat protein	COG3291	3	2	0	0	0	1	0	0	0	0	0	0	0	0	0	0	0	0
PKD repeat protein/type IV secretory pathway VirB2 component (pilin)	COG3291/COG3838	0	1	0	0	0	0	0	0	0	0	0	0	0	0	0	0	0	0
plasmid maintenance system antidote protein VapI	COG3093	0	0	0	0	0	0	0	0	0	1	0	0	0	0	0	0	0	0
plasmid stabilization system protein ParE	COG3668	1	1	0	0	0	1	0	0	0	0	0	0	0	0	0	0	0	0
plastocyanin	COG3794	0	1	0	1	0	0	0	0	0	0	1	0	0	1	0	0	0	0
plastocyanin domain-containing protein	COG4633	0	0	0	0	0	0	1	0	0	0	0	0	0	0	0	0	0	0
PleD family two-component response regulator	COG3706	0	0	0	0	1	0	0	0	0	0	0	0	0	0	0	0	0	0
PncC family amidohydrolase	TIGR00199	0	1	0	0	0	0	0	0	0	1	0	0	0	0	0	0	0	0
poly(A) polymerase	KO:K00970	1	1	0	0	0	0	0	0	0	0	0	0	0	0	0	0	0	0
poly(A) polymerase/tRNA nucleotidyltransferase (CCA-adding enzyme)	KO:K00970/KO:K00974	0	0	1	1	1	1	1	2	1	1	1	0	1	1	0	1	0	1
polyferredoxin	COG0348	0	0	0	0	0	0	1	0	0	0	0	0	0	0	0	0	0	0
polygalacturonase	COG5434	0	0	0	1	0	0	0	0	0	0	0	0	0	0	0	0	0	0
poly-gamma-glutamate capsule biosynthesis protein CapA/YwtB (metallophosphatase superfamily)	COG2843	0	0	0	0	0	0	0	0	1	0	0	0	0	0	0	0	0	0
poly-gamma-glutamate synthesis protein (capsule biosynthesis protein)	KO:K07282	2	0	0	1	1	0	1	0	0	0	1	0	1	1	0	1	1	1
polyhydroxybutyrate depolymerase	KO:K03932	0	1	0	0	0	0	0	0	0	0	0	0	0	0	0	0	0	0
polyisoprenoid-binding protein YceI	COG2353	1	0	0	0	0	1	0	0	0	0	0	0	0	0	0	0	0	0
polyribonucleotide nucleotidyltransferase	KO:K00962	1	1	0	1	1	1	1	1	1	1	1	1	1	1	1	1	0	1
polysaccharide deacetylase 2 family uncharacterized protein YibQ	COG2861	0	0	0	0	0	0	0	0	0	1	0	0	0	0	0	0	0	0
polysaccharide export outer membrane protein	KO:K01991	0	0	0	0	0	0	0	0	0	1	0	0	0	0	0	0	0	0
polysaccharide pyruvyl transferase CsaB	TIGR03609	2	0	0	0	0	0	0	0	0	0	0	0	0	0	0	0	0	0
polysaccharide pyruvyl transferase WcaK-like protein	COG2327	0	1	0	0	0	0	0	0	0	0	0	0	0	0	0	0	0	0
ppGpp synthetase/RelA/SpoT-type nucleotidyltranferase	COG2357	1	1	0	0	0	0	0	0	0	0	0	0	0	0	0	0	0	0
predicted nucleic acid-binding Zn-ribbon protein	COG1579	0	0	0	0	0	0	0	0	0	1	0	1	0	0	0	0	1	0
predicted AAA+ superfamily ATPase	COG1373	6	1	0	1	0	0	0	0	0	2	0	4	0	0	0	0	0	1
predicted ABC-type ATPase	COG4185	0	0	0	0	0	0	0	0	0	1	0	0	0	0	0	0	0	1
predicted acetyltransferase	COG3981	0	0	0	0	0	0	1	0	0	0	0	0	0	0	0	0	0	0
predicted acyltransferase	COG4299	1	0	0	0	0	0	0	0	0	0	0	0	0	0	0	0	0	0
predicted adenine nucleotide alpha hydrolase (AANH) superfamily ATPase	COG1636	0	1	0	0	0	0	1	0	0	0	0	0	0	0	0	0	0	0
predicted adenylyl cyclase CyaB	TIGR00318	0	0	0	0	0	0	0	0	0	0	1	0	0	2	0	0	0	1
predicted AlkP superfamily pyrophosphatase or phosphodiesterase	COG1524	0	0	0	0	0	0	0	1	1	1	0	0	0	0	0	0	0	0
predicted alpha/beta hydrolase family esterase	COG3545	0	1	0	1	1	0	0	0	1	1	1	0	1	2	1	1	0	1
predicted amidohydrolase	COG0388	2	0	0	0	0	0	0	0	0	0	0	0	0	0	0	0	0	0
predicted amidophosphoribosyltransferase	COG1040	0	1	0	0	0	0	0	0	0	0	0	0	0	0	0	1	0	0
predicted amino acid dehydrogenase	COG5322	0	0	0	0	2	0	0	0	0	0	0	0	1	0	0	0	0	0
predicted ATPase	COG3911	0	0	0	0	0	0	0	0	0	0	0	0	0	0	0	0	0	1
predicted ATPase/DNA-binding CsgD family transcriptional regulator	COG3903/COG2771	0	0	0	0	0	0	0	0	0	1	0	0	0	0	0	0	0	0
predicted ATP-dependent endonuclease of OLD family	COG3593	0	1	0	1	0	0	0	0	1	0	0	0	0	0	0	0	0	0
predicted ATP-dependent serine protease	COG1066	0	0	0	0	1	0	0	0	0	0	0	0	0	0	0	0	0	0
predicted branched-subunit amino acid permease	COG1296	0	0	0	0	0	1	0	0	0	0	0	0	0	0	0	0	0	0
predicted choloylglycine hydrolase	COG4927	1	0	0	0	0	0	0	0	0	0	0	0	0	0	0	0	0	0
predicted CoA-binding protein	COG1832	2	0	0	1	0	0	0	0	0	0	0	0	0	0	0	0	0	0
predicted CoA-substrate-specific enzyme activase	TIGR00241	1	0	0	0	0	0	0	0	0	0	0	0	0	0	0	0	0	0
predicted component of type VI protein secretion system	COG3518	0	0	0	0	0	0	0	0	0	0	0	0	0	1	0	0	0	0
predicted DCC family thiol-disulfide oxidoreductase YuxK	COG3011	0	0	0	0	1	0	0	0	0	0	0	0	0	0	0	1	0	0
predicted deacylase	COG3608	0	0	0	0	1	0	0	0	0	1	0	0	0	1	2	1	0	0
predicted dehydrogenase	COG0673	0	0	0	1	0	0	0	0	0	0	0	0	0	0	0	0	0	0
predicted DNA binding protein	COG3413	0	0	1	0	0	0	0	0	0	0	0	0	0	0	0	0	0	0
predicted DNA-binding antitoxin AbrB/MazE fold protein	COG2880	1	0	0	0	0	0	0	0	0	0	0	0	0	0	0	0	0	0
predicted DNA-binding protein	COG4710	0	0	0	0	0	0	0	0	0	0	1	0	0	0	0	0	0	0
predicted DNA-binding protein (UPF0251 family)	COG1342	1	0	0	0	1	0	2	0	1	0	0	1	0	0	0	0	0	0
predicted DNA-binding protein with PD1-like motif	COG1661	0	0	0	0	0	1	0	0	0	0	1	0	0	1	0	1	1	0
predicted DNA-binding transcriptional regulator	COG5625	0	0	0	0	0	0	0	0	0	0	0	0	1	0	0	0	0	0
predicted double-glycine peptidase	COG3271	1	0	0	0	0	0	0	0	0	0	0	1	0	1	0	0	1	0
predicted DsbA family dithiol-disulfide isomerase	COG2761	0	0	0	0	0	0	0	0	0	0	0	0	0	0	0	0	1	0
predicted enzyme related to lactoylglutathione lyase	COG3324	2	2	0	0	0	0	0	0	0	0	0	0	0	0	1	1	0	0
predicted esterase	COG0400	0	0	0	0	0	0	0	0	0	0	0	0	0	0	0	2	0	0
predicted Fe-Mo cluster-binding NifX family protein	COG1433	0	0	0	0	1	0	0	0	0	0	0	0	0	0	0	0	0	0
predicted ferric reductase	COG4097	1	0	0	0	0	0	0	0	0	0	0	0	0	0	0	0	0	0
predicted flap endonuclease-1-like 5' DNA nuclease	COG3743	0	0	0	0	0	0	0	0	0	0	0	0	0	0	0	1	0	0
predicted GH43/DUF377 family glycosyl hydrolase	COG2152	0	0	0	2	0	0	1	0	0	0	0	3	0	0	0	0	2	0
predicted GIY-YIG superfamily endonuclease	COG2827	0	0	0	2	0	0	0	0	0	0	0	0	0	0	0	0	0	0
predicted glycoside hydrolase/deacetylase ChbG (UPF0249 family)	COG3394	0	0	0	0	0	0	0	0	1	0	0	0	0	0	0	0	0	0
predicted GNAT superfamily acetyltransferase	COG3818	0	0	0	0	0	0	0	0	0	0	0	0	0	1	0	0	0	0
predicted HAD superfamily Cof-like phosphohydrolase	COG4696	0	0	0	1	0	0	0	0	0	0	0	0	0	0	0	0	0	0
predicted HAD superfamily phosphohydrolase YqeG	COG2179	0	0	0	0	0	0	0	0	0	0	0	0	0	0	0	0	1	0
predicted helicase	COG4889	1	0	1	0	0	0	0	0	0	0	0	0	0	0	0	0	0	1
predicted house-cleaning noncanonical NTP pyrophosphatase (MazG superfamily)	COG4997	0	0	0	0	0	1	0	1	1	0	1	0	0	1	1	2	1	0
predicted HTH transcriptional regulator	COG2865	0	0	0	0	0	0	0	2	0	0	0	0	0	0	0	0	0	1
predicted hydrolase (HD superfamily)	COG2316	1	0	0	0	0	0	0	1	1	0	1	0	0	0	0	1	0	0
predicted kinase	COG0645	0	0	0	0	0	1	0	0	0	0	0	1	1	0	0	1	0	0
predicted kinase	COG4639	0	0	0	0	0	1	0	0	0	0	0	0	0	0	0	0	0	0
predicted lactoylglutathione lyase	COG3607	0	2	0	0	0	0	0	0	0	0	0	0	0	0	0	0	0	0
predicted membrane chloride channel (bestrophin family)	COG3781	0	1	0	0	0	0	0	0	0	0	0	0	0	0	0	0	0	0
predicted membrane GTPase involved in stress response	COG1217	0	0	0	0	1	0	0	0	0	0	0	0	0	0	0	0	0	0
predicted membrane protein	COG4758	1	0	0	0	0	0	0	1	1	0	0	0	0	0	0	0	0	0
predicted membrane-bound dolichyl-phosphate-mannose-protein mannosyltransferase	COG4346	0	0	0	0	0	0	1	0	0	0	0	0	0	0	0	0	0	0
predicted metal-dependent HD superfamily phosphohydrolase	COG4339	0	0	0	0	0	0	0	0	0	0	0	0	0	0	0	1	0	0
predicted metal-dependent hydrolase	COG1451	1	2	0	1	1	0	1	0	0	0	0	2	0	0	1	1	1	1
predicted metal-dependent phosphoesterase TrpH	COG0613	0	0	0	0	1	0	0	1	0	0	0	0	0	0	0	0	0	0
predicted metal-dependent TIM-barrel fold hydrolase	COG1099	0	0	0	0	0	1	0	0	0	0	0	0	0	0	0	0	0	0
predicted metalloprotease	COG2321	0	0	0	0	0	1	0	0	0	0	0	0	0	0	0	0	0	0
predicted metalloprotease with PDZ domain	COG3975	0	0	0	0	0	0	0	0	0	1	0	0	0	0	0	0	0	0
predicted MFS family arabinose efflux permease	COG2814	0	0	0	0	0	0	0	0	0	0	0	0	0	0	1	0	0	0
predicted MPP superfamily phosphohydrolase	COG1408	0	1	0	0	0	1	0	0	1	0	0	3	0	0	0	0	0	1
predicted N-acetyltransferase YhbS	COG3153	1	0	0	1	0	0	0	0	0	1	0	0	0	0	0	0	0	0
predicted N-acyltransferase	COG3146	0	1	0	0	0	0	0	0	0	0	0	0	0	0	0	0	0	0
predicted NBD/HSP70 family sugar kinase	COG1940	0	0	0	0	1	1	0	0	0	0	0	0	0	1	1	1	0	0
predicted negative regulator of RcsB-dependent stress response	COG2976	0	0	0	0	0	0	1	0	0	0	0	0	0	0	0	0	0	0
predicted nuclease with TOPRIM domain	COG4026	0	0	0	0	0	0	0	0	0	1	0	0	0	0	0	0	0	0
predicted nucleic acid-binding protein	COG2402	1	0	0	0	0	1	0	0	1	0	0	1	0	0	0	0	0	0
predicted nucleic acid-binding protein	COG1848	0	1	0	0	0	0	0	1	0	0	0	0	0	0	0	0	0	0
predicted nucleic acid-binding protein	COG5573	0	1	0	0	0	0	0	0	0	1	0	0	0	0	0	0	0	0
predicted nucleic acid-binding protein	COG1487	1	0	0	0	0	0	0	0	0	0	0	0	0	0	0	0	0	0
predicted nucleic acid-binding protein	COG4113	0	1	0	0	0	0	0	0	0	0	0	0	0	0	0	0	0	0
predicted nucleic acid-binding Zn ribbon protein	COG5512	0	0	0	0	0	0	0	0	0	0	0	0	0	0	0	0	1	0
predicted nucleotidyltransferase	COG1708	2	0	0	0	0	0	0	1	1	0	0	1	0	0	0	0	0	0
predicted nucleotidyltransferase	COG1669	1	1	0	0	0	0	0	0	0	0	0	0	0	0	0	0	0	0
predicted nucleotidyltransferase component of viral defense system	COG2253	2	1	0	3	0	0	0	2	3	2	0	1	0	0	0	0	0	0
predicted O-methyltransferase YrrM	COG4122	0	0	0	0	0	0	1	0	1	0	0	0	0	0	0	0	0	1
predicted outer membrane repeat protein	TIGR01376	0	1	0	0	0	0	0	0	0	0	0	0	0	0	0	0	0	0
predicted patatin/cPLA2 family phospholipase	COG4667	0	0	0	0	0	0	0	0	0	0	0	0	0	1	0	0	0	0
predicted permease	COG0679	1	0	0	1	0	0	0	0	0	0	0	0	0	0	0	0	1	0
predicted phage terminase large subunit-like protein	TIGR01630	0	0	1	0	0	1	0	0	0	0	0	0	0	0	0	0	0	0
predicted phospho-2-dehydro-3-deoxyheptonate aldolase	TIGR01949	1	0	0	0	0	0	0	0	0	0	0	0	0	0	0	0	0	0
predicted phosphoadenosine phosphosulfate sulfurtransferase	COG3969	0	0	0	0	0	0	0	0	0	1	0	0	0	0	0	0	0	0
predicted phosphodiesterase	COG0622	0	0	0	0	0	0	1	1	0	0	0	0	0	0	0	0	0	0
predicted PolB exonuclease-like 3'-5' exonuclease	COG3298	0	0	0	2	0	0	0	0	0	1	0	0	0	0	0	0	0	0
predicted PurR-regulated permease PerM	COG0628	3	2	1	2	3	2	1	2	1	2	1	5	1	1	2	1	1	2
predicted pyridoxine 5'-phosphate oxidase superfamily flavin-nucleotide-binding protein	COG3576	0	0	0	0	0	0	1	0	0	0	0	0	0	1	0	0	0	0
predicted ribonuclease YlaK	COG1875	0	0	0	0	0	0	0	0	0	0	0	0	1	0	0	0	0	0
predicted ribosomally synthesized peptide with SipW-like signal peptide	TIGR04088	0	0	0	1	1	0	0	1	0	0	2	1	1	0	0	4	0	0
predicted RNA-binding protein Jag	COG1847	0	0	1	0	0	0	0	0	0	0	0	0	0	0	0	0	0	0
predicted RNA-binding protein with PUA domain	COG5270	0	0	0	0	0	0	0	0	0	0	0	1	0	0	0	0	0	0
predicted RNA-binding protein with PUA-like domain	COG2947	0	1	0	0	0	0	0	0	0	0	0	0	0	1	1	1	0	1
predicted RNA-binding protein YlqC (UPF0109 family)	COG1837	1	1	1	1	1	1	1	1	1	1	1	1	0	1	1	1	1	1
predicted RNA-binding protein YlxR (DUF448 family)	COG2740	1	0	0	0	0	0	0	0	0	0	0	0	0	0	0	0	0	0
predicted RNA-binding Zn-ribbon protein involved in translation (DUF1610 family)	COG2888	0	0	0	0	1	0	0	0	0	0	0	0	0	0	0	0	0	0
predicted Rossmann fold flavoprotein	TIGR00275	0	0	1	0	1	1	0	1	1	0	1	2	0	0	1	3	1	1
predicted Rossmann-fold nucleotide-binding protein	COG1611	0	1	0	0	0	0	0	0	0	0	0	0	0	0	0	0	0	0
predicted site-specific integrase-resolvase	COG2452	0	0	0	0	0	1	0	0	0	0	0	0	0	0	0	0	0	0
predicted small metal-binding protein	COG5466	0	0	0	0	0	0	0	0	0	0	0	0	0	0	0	0	0	1
predicted small secreted protein	COG5510	1	0	0	0	0	0	0	0	0	0	0	0	0	0	0	0	0	0
predicted TIM-barrel fold metal-dependent hydrolase	COG2159	0	0	0	0	0	0	0	1	0	1	0	0	0	0	0	0	0	0
predicted transcriptional regulator	COG2522	0	0	0	0	0	0	0	0	0	0	0	0	0	1	0	0	0	1
predicted transcriptional regulator	COG1497	0	0	0	0	0	1	0	0	0	0	0	0	0	0	0	0	0	0
predicted transcriptional regulator	COG3398	0	0	0	0	0	0	0	0	0	0	0	0	0	1	0	0	0	0
predicted transcriptional regulator	COG3682	0	1	0	0	0	0	0	0	0	0	0	0	0	0	0	0	0	0
predicted transcriptional regulator	COG4189	0	1	0	0	0	0	0	0	0	0	0	0	0	0	0	0	0	0
predicted transcriptional regulator of viral defense system	COG5340	2	1	0	2	0	0	0	2	3	2	0	2	0	0	0	0	0	0
predicted transport protein	COG3586	0	0	1	0	0	0	0	0	0	0	0	0	0	0	0	0	0	0
predicted transposase YbfD/YdcC	COG5433	0	0	0	0	1	0	0	0	0	1	0	0	0	0	0	0	0	0
predicted XRE-type DNA-binding protein	COG5606	0	0	0	0	1	0	0	0	0	0	0	0	0	0	0	0	0	0
predicted Zn-dependent peptidase	COG0612	1	1	0	1	1	0	1	1	1	2	0	1	0	0	0	0	1	0
predicted Zn-dependent protease	COG1913	0	0	0	0	0	0	0	0	0	0	0	0	0	1	1	0	0	0
predicted Zn-dependent protease with MMP-like domain	COG3824	0	0	0	0	0	0	0	0	0	1	0	0	0	0	0	1	0	0
prephenate dehydratase	KO:K04518	1	0	0	0	0	0	0	0	0	0	2	0	0	1	1	1	0	0
prephenate dehydratase	COG0077	0	0	0	0	0	0	0	0	0	1	0	0	0	0	0	0	0	1
prephenate dehydratase/prephenate dehydrogenase	COG0077/COG0287	1	0	0	0	0	0	0	0	0	0	0	0	0	0	0	0	0	0
prephenate dehydrogenase	COG0287	0	0	0	0	0	0	0	0	0	0	0	0	0	0	0	1	0	0
prephenate dehydrogenase	KO:K04517	0	1	0	0	0	0	0	0	0	0	0	0	0	0	0	0	0	0
prepilin signal peptidase PulO-like enzyme (type II secretory pathway)	COG1989	1	1	1	0	1	0	0	1	1	1	0	2	0	0	1	0	0	0
prepilin-type N-terminal cleavage/methylation domain-containing protein	TIGR02532	2	2	11	4	10	5	8	0	2	5	14	7	4	4	4	7	0	9
preprotein translocase SecE subunit	TIGR00964	1	1	1	0	0	0	1	0	1	0	1	0	0	0	1	1	0	0
preprotein translocase SecF subunit	TIGR00966	1	0	1	0	0	0	0	0	0	0	0	0	0	0	0	0	0	0
preprotein translocase subunit SecA	KO:K03070	1	1	1	1	1	1	1	2	1	3	1	1	0	0	0	1	0	1
preprotein translocase subunit SecD	KO:K03072	0	1	0	0	0	1	1	0	0	0	0	0	0	0	0	0	0	1
preprotein translocase subunit SecD	COG0342	1	1	0	0	0	0	0	0	0	0	0	0	0	0	0	0	0	0
preprotein translocase subunit SecE	KO:K03073	0	0	0	1	1	1	0	0	0	2	0	0	0	1	0	0	0	1
preprotein translocase subunit SecF	KO:K03074	0	1	0	2	1	1	1	0	0	1	1	1	1	1	0	1	0	2
preprotein translocase subunit SecG	KO:K03075	0	1	0	0	0	0	0	0	0	0	0	1	0	0	0	0	0	0
preprotein translocase subunit SecY	KO:K03076	1	1	1	1	1	1	1	1	1	1	1	1	1	1	1	1	1	1
preprotein translocase subunit SecY	COG0201	1	0	0	0	0	0	0	0	0	0	0	0	0	0	0	0	0	0
preprotein translocase subunit YajC	KO:K03210	0	0	0	0	0	1	0	0	0	0	0	0	0	0	0	0	0	0
prevent-host-death family protein	TIGR01552	2	4	0	0	0	2	0	0	0	0	0	0	0	0	1	0	0	1
primosomal protein N'	TIGR00595	1	0	0	0	0	0	0	0	0	0	1	0	0	1	1	1	0	1
primosomal protein N'	COG1198	0	0	0	0	1	1	0	0	0	0	0	0	0	0	0	0	0	0
primosomal protein N' (replication factor Y)	KO:K04066	0	1	0	1	1	0	0	0	0	1	0	1	1	0	0	0	0	0
probable phosphoglycerate mutase	KO:K15634	0	0	0	0	0	0	1	0	0	0	4	0	0	1	0	1	0	0
probable rRNA maturation factor	KO:K07042	0	0	0	1	1	1	1	1	1	1	1	0	0	0	1	1	0	0
proline iminopeptidase	KO:K01259	0	0	0	0	0	1	0	0	0	0	0	0	0	0	1	0	0	0
prolipoprotein diacylglyceryltransferase	COG0682	1	1	0	0	0	0	1	0	0	0	0	0	0	0	0	0	0	0
prolyl-tRNA editing enzyme YbaK/EbsC (Cys-tRNA(Pro) deacylase)	COG2606	0	0	0	0	1	0	0	0	0	0	0	0	0	0	0	0	0	0
prolyl-tRNA synthetase	KO:K01881	1	1	1	1	1	1	1	1	1	2	1	1	0	1	1	1	0	1
propanol-preferring alcohol dehydrogenase	KO:K13953	0	0	0	0	0	1	0	0	0	0	0	0	0	0	0	0	0	0
prophage maintenance system killer protein	COG3654	0	0	0	0	0	0	0	0	0	0	0	0	0	0	1	0	0	0
propionyl-CoA carboxylase beta chain	KO:K01966	0	0	0	0	0	1	0	0	0	0	0	0	0	0	0	0	0	0
protease I	KO:K05520	1	0	0	0	0	0	0	0	0	0	0	0	0	0	0	0	0	1
protease-4	KO:K04773	1	0	0	0	0	0	0	0	0	0	0	0	0	1	1	1	0	1
protein associated with RNAse G/E	COG3557	1	0	0	0	0	0	0	0	0	0	0	0	0	0	0	0	0	0
protein involved in sex pheromone biosynthesis	COG4851	1	0	0	0	0	0	0	0	0	0	0	0	0	0	0	0	0	0
protein MpaA	KO:K14054	0	0	0	0	0	0	0	1	0	0	0	0	0	0	0	0	0	0
protein subunit release factor B	COG1186	1	0	0	0	0	0	0	0	0	0	0	0	0	0	0	0	0	0
protein TonB	KO:K03832	0	0	0	0	0	0	0	0	0	0	0	0	0	0	0	0	0	1
protein translocase SecG subunit	TIGR00810	1	0	1	1	1	1	1	1	1	1	1	0	0	1	1	1	0	1
protein-disulfide isomerase	COG1651	2	3	1	1	2	2	1	0	1	1	4	1	1	3	3	5	1	3
protein-export membrane protein SecD	TIGR01129	0	0	0	1	1	1	0	0	0	1	1	1	1	1	1	1	0	1
protein-L-isoaspartate(D-aspartate) O-methyltransferase	KO:K00573	0	0	0	1	0	0	1	1	1	1	0	0	1	0	0	0	0	0
protein-L-isoaspartate(D-aspartate) O-methyltransferase	TIGR00080	0	0	0	0	0	0	0	0	0	0	0	0	0	0	0	0	1	0
protein-S-isoprenylcysteine O-methyltransferase Ste14	COG2020	0	0	0	0	1	0	0	0	0	0	0	0	0	0	0	0	0	0
protoporphyrinogen oxidase	COG1232	0	1	0	1	0	0	2	0	0	0	0	0	0	0	0	0	0	0
pseudouridine synthase	TIGR00093	0	1	0	0	0	1	0	0	0	0	0	0	0	0	0	0	0	0
PST family polysaccharide transporter	KO:K03328	0	0	0	0	0	1	0	0	0	0	0	0	0	0	0	0	0	0
pterin-4a-carbinolamine dehydratase	COG2154	0	0	0	0	0	0	0	0	1	0	0	0	0	0	0	0	0	0
PTH1 family peptidyl-tRNA hydrolase	KO:K01056	1	1	1	1	1	1	1	1	1	1	1	1	0	1	1	1	1	1
putative (di)nucleoside polyphosphate hydrolase	KO:K08311	0	0	0	0	0	0	0	0	0	1	0	0	0	0	0	0	0	1
putative ABC transport system ATP-binding protein	KO:K02003	1	1	0	1	2	1	3	2	1	3	2	3	2	1	1	2	0	4
putative ABC transport system permease protein	KO:K02004	1	2	0	3	3	0	1	0	0	3	1	3	2	0	1	1	0	2
putative acetyltransferase	KO:K03830	0	1	0	0	0	0	0	0	0	0	0	0	0	0	0	0	0	0
putative addiction module antidote	TIGR02609	0	0	1	0	0	0	0	0	0	0	0	0	0	0	0	0	0	0
putative ATPase	KO:K07478	1	1	0	1	1	0	1	0	1	1	1	0	1	1	0	2	0	0
putative Ca2+/H+ antiporter (TMEM165/GDT1 family)	COG2119	0	0	0	0	0	0	0	0	0	0	0	0	0	0	0	0	0	1
putative component of membrane protein insertase Oxa1/YidC/SpoIIIJ protein YidD	COG0759	0	0	0	0	0	0	1	0	0	0	0	0	0	0	0	0	0	0
putative DNA modification/repair radical SAM protein	TIGR03916	0	1	0	0	0	0	0	0	0	0	0	0	0	0	0	0	0	0
putative DNA primase/helicase	KO:K06919	0	0	0	0	0	1	0	0	0	0	0	0	0	0	0	0	0	0
putative endonuclease	KO:K07461	1	4	1	4	2	7	0	0	0	0	2	2	2	1	0	0	0	1
putative endonuclease	KO:K07460	1	1	1	1	0	1	1	0	0	1	1	1	1	0	1	1	0	1
putative flippase GtrA	COG2246	0	1	0	1	0	0	0	0	0	1	0	1	0	0	0	2	1	0
putative FmdB family regulatory protein	TIGR02605	1	1	0	0	0	0	0	0	0	0	0	0	0	0	0	0	0	0
putative glutamine amidotransferase	KO:K07010	0	0	0	0	0	0	0	1	0	0	0	0	0	0	0	0	0	0
putative Holliday junction resolvase	KO:K07447	1	1	0	0	1	1	0	1	1	0	1	0	1	1	0	1	0	1
putative hydrolase of HD superfamily	KO:K07023	1	0	0	0	0	0	0	0	0	0	0	0	0	1	0	0	1	0
putative hydrolase of the HAD superfamily	KO:K07025	0	0	0	0	0	0	0	3	2	0	0	0	0	1	0	0	1	1
putative inorganic carbon (HCO3(-)) transporter	KO:K18814	0	0	0	0	0	0	1	0	0	0	0	0	0	0	0	0	0	0
putative intracellular protease/amidase	COG0693	0	1	0	0	0	0	0	0	0	0	0	0	0	0	0	0	0	0
putative MATE family efflux protein	TIGR00797	2	0	0	0	0	0	0	0	0	1	0	0	0	0	0	0	0	0
putative membrane protein	KO:K08972	1	1	0	1	1	1	1	0	0	1	1	1	0	0	0	1	1	1
putative membrane protein	KO:K08984	2	0	0	0	0	0	0	0	0	0	1	0	0	1	0	1	0	1
putative membrane protein insertion efficiency factor	TIGR00278	0	0	0	0	0	0	0	1	1	1	0	1	0	0	0	0	0	0
putative methionine-R-sulfoxide reductase with GAF domain	COG1956	1	0	0	0	0	0	0	0	0	0	0	0	0	0	0	0	0	0
putative Mg2+ transporter-C (MgtC) family protein	KO:K07507	0	1	0	1	0	0	0	0	0	0	0	0	1	0	0	1	0	1
putative mRNA 3-end processing factor	KO:K07577	0	0	0	0	0	1	0	0	0	0	0	0	0	0	0	0	0	0
putative NADPH-quinone reductase	COG2249	0	2	1	0	0	0	0	0	0	0	1	0	1	1	1	2	0	1
putative NIF3 family GTP cyclohydrolase 1 type 2	COG0327	1	0	0	1	0	0	0	0	0	0	0	1	0	0	0	0	0	0
putative nucleotide binding protein	KO:K07572	0	0	0	0	0	0	0	0	0	0	0	1	0	0	0	0	0	0
putative nucleotidyltransferase with HDIG domain	TIGR00277	0	0	0	0	1	0	0	0	0	0	0	1	0	0	1	0	0	0
putative oxidoreductase	KO:K15977	0	1	0	0	0	0	0	0	0	0	0	0	0	0	0	1	0	1
putative PEP-CTERM system integral membrane protein	TIGR02921	0	0	0	0	0	0	1	0	0	0	0	0	0	0	0	0	0	0
putative peptidoglycan lipid II flippase	KO:K03980	1	1	1	1	1	0	1	1	1	1	1	1	2	1	1	1	1	1
putative phosphoesterase	TIGR00040	1	0	0	0	0	0	2	1	1	0	0	0	0	0	0	0	0	0
putative phosphonate transport system ATP-binding protein	KO:K05781	0	1	0	0	0	0	0	0	0	0	0	0	0	0	0	0	0	0
putative protease	KO:K08303	1	1	0	1	1	0	0	0	0	0	0	0	1	0	0	0	0	0
putative restriction endonuclease	KO:K07454	0	0	0	1	0	0	0	0	0	0	0	0	0	0	0	0	0	0
putative sigma-54 modulation protein	KO:K05808	0	0	0	0	1	0	0	1	1	0	0	0	0	0	0	0	0	0
putative SOS response-associated peptidase YedK	COG2135	0	0	0	0	0	0	0	0	0	2	0	0	0	0	0	0	0	0
putative spermidine/putrescine transport system permease protein	KO:K02053	0	0	0	0	0	1	0	0	0	0	0	0	0	0	0	0	0	0
putative transcription antitermination factor YqgF	TIGR00250	0	0	0	1	0	0	1	0	0	0	0	0	0	0	0	0	0	0
putative transcriptional regulator	KO:K07729	0	0	0	1	1	0	0	0	0	0	1	0	0	0	0	0	0	1
putative transposase	KO:K07491	1	4	0	2	1	3	0	0	0	0	1	1	1	0	0	0	0	1
putative transposase	KO:K07497	0	1	0	0	0	0	0	0	0	0	0	1	0	0	0	0	0	3
putative transposase	KO:K07496	0	0	0	0	0	0	0	0	0	1	0	0	0	0	0	0	0	0
putative xylitol transport system ATP-binding protein	KO:K17207	0	0	0	0	0	1	0	0	0	0	0	0	0	0	0	0	0	0
putative xylitol transport system permease protein	KO:K17206	0	0	0	0	0	1	0	0	0	0	0	0	0	0	0	0	0	0
pyridoxal 5'-phosphate synthase pdxS subunit	KO:K06215	1	1	0	0	0	0	0	0	0	0	0	0	0	0	0	0	0	0
pyridoxal phosphate enzyme (YggS family)	TIGR00044	1	1	0	0	0	0	0	0	0	0	0	0	0	0	0	0	0	0
pyrophosphatase PpaX	KO:K06019	0	1	0	0	0	0	0	0	0	0	0	0	0	0	0	0	0	0
pyrroline-5-carboxylate reductase	KO:K00286	1	1	0	0	0	0	0	0	0	0	0	0	0	0	0	0	0	0
pyrroloquinoline quinone biosynthesis protein E	KO:K06139	0	0	0	1	0	0	0	0	0	0	0	0	0	0	0	0	0	0
pyruvate dehydrogenase E1 component alpha subunit	KO:K00161	0	1	0	0	0	0	0	0	0	0	0	0	0	0	0	0	0	0
pyruvate dehydrogenase E1 component beta subunit	KO:K00162	0	1	0	0	0	0	0	0	0	0	0	0	0	0	0	0	0	0
pyruvate ferredoxin oxidoreductase alpha subunit	KO:K00169	0	0	0	0	0	0	0	0	0	0	0	1	0	0	0	0	0	0
pyruvate ferredoxin oxidoreductase beta subunit	KO:K00170	0	0	0	0	0	0	0	0	0	0	0	1	0	0	0	0	0	0
pyruvate ferredoxin oxidoreductase delta subunit	KO:K00171	0	0	0	0	0	0	0	0	0	0	0	1	0	0	0	0	0	0
pyruvate ferredoxin oxidoreductase gamma subunit	KO:K00172	0	0	0	0	0	0	0	0	0	0	0	1	0	0	0	0	0	0
pyruvate formate lyase activating enzyme	KO:K04069	2	2	0	1	0	0	1	1	1	1	0	1	0	0	0	0	0	0
pyruvate kinase	KO:K00873	1	1	1	2	1	1	2	1	1	1	0	2	0	0	0	0	3	0
pyruvate kinase	COG0469	0	0	1	0	0	0	0	0	0	0	0	0	0	0	0	0	0	0
pyruvate,orthophosphate dikinase	KO:K01006	1	1	0	0	0	0	0	1	1	0	0	0	0	0	0	0	0	0
pyruvate,water dikinase	KO:K01007	0	0	0	1	2	0	0	2	1	0	1	0	1	2	0	3	0	0
pyruvate/2-oxoglutarate dehydrogenase complex dihydrolipoamide dehydrogenase (E3) component	COG1249	1	1	1	0	0	1	0	0	0	0	0	0	0	0	0	0	0	0
pyruvate/2-oxoglutarate dehydrogenase complex dihydrolipoamide dehydrogenase (E3) component/uncharacterized membrane protein YdjX (TVP38/TMEM64 family)	COG1249/COG0398	0	0	0	0	0	0	0	0	0	0	0	0	0	0	1	1	0	1
quercetin dioxygenase-like cupin family protein	COG1917	0	0	0	0	0	0	0	0	0	0	1	0	0	0	0	1	0	1
queuine tRNA-ribosyltransferase	KO:K00773	1	1	1	1	1	1	1	0	1	1	1	1	0	1	1	1	1	1
quinolinate synthase	KO:K03517	1	1	0	0	0	0	0	0	0	0	0	0	0	0	0	0	0	0
Rad3-related DNA helicase	COG1199	0	1	0	0	0	0	0	0	0	0	0	0	0	0	0	0	0	0
radical SAM protein with 4Fe4S-binding SPASM domain	TIGR04085	1	0	0	2	0	0	0	0	0	1	0	0	0	0	0	0	0	0
Raf kinase inhibitor-like YbhB/YbcL family protein	TIGR00481	0	0	0	1	1	0	0	0	0	0	0	0	1	0	0	0	0	0
rare lipoprotein A	KO:K03642	1	1	0	0	0	0	0	0	0	0	0	0	0	0	0	1	1	0
rare lipoprotein A (peptidoglycan hydrolase)	COG0797	0	0	0	0	0	0	0	0	0	0	0	0	0	0	0	0	0	1
reactive intermediate/imine deaminase	TIGR00004	0	0	0	0	0	0	0	0	0	1	0	0	0	0	0	0	0	0
RecB family endonuclease NucS	COG1637	0	0	1	0	0	0	0	0	0	0	0	0	0	0	0	0	0	0
RecB family exonuclease	COG2887	0	0	0	1	0	0	0	0	0	1	0	1	0	0	0	0	1	0
recombination protein RecA	KO:K03553	1	1	1	1	1	1	1	1	1	0	0	1	1	2	1	1	1	1
recombination protein RecR	KO:K06187	1	1	0	1	1	1	1	1	1	1	1	1	0	1	1	1	0	1
recombinational DNA repair protein (RecF pathway)	COG1381	0	0	1	0	1	1	0	0	0	1	0	0	0	0	1	0	0	1
redox-sensitive bicupin YhaK (pirin superfamily)	COG1741	0	1	0	0	0	0	0	0	0	0	0	0	0	0	0	0	0	0
regulator of protease activity HflC (stomatin/prohibitin superfamily)	COG0330	2	3	0	1	0	1	0	0	1	0	0	0	0	1	1	2	1	1
regulator of sigma E protease	KO:K11749	1	1	1	1	1	1	2	0	1	1	1	1	0	1	1	1	0	1
regulatory protein	KO:K03565	1	0	0	0	0	0	0	0	1	0	0	0	0	0	0	0	0	0
regulatory protein YycI of two-component signal transduction system YycFG	COG4853	0	0	0	0	0	0	0	1	0	0	0	0	0	0	0	0	0	0
release factor glutamine methyltransferase	KO:K02493	1	1	0	1	0	0	1	1	1	1	1	2	0	1	0	1	1	1
REP element-mobilizing transposase RayT	COG1943	3	4	0	0	0	2	0	1	2	1	0	1	0	0	0	0	0	0
REP element-mobilizing transposase RayT/type I restriction-modification system DNA methylase subunit	COG1943/COG0286	1	0	0	0	0	0	0	0	0	0	0	0	0	0	0	0	0	0
replicative DNA helicase	KO:K02314	1	1	0	1	1	1	1	1	1	2	1	2	0	1	1	1	0	1
replicative DNA helicase	COG0305	0	0	1	0	0	0	0	0	0	0	0	0	0	0	0	0	0	0
repressor LexA	KO:K01356	1	0	3	0	0	1	1	1	1	0	0	0	1	0	0	0	1	0
response regulator RpfG family c-di-GMP phosphodiesterase	COG3437	1	0	0	0	0	0	0	0	0	0	0	0	0	0	0	0	0	0
restriction endonuclease S subunit	COG0732	0	1	0	0	0	0	0	0	0	0	0	0	0	0	0	0	0	0
restriction system protein	KO:K07448	1	0	0	0	0	0	0	0	0	0	0	0	0	0	0	0	0	0
retron-type reverse transcriptase	COG3344	0	0	0	0	0	1	0	0	0	0	0	0	0	0	1	0	0	0
rhamnose transport system permease protein	KO:K10560	0	1	0	0	0	0	0	0	0	0	0	0	0	0	0	0	0	0
rhamnose transport system permease protein	KO:K10561	0	1	0	0	0	0	0	0	0	0	0	0	0	0	0	0	0	0
rhamnosyltransferase	KO:K12992	0	0	0	1	0	0	0	0	0	1	0	0	0	0	0	0	0	0
rhodanese-related sulfurtransferase	COG0607	1	1	0	2	1	0	0	0	0	1	1	2	1	1	1	1	2	0
ribA/ribD-fused uncharacterized protein	TIGR02464	0	0	0	0	0	0	0	0	0	0	1	0	0	0	0	0	0	0
riboflavin kinase/FMN adenylyltransferase	KO:K11753	0	0	0	0	0	1	0	0	0	0	0	0	0	0	0	0	0	0
riboflavin synthase	KO:K00793	1	1	0	0	0	0	0	0	0	1	0	0	0	0	0	0	0	0
ribokinase	KO:K00852	1	1	0	0	1	1	1	0	0	1	1	0	0	1	1	1	0	1
ribonuclease E	KO:K08300	0	0	0	0	0	0	0	0	0	0	0	0	0	0	0	1	0	1
ribonuclease G	KO:K08301	0	0	0	0	0	0	0	0	0	1	0	0	0	0	0	0	0	0
ribonuclease HI	COG0328	0	1	0	0	0	0	2	0	0	1	1	0	1	1	1	0	0	1
ribonuclease HI	KO:K03469	1	0	1	1	0	1	0	0	0	0	0	0	0	0	0	1	0	0
ribonuclease HII	KO:K03470	1	1	0	1	1	1	0	1	1	1	1	1	0	1	1	1	1	1
ribonuclease HIII	KO:K03471	0	0	0	0	0	0	0	1	1	0	0	0	0	0	0	0	0	0
ribonuclease J	KO:K12574	1	1	1	1	1	1	1	0	1	1	1	1	0	2	1	1	1	1
ribonuclease P protein component	TIGR00188	0	1	1	0	0	1	0	1	1	0	1	2	1	0	0	1	1	1
ribonuclease P protein component	KO:K03536	1	0	0	1	0	0	0	0	0	1	0	0	0	0	0	0	0	0
ribonuclease R	KO:K12573	0	0	2	0	1	1	0	0	0	0	1	0	1	1	1	1	0	1
ribonuclease Y	KO:K18682	1	1	1	1	1	1	1	1	1	1	3	1	1	1	1	1	1	1
ribonuclease-3	KO:K03685	1	1	1	1	1	1	1	1	1	1	1	1	0	1	1	1	1	1
ribonucleoside-diphosphate reductase alpha chain	KO:K00525	1	1	0	2	1	2	0	1	0	1	1	0	1	3	1	1	1	1
ribonucleoside-diphosphate reductase beta chain	KO:K00526	0	1	0	1	0	1	0	0	0	1	1	0	0	1	1	1	1	1
ribonucleoside-triphosphate reductase	KO:K00527	0	1	0	1	0	0	0	2	2	1	0	0	0	0	0	0	0	0
ribose 1,5-bisphosphate isomerase	KO:K18237	0	0	0	0	0	0	0	1	1	0	0	0	0	0	0	0	0	0
ribose 1,5-bisphosphokinase	KO:K05774	0	1	0	0	0	0	0	0	0	0	0	0	0	0	0	0	0	0
ribose 5-phosphate isomerase B	KO:K01808	1	1	0	0	1	1	1	0	0	0	1	0	0	0	1	1	0	0
ribose 5-phosphate isomerase RpiB	COG0698	0	0	0	0	0	0	0	0	0	0	0	0	0	0	0	0	0	1
ribose transport system ATP-binding protein	KO:K10441	0	0	0	0	0	0	0	0	0	1	0	0	0	0	0	0	0	0
ribose-phosphate pyrophosphokinase	KO:K00948	1	1	0	0	0	0	1	0	1	0	0	0	0	0	0	1	0	0
ribose-phosphate pyrophosphokinase	TIGR01251	0	0	0	0	0	0	0	0	0	0	0	0	0	0	0	0	1	0
ribosomal 30S subunit maturation factor RimM	COG0806	0	0	0	0	0	0	0	1	0	0	0	0	0	0	0	0	0	0
ribosomal protein L11	COG0080	0	0	0	0	0	0	0	1	0	0	0	0	0	0	0	0	0	0
ribosomal protein L11 methyltransferase	KO:K02687	0	1	0	0	0	0	0	0	0	0	0	0	0	0	0	0	0	0
ribosomal protein L15	COG0200	0	0	0	0	1	0	0	0	0	1	0	0	0	0	0	0	0	0
ribosomal protein L17	COG0203	0	0	0	0	0	0	0	0	0	0	0	0	0	0	0	1	0	0
ribosomal protein L21E	COG2139	0	0	0	0	0	0	0	0	0	0	0	1	0	0	0	0	0	0
ribosomal protein L29	TIGR00012	0	1	0	1	1	0	0	0	0	0	0	0	1	1	1	0	1	1
ribosomal protein L29	COG0255	0	0	0	0	0	0	0	0	0	0	2	0	0	0	0	1	0	0
ribosomal protein L33	TIGR01023	0	0	0	0	0	1	2	0	0	0	1	0	0	1	0	1	0	1
ribosomal protein L35	TIGR00001	1	1	1	1	1	1	0	1	1	1	0	0	0	1	1	1	1	0
ribosomal protein L35	COG0291	0	0	0	0	0	0	0	0	0	0	0	0	1	0	0	0	0	0
ribosomal protein L37AE/L43A	COG1997	0	0	0	0	0	0	0	0	0	1	0	0	0	0	0	0	0	0
ribosomal protein L37E	COG2126	0	1	0	0	0	0	0	0	0	0	0	0	0	0	0	0	0	0
ribosomal protein L44E	COG1631	0	0	0	0	0	0	0	0	0	0	0	1	0	0	0	0	0	0
ribosomal protein S1	COG0539	0	1	0	0	0	0	0	1	0	0	0	0	0	0	0	0	0	0
ribosomal protein S1	TIGR00717	0	0	0	0	0	0	0	0	1	0	0	0	0	0	0	0	0	0
ribosomal protein S16	COG0228	0	0	0	0	0	0	0	0	0	0	1	0	0	0	0	0	0	0
ribosomal protein S18	COG0238	0	0	0	0	0	0	0	0	0	0	0	0	1	0	0	0	0	0
ribosomal protein S18 acetylase RimI-like enzyme	COG0456	0	1	1	1	2	0	0	0	2	1	2	0	0	0	1	0	0	0
ribosomal protein S20	TIGR00029	0	0	0	0	0	1	0	0	0	0	0	0	0	0	0	0	0	0
ribosomal protein S21	COG0828	0	1	0	1	1	1	0	0	0	1	0	0	0	1	1	1	1	1
ribosomal protein S21	TIGR00030	1	0	0	0	0	0	1	1	1	0	1	0	0	0	0	0	0	0
ribosomal protein S3AE	COG1890	0	0	0	0	0	0	0	0	0	0	0	1	0	0	0	0	0	0
ribosomal protein S4	COG0522	0	0	0	0	1	0	0	0	0	0	0	0	0	0	0	0	0	0
ribosomal protein S6	TIGR00166	0	0	1	1	1	1	1	0	0	1	0	1	0	1	1	1	1	1
ribosomal protein S6	COG0360	0	0	0	0	0	0	0	0	0	0	0	0	1	0	0	0	0	0
ribosomal protein S6--L-glutamate ligase	KO:K05844	1	0	0	0	0	1	0	0	0	1	0	1	0	0	0	1	0	0
ribosomal protein S9	COG0103	0	0	0	0	0	0	0	0	0	1	0	0	0	0	0	0	0	0
ribosomal subunit interface protein	TIGR00741	1	0	1	1	0	1	0	0	0	1	1	0	1	1	1	1	1	1
ribosomal-protein-serine acetyltransferase	KO:K03817	0	0	0	0	0	0	0	0	0	0	0	0	0	0	0	0	0	1
ribosome biogenesis GTPase	KO:K06949	0	0	0	0	1	0	0	0	0	0	1	0	0	0	1	1	0	0
ribosome recycling factor	KO:K02838	1	1	1	1	1	2	1	0	1	1	1	1	0	1	1	1	0	1
ribosome-associated heat shock protein Hsp15	KO:K04762	1	0	0	0	0	0	0	0	0	0	0	0	0	0	0	0	0	0
ribosome-associated toxin RatA of RatAB toxin-antitoxin module	COG2867	0	0	0	0	0	0	0	0	0	0	0	0	0	0	1	0	0	0
ribosome-associated translation inhibitor RaiA	COG1544	0	1	0	0	0	0	0	0	0	0	0	0	0	0	0	0	0	0
ribosome-binding ATPase YchF (GTP1/OBG family)	COG0012	0	0	1	0	0	0	0	0	0	0	0	1	1	0	0	0	0	0
ribosome-binding factor A	COG0858	0	0	1	0	0	1	0	0	0	0	1	0	1	0	1	0	0	0
ribosome-binding factor A	KO:K02834	1	0	0	2	0	0	0	0	0	0	0	0	0	0	0	1	0	0
ribosome-binding factor A	TIGR00082	0	1	0	0	1	0	0	0	0	0	0	0	0	1	0	0	0	1
ribulose-5-phosphate 4-epimerase/fuculose-1-phosphate aldolase	COG0235	0	0	0	0	0	0	0	0	0	0	0	0	0	0	0	1	0	0
ribulose-bisphosphate carboxylase large chain	KO:K01601	0	0	0	0	0	0	0	1	2	0	0	0	0	0	0	0	0	0
ribulose-phosphate 3-epimerase	KO:K01783	1	1	0	0	1	1	0	0	0	1	1	0	0	0	1	1	0	1
ribulose-phosphate 3-epimerase	TIGR01163	0	0	0	1	0	0	1	0	0	0	0	0	0	0	0	0	0	0
RimJ/RimL family protein N-acetyltransferase	COG1670	0	3	0	0	1	1	0	0	2	2	1	0	0	0	0	2	0	0
RimK family alpha-L-glutamate ligase	TIGR00768	2	0	0	1	1	0	0	0	0	0	0	0	1	0	0	0	1	0
RluA family pseudouridine synthase	TIGR00005	1	0	0	0	0	0	0	0	0	0	0	0	0	0	0	0	0	0
RNA polymerase primary sigma factor	KO:K03086	1	1	1	1	1	1	0	1	2	1	1	1	0	1	1	1	0	1
RNA polymerase sigma factor (sigma-70 family)	TIGR02937	0	0	1	0	0	0	1	2	1	0	0	0	0	0	0	0	0	0
RNA polymerase sigma-70 factor (ECF subfamily)	KO:K03088	9	4	1	2	2	1	1	0	0	4	1	1	3	3	2	3	1	2
RNA polymerase-binding protein DksA	TIGR02420	0	0	0	0	0	0	0	0	0	0	0	1	0	0	0	0	0	0
RNA polymerase-binding transcription factor DksA	COG1734	0	0	0	1	1	1	0	0	0	1	0	0	0	1	0	0	0	1
RNA polymerase-interacting CarD/CdnL/TRCF family regulator	COG1329	0	0	0	0	0	0	0	2	1	0	0	0	0	0	0	0	0	0
RNA recognition motif-containing protein	COG0724	1	1	1	1	0	1	1	0	1	1	0	0	0	0	0	0	0	0
RNA-directed DNA polymerase	KO:K00986	0	1	1	0	0	0	0	0	0	0	0	0	0	0	0	0	0	0
RNase H-fold protein (predicted Holliday junction resolvase)	COG0816	0	0	0	0	0	0	0	0	0	0	0	1	0	0	0	0	0	0
RNase P	ncRNA	0	0	0	0	0	0	0	0	0	0	0	1	0	0	0	0	0	0
RNase P class A	ncRNA	1	1	1	0	0	0	1	0	1	0	0	1	0	0	1	1	0	1
RNase P protein component	COG0594	0	0	0	0	0	0	1	0	0	0	0	0	0	0	0	0	0	0
RNA-splicing ligase RtcB	COG1690	0	0	0	0	0	1	0	0	0	0	0	0	0	0	0	0	0	0
RND family efflux transporter MFP subunit	TIGR01730	1	0	0	2	2	0	0	0	0	2	1	1	1	0	1	1	0	1
rod shape determining protein RodA	KO:K05837	0	0	1	1	1	1	1	0	1	1	1	1	1	1	1	1	1	1
rod shape-determining protein MreB	KO:K03569	0	0	2	2	2	2	1	3	2	2	2	1	1	2	2	3	1	2
rod shape-determining protein MreC	KO:K03570	0	0	0	1	0	0	0	1	0	1	0	2	0	0	0	1	0	0
Rrf2 family protein	TIGR00738	0	0	0	1	0	0	0	0	0	0	0	0	0	0	0	0	0	0
rRNA maturation protein Nop10	COG2260	0	0	0	0	0	0	0	0	0	0	0	1	0	0	0	0	0	0
rRNA maturation RNase YbeY	TIGR00043	0	0	0	0	0	0	0	0	0	0	0	0	0	1	0	0	0	1
rSAM/selenodomain-associated transferase 2	TIGR04283	0	0	1	0	0	0	0	0	0	0	0	0	0	0	0	0	0	0
RsiW-degrading membrane proteinase PrsW (M82 family)	COG2339	4	2	1	0	1	1	0	0	0	0	1	0	1	1	1	1	0	1
rubrerythrin	COG1592	0	0	0	0	0	0	0	0	1	0	0	1	0	0	0	0	1	0
S1-C subfamily serine protease	COG0265	0	1	0	2	0	0	1	3	2	1	2	1	0	1	2	1	2	1
S-adenosylmethionine decarboxylase	KO:K01611	0	0	0	1	0	0	0	0	0	0	0	0	0	1	0	0	0	1
S-adenosylmethionine hydrolase	COG1912	0	0	0	0	1	0	0	0	0	0	0	0	0	0	0	0	0	0
S-adenosylmethionine synthetase	KO:K00789	2	2	0	0	0	0	0	0	0	0	0	1	0	1	0	1	0	0
S-adenosylmethionine:tRNA ribosyltransferase-isomerase	KO:K07568	0	2	0	0	0	0	1	1	1	0	0	0	0	0	0	0	0	0
SagB-type dehydrogenase family enzyme	TIGR03605	0	1	0	0	0	0	0	0	0	0	0	0	0	0	0	0	0	0
SAM-dependent methyltransferase	COG0500	2	2	0	0	0	0	1	1	2	2	5	0	0	1	2	2	0	0
SanA protein	KO:K03748	1	0	0	0	0	0	0	0	0	0	0	0	0	0	0	0	0	0
S-DNA-T family DNA segregation ATPase FtsK/SpoIIIE	KO:K03466	0	1	2	1	0	1	1	1	2	1	0	1	1	1	1	1	1	1
SecD/SecF fusion protein	KO:K12257	0	0	0	0	0	1	0	0	0	0	0	0	0	0	0	0	0	0
secondary thiamine-phosphate synthase enzyme	TIGR00149	0	1	0	1	0	0	0	0	0	1	0	1	0	0	0	0	1	0
secreted Zn-dependent insulinase-like peptidase	COG1025	0	1	0	0	0	0	0	0	0	0	0	0	0	0	0	0	0	0
segregation and condensation protein A	KO:K05896	0	0	1	1	1	1	0	0	0	1	1	1	1	1	1	1	0	1
segregation and condensation protein B	KO:K06024	1	0	0	1	1	1	0	0	0	1	1	1	1	1	1	1	0	1
sensor c-di-GMP phosphodiesterase-like protein	COG4943	0	0	0	0	0	0	0	0	0	0	1	0	0	0	0	0	0	0
septal ring factor EnvC (AmiA/AmiB activator)	COG4942	0	1	1	1	0	0	0	1	0	0	1	1	0	0	0	0	0	0
septum formation protein	KO:K06287	1	1	0	0	0	0	1	0	0	0	0	0	0	0	0	0	0	0
Ser/Thr protein kinase RdoA (MazF antagonist)	COG2334	0	0	0	0	0	0	0	0	0	1	0	0	0	0	0	0	0	0
serine O-acetyltransferase	KO:K00640	1	0	0	0	0	0	0	0	0	0	0	0	0	0	0	0	0	0
serine phosphatase RsbU (regulator of sigma subunit)	COG2208	2	0	0	0	0	0	0	0	0	0	0	0	0	0	0	0	0	0
serine protease Do	KO:K04771	1	1	1	1	1	1	0	0	0	1	0	1	0	1	0	1	0	1
serine/threonine protein phosphatase 1	KO:K07313	0	0	0	0	0	0	0	1	0	0	0	0	0	0	0	0	0	0
serine/threonine-protein kinase	KO:K08884	0	1	0	0	0	1	0	0	0	0	0	0	0	0	0	0	0	0
serpin B	KO:K13963	0	0	0	0	1	0	0	1	0	0	0	0	0	0	0	0	0	0
Ser-tRNA(Ala) deacylase AlaX	COG2872	0	0	0	0	0	1	0	0	0	0	0	0	0	0	0	0	0	0
seryl-tRNA synthetase	KO:K01875	1	1	2	1	1	1	1	0	1	1	1	2	0	1	1	1	1	1
SET domain-containing protein	COG2940	0	0	0	0	0	0	0	0	0	0	1	0	1	1	0	1	0	1
shikimate dehydrogenase	KO:K00014	1	1	0	0	0	0	0	0	0	0	0	0	0	0	0	0	0	0
shikimate kinase	COG0703	0	1	0	0	0	0	0	0	1	0	0	0	0	0	0	0	0	0
shikimate kinase	KO:K00891	1	1	0	0	0	0	0	0	0	0	0	0	0	0	0	0	0	0
short-subunit dehydrogenase	COG0300	1	1	0	0	0	0	0	0	2	1	0	0	0	0	0	0	0	1
sigma-B regulation protein RsbU (phosphoserine phosphatase)	KO:K07315	0	0	0	0	0	0	0	0	0	1	0	0	0	0	0	0	0	0
signal peptidase	KO:K13280	0	0	0	1	1	0	0	0	0	1	1	1	1	0	0	1	0	0
signal peptidase I	KO:K03100	2	2	1	2	1	1	1	1	1	1	1	0	0	1	1	1	1	1
signal peptidase I	COG0681	0	0	0	0	0	0	0	0	0	0	0	2	0	0	0	0	0	0
signal peptidase I	TIGR02228	0	0	0	0	0	0	1	0	0	0	0	0	0	0	0	0	0	0
signal peptidase II	KO:K03101	1	1	0	0	0	0	0	0	0	0	0	1	0	0	0	0	0	0
signal transduction histidine kinase	COG0642	3	0	1	3	4	0	0	1	2	7	1	2	1	2	2	2	1	1
signal transduction histidine kinase	COG4564	0	0	0	0	0	0	0	0	0	0	0	0	0	0	0	0	1	0
signal transduction histidine kinase	COG4585	1	0	0	0	0	0	0	0	0	0	0	0	0	0	0	0	0	0
signal transduction histidine kinase/CheY-like chemotaxis protein	COG0642/COG0784	0	0	0	0	0	1	0	0	0	0	0	0	0	0	0	0	0	0
single-strand DNA-binding protein	KO:K03111	2	2	1	1	2	1	1	1	1	1	0	1	1	1	1	1	1	1
single-stranded-DNA-specific exonuclease	KO:K07462	1	1	1	1	1	1	1	0	1	1	1	2	1	1	1	1	0	1
site-specific DNA recombinase	KO:K06400	0	0	2	0	0	1	0	0	0	0	0	1	0	0	1	0	0	0
site-specific DNA-methyltransferase (adenine-specific)	KO:K00571	0	0	1	1	0	0	0	1	0	0	0	1	0	0	0	0	0	0
site-specific recombinase XerD	COG4974	2	2	0	3	1	2	2	0	1	3	0	2	2	1	0	1	1	1
Skp family chaperone for outer membrane proteins	COG2825	0	0	0	0	0	0	0	0	0	0	0	0	0	0	0	1	0	0
small conductance mechanosensitive channel	KO:K03442	0	1	0	0	0	1	0	0	0	0	0	0	0	0	0	0	0	0
small neutral amino acid transporter SnatA (MarC family)	COG2095	0	0	0	0	0	0	0	0	0	0	0	1	0	0	0	0	0	0
small redox-active disulfide protein 2	TIGR00412	1	0	0	0	1	0	1	0	0	0	0	0	0	0	0	0	1	0
small subunit ribosomal protein S1	KO:K02945	1	0	1	1	1	1	1	0	0	1	1	0	0	1	1	1	0	1
small subunit ribosomal protein S10	KO:K02946	1	1	1	1	1	2	1	1	1	1	1	1	1	0	0	1	2	1
small subunit ribosomal protein S11	KO:K02948	1	1	1	1	2	1	1	1	1	1	1	1	1	1	1	1	0	1
small subunit ribosomal protein S12	KO:K02950	1	1	1	1	1	1	1	1	1	1	1	1	1	1	1	1	1	1
small subunit ribosomal protein S13	KO:K02952	1	1	1	1	2	1	1	1	1	1	1	2	1	1	1	1	0	1
small subunit ribosomal protein S14	KO:K02954	1	1	0	0	1	1	1	0	1	0	0	1	1	0	0	0	1	0
small subunit ribosomal protein S15	KO:K02956	1	1	0	1	1	1	1	1	1	0	1	1	1	1	1	1	0	1
small subunit ribosomal protein S16	KO:K02959	1	2	1	1	1	1	2	1	1	1	1	1	0	1	1	1	1	1
small subunit ribosomal protein S17	KO:K02961	1	1	0	1	1	1	1	1	1	1	3	1	1	1	1	1	1	0
small subunit ribosomal protein S18	KO:K02963	1	1	1	0	1	1	1	1	1	0	0	1	1	1	1	1	1	1
small subunit ribosomal protein S19	KO:K02965	1	1	0	1	1	1	1	1	1	1	2	0	1	1	1	1	1	2
small subunit ribosomal protein S2	KO:K02967	1	1	2	1	1	1	2	1	1	1	1	2	1	1	1	1	0	1
small subunit ribosomal protein S20	KO:K02968	1	1	1	1	1	0	1	1	1	1	1	0	1	1	0	1	1	1
small subunit ribosomal protein S3	KO:K02982	1	0	0	1	1	1	1	1	1	1	2	1	1	1	1	1	1	2
small subunit ribosomal protein S4	KO:K02986	1	1	1	1	1	1	1	1	1	1	1	2	1	1	1	1	0	1
small subunit ribosomal protein S5	KO:K02988	1	1	1	1	1	1	1	1	1	1	1	1	1	1	1	1	0	1
small subunit ribosomal protein S6	KO:K02990	1	1	0	0	0	0	0	1	1	0	0	0	0	0	0	0	0	0
small subunit ribosomal protein S7	KO:K02992	1	1	1	1	1	1	1	1	1	1	1	1	1	1	1	2	1	1
small subunit ribosomal protein S8	KO:K02994	1	1	1	1	1	1	1	1	1	1	2	1	1	1	1	1	1	1
small subunit ribosomal protein S9	KO:K02996	1	1	1	1	1	1	1	0	1	1	1	1	1	1	1	1	0	1
small-conductance mechanosensitive channel	COG0668	2	2	1	1	1	0	0	0	0	1	1	2	1	1	1	2	1	3
small-conductance mechanosensitive channel	COG3264	0	0	0	0	0	0	0	0	0	0	1	0	0	0	0	0	0	0
S-methylmethionine-dependent homocysteine/selenocysteine methylase	COG2040	1	0	0	0	0	0	0	0	0	0	0	0	0	0	0	0	0	0
SNF2 family DNA or RNA helicase	COG0553	1	0	0	0	0	0	0	0	0	1	0	0	0	0	0	0	0	0
sn-glycerol 3-phosphate transport system permease protein	KO:K05814	0	1	0	0	0	1	0	0	0	0	0	0	0	0	0	0	0	0
sn-glycerol 3-phosphate transport system permease protein	KO:K05815	0	0	0	0	0	1	0	0	0	0	0	0	0	0	0	0	0	0
sn-glycerol 3-phosphate transport system substrate-binding protein	KO:K05813	0	1	0	0	0	0	0	0	0	0	0	0	0	0	0	0	0	0
sortase (surface protein transpeptidase)	COG3764	0	0	0	0	0	0	0	1	2	0	0	1	1	0	0	0	0	0
sortase A	KO:K07284	0	0	0	0	0	0	0	1	2	0	0	1	0	0	0	1	0	0
SOS regulatory protein LexA	TIGR00498	0	0	0	1	0	0	0	0	0	0	0	0	0	0	0	0	0	0
SOS response regulatory protein OraA/RecX	COG2137	0	1	0	0	0	0	0	0	0	0	0	0	0	0	0	0	0	0
SOS-response transcriptional repressor LexA	COG1974	0	0	0	0	0	0	0	0	0	0	0	0	1	0	0	0	0	1
spermidine synthase	COG0421	0	1	0	0	0	0	0	0	0	0	0	0	0	1	0	0	0	0
spermidine synthase	KO:K00797	0	0	0	0	0	0	0	0	0	0	0	0	0	0	0	0	2	0
spheroidene monooxygenase	KO:K09847	0	0	0	0	0	1	0	0	0	0	0	0	0	0	0	0	0	0
SpoIID/LytB domain protein	TIGR02669	0	0	0	0	0	0	0	1	1	0	0	0	0	0	0	0	0	0
spoIIIJ-associated protein	KO:K06346	1	1	0	1	1	1	2	1	1	1	0	1	1	0	0	0	1	0
spore cortex formation protein SpoVR/YcgB (stage V sporulation)	COG2719	0	0	0	0	0	0	0	0	0	1	0	0	0	0	0	0	0	0
spore germination protein GerM	COG5401	1	0	0	0	1	0	0	0	0	0	0	0	0	0	0	0	0	0
spore germination protein YaaH	COG3858	0	0	0	0	0	1	1	0	0	0	1	0	0	1	0	2	0	1
sporulation protein YlmC with PRC-barrel domain	COG1873	0	1	0	0	0	0	0	0	0	0	0	0	0	0	0	0	0	0
ssDNA-binding replication factor A large subunit	COG1599	0	0	0	0	0	0	0	0	0	0	0	1	0	0	0	0	0	0
SsrA-binding protein	KO:K03664	1	1	1	1	1	1	1	1	1	1	1	1	0	1	0	1	1	1
ssRNA-specific RNase YbeY (16S rRNA maturation enzyme)	COG0319	0	0	0	0	0	0	0	0	0	0	0	0	1	0	0	0	0	0
SSS family solute:Na+ symporter	KO:K03307	0	0	1	0	0	0	0	0	0	0	0	0	0	0	0	0	0	0
stage II sporulation protein M	KO:K06384	0	0	1	0	0	1	0	0	0	0	0	0	0	0	0	0	0	0
stage V sporulation protein B	KO:K06409	0	0	0	0	0	0	0	0	0	0	0	1	0	0	0	0	0	0
starch phosphorylase	KO:K00688	0	1	0	0	0	0	0	0	0	1	0	0	0	0	0	0	0	0
starch synthase	KO:K00703	0	1	0	0	0	0	0	0	0	0	0	0	0	0	0	0	0	0
starvation-inducible DNA-binding protein	KO:K04047	0	1	0	0	0	1	0	0	0	0	0	0	0	0	0	0	0	0
stearoyl-CoA desaturase (delta-9 desaturase)	KO:K00507	0	0	0	0	0	0	0	0	0	0	0	0	0	1	0	0	0	0
steroid 5-alpha reductase family enzyme	COG3752	1	0	0	1	1	0	1	0	1	0	1	0	1	0	0	1	0	1
sterol desaturase/sphingolipid hydroxylase (fatty acid hydroxylase superfamily)	COG3000	1	1	0	1	0	0	0	0	0	0	0	0	0	0	0	0	0	0
streptogramin lyase	COG4257	0	0	0	0	0	0	0	0	1	0	0	0	0	0	0	0	0	0
streptomycin 3-adenylyltransferase	KO:K00984	1	0	0	0	0	0	0	0	0	0	0	0	0	0	0	0	0	0
streptomycin 6-kinase	KO:K04343	0	1	0	0	0	0	0	0	0	0	0	0	0	0	0	0	0	0
subtilisin family serine protease	COG1404	1	3	0	0	0	0	0	1	0	0	0	0	0	0	0	0	0	0
succinate dehydrogenase/fumarate reductase cytochrome b subunit	COG2009	0	0	0	0	1	0	0	0	0	0	0	0	0	0	0	0	0	0
succinyl-CoA synthetase alpha subunit	KO:K01902	0	0	0	0	0	1	0	0	0	1	0	0	0	0	0	0	0	0
succinyl-CoA synthetase beta subunit	KO:K01903	0	0	0	0	0	0	0	0	0	1	0	0	0	0	0	0	0	0
succinyl-diaminopimelate desuccinylase	KO:K01439	0	1	0	0	0	0	0	0	1	0	0	0	0	0	0	1	0	0
sucrose phosphorylase	KO:K00690	0	0	0	1	0	0	0	0	0	2	0	0	0	0	0	0	0	0
sucrose-6F-phosphate phosphohydrolase	TIGR01485	1	0	0	0	0	0	0	0	0	0	0	0	0	0	0	0	0	0
sugar fermentation stimulation protein A	KO:K06206	0	0	0	0	0	0	0	0	0	1	0	0	0	0	0	0	0	0
sugar lactone lactonase YvrE	COG5276/COG3386	0	0	0	0	0	0	1	0	0	0	0	0	0	0	0	0	0	0
sugar phosphate isomerase/epimerase	COG1082	0	0	0	0	0	0	0	0	0	0	0	0	0	0	0	0	1	0
sugar/nucleoside kinase (ribokinase family)	COG0524	0	0	0	3	0	0	0	0	0	0	0	1	1	0	0	0	0	0
sugar-specific transcriptional regulator TrmB	COG1378	10	2	0	0	0	1	1	1	0	1	0	1	0	0	0	3	0	0
sulfate adenylyltransferase	KO:K00958	0	1	0	0	0	0	0	0	0	0	0	0	0	0	0	0	0	0
sulfite exporter TauE/SafE/copper chaperone CopZ	COG2836/COG2608	1	0	0	0	0	0	0	0	0	0	0	0	0	0	0	0	0	0
sulfoxide reductase heme-binding subunit YedZ	KO:K17247	0	0	0	0	1	0	0	0	0	0	0	0	0	0	0	0	0	0
SulP family sulfate permease	KO:K03321	2	1	0	0	0	0	0	0	0	2	0	0	0	0	0	0	0	0
superfamily II DNA or RNA helicase	COG1061	0	2	0	0	0	0	0	0	0	0	0	0	0	0	0	0	0	0
superfamily II DNA/RNA helicase	COG0513	0	0	1	1	1	1	0	0	0	2	1	1	0	1	1	1	1	1
superoxide reductase	KO:K05919	0	0	0	0	1	0	0	0	0	0	0	1	0	0	0	0	0	0
surface antigen	COG3942	0	0	0	1	0	0	0	0	0	1	0	0	0	0	0	0	1	0
surface protein	TIGR02167	0	0	0	0	0	0	0	0	0	1	0	0	0	0	0	0	0	0
tagatose-1,6-bisphosphate aldolase	COG3684	0	0	0	0	0	0	1	0	0	0	0	0	0	0	0	0	0	0
tape measure domain-containing protein	TIGR02675	0	0	0	1	0	0	0	0	0	0	0	0	0	0	0	0	0	0
TatD DNase family protein	KO:K03424	1	1	1	1	1	1	1	0	0	1	1	0	1	1	1	1	1	1
TatD family hydrolase	TIGR00010	0	0	0	0	0	0	0	0	1	0	0	0	0	0	0	0	0	0
TctA family transporter	COG1784	0	0	0	0	0	0	0	0	0	1	0	0	0	0	0	0	0	0
teichoic acid transport system ATP-binding protein	KO:K09693	0	0	0	0	0	0	0	1	0	0	0	0	0	0	0	0	0	0
teichoic acid transport system permease protein	KO:K09692	0	0	0	0	0	0	0	1	0	0	0	0	0	0	0	0	0	0
tellurite resistance protein	KO:K03304	0	0	0	1	0	0	0	0	0	0	0	0	0	0	0	0	0	0
tetrahydromethanopterin S-methyltransferase subunit E	COG4059	0	0	0	0	1	0	0	0	0	0	0	0	0	0	0	0	0	0
tetratricopeptide (TPR) repeat protein	COG0457	4	10	0	3	1	1	4	1	4	6	1	2	3	2	1	2	0	1
tetratricopeptide (TPR) repeat protein/O-antigen ligase	COG0457/COG3307	0	0	0	0	0	0	0	0	0	0	1	0	0	0	0	0	0	0
TfoX/Sxy family transcriptional regulator of competence genes	COG3070	0	0	0	0	0	0	0	0	0	0	0	0	0	0	0	0	0	1
Tfp pilus assembly PilM family ATPase	COG4972	0	0	0	0	0	0	0	0	0	1	0	0	0	0	0	0	0	0
Tfp pilus assembly protein PilE	COG4968	0	1	0	0	0	0	0	0	0	0	0	0	0	0	0	0	0	0
Tfp pilus assembly protein PilF	COG3063	1	0	0	0	0	0	0	0	0	0	0	0	0	0	0	0	0	0
Tfp pilus assembly protein PilN	COG3166	0	0	0	0	0	0	1	0	0	1	1	0	0	0	0	0	0	0
Tfp pilus assembly protein PilO	COG3167	0	0	0	1	1	1	1	0	0	1	1	1	1	0	0	1	0	1
Tfp pilus assembly protein PilV	COG4967	0	0	0	0	0	0	1	0	0	1	1	0	0	0	0	0	0	1
Tfp pilus assembly protein PilW	COG4966	0	0	0	0	0	0	0	0	0	0	0	0	0	0	1	0	0	0
Tfp pilus assembly protein PilX	COG4726	0	0	0	0	0	0	0	0	0	0	1	0	0	0	1	0	0	0
thiamine biosynthesis lipoprotein	KO:K03734	0	1	0	0	0	0	0	0	0	0	0	0	0	0	1	1	1	1
thiamine kinase-like enzyme	COG0510	0	0	1	0	0	0	0	0	0	0	0	0	0	0	0	0	0	0
thiamine transport system ATP-binding protein	KO:K02062	0	0	0	0	0	0	0	0	0	0	0	0	0	0	0	0	0	1
thiamine-monophosphate kinase	KO:K00946	0	1	0	0	0	0	0	0	0	0	0	0	0	0	0	0	0	0
thiamine-phosphate pyrophosphorylase	KO:K00788	0	1	0	0	0	0	0	0	0	0	0	0	0	0	0	0	0	0
thiol-disulfide isomerase/thioredoxin	COG0526	2	1	0	0	0	0	0	0	0	0	1	2	2	0	1	0	0	2
thioredoxin 1	KO:K03671	1	1	0	1	1	1	1	0	1	1	0	1	0	0	0	0	0	0
thioredoxin reductase	COG0492	0	1	1	0	0	0	0	0	0	0	0	0	0	0	0	0	0	0
thioredoxin reductase (NADPH)	KO:K00384	1	1	0	0	1	1	1	0	1	0	0	1	0	0	0	0	0	0
thiosulfate dehydrogenase [quinone] large subunit	KO:K16937	0	0	0	0	1	0	0	0	0	0	0	0	0	0	0	0	0	0
threonine aldolase	KO:K01620	0	1	0	0	0	0	0	0	0	0	0	0	0	0	0	0	0	0
threonine dehydratase	KO:K01754	1	0	0	0	0	0	0	0	0	0	0	0	0	0	0	0	0	0
threonine synthase	KO:K01733	1	2	0	0	0	0	0	0	0	1	0	0	0	0	0	0	0	0
threonine/homoserine/homoserine lactone efflux protein	COG1280	2	0	0	0	0	0	0	0	0	0	0	0	0	0	0	0	0	1
threonylcarbamoyladenosine tRNA methylthiotransferase MtaB	KO:K18707	1	1	0	0	0	0	0	0	0	0	0	0	0	0	0	0	0	0
threonyl-tRNA synthetase	KO:K01868	1	1	1	2	1	1	1	1	1	1	1	2	0	1	1	1	1	1
thymidylate kinase	COG0125	0	0	0	0	0	0	0	0	1	0	0	2	0	0	0	0	1	0
thymidylate synthase	KO:K00560	0	1	1	1	0	1	1	0	0	1	1	0	1	1	0	0	0	1
thymidylate synthase	TIGR03284	0	0	0	0	0	0	0	0	0	1	0	0	0	0	0	0	0	0
thymidylate synthase (FAD)	KO:K03465	0	0	0	0	1	0	0	0	0	0	0	0	0	0	0	0	1	0
thymidylate synthase ThyX	COG1351	1	0	0	0	1	0	0	0	1	0	0	1	0	0	1	1	0	0
TM2 domain-containing membrane protein YozV	COG2314	0	0	1	0	0	0	0	0	0	0	0	0	0	0	0	0	0	0
Tol biopolymer transport system component	COG0823	0	0	0	0	0	0	0	0	0	0	0	0	0	0	0	0	1	0
TolA-binding protein	COG1729	0	0	0	0	0	0	0	0	0	1	0	0	0	0	0	0	0	0
TolB-like protein	COG5616	0	0	0	0	0	0	0	0	0	1	0	0	0	0	0	0	0	0
TonB family protein	TIGR01352	1	0	0	0	0	0	0	0	0	0	0	0	0	0	0	0	0	0
TonB-linked SusC/RagA family outer membrane protein	TIGR04056	0	0	0	0	0	0	0	0	1	0	0	0	0	0	0	0	0	1
topoisomerase-4 subunit A	KO:K02621	0	0	0	0	0	0	0	0	0	1	0	0	0	0	0	0	0	0
toxin ParE1/3/4	KO:K19092	0	2	0	0	0	0	0	0	0	0	0	0	0	0	0	0	0	0
toxin YoeB	KO:K19158	2	1	0	0	0	0	0	0	0	0	0	0	0	0	0	0	0	0
trans-aconitate methyltransferase	COG4106	0	0	0	0	0	0	0	0	0	0	0	0	0	0	0	1	0	0
transaldolase	KO:K00616	0	1	0	0	0	0	0	0	0	0	0	0	0	0	0	0	0	0
transcription elongation factor GreA	KO:K03624	1	1	0	1	1	1	2	1	2	1	1	1	0	1	1	2	1	1
transcription termination factor Rho	KO:K03628	0	1	0	0	0	0	1	1	1	0	0	0	0	0	0	0	0	0
transcriptional antiterminator NusG	KO:K02601	1	1	1	1	1	1	1	0	1	3	1	0	1	1	1	1	2	1
transcriptional regulator of heat shock response	COG1420	1	1	0	1	0	0	0	1	0	0	0	0	0	0	0	0	0	0
transcriptional regulator with XRE-family HTH domain	COG1396	1	3	2	2	0	2	1	0	1	0	3	0	0	0	0	1	1	1
transcriptional repressor NrdR	KO:K07738	1	1	0	1	0	0	1	1	2	1	0	0	0	0	0	0	0	0
transcriptional/translational regulatory protein YebC/TACO1	COG0217	0	0	0	0	0	0	0	0	0	0	1	0	0	0	0	0	0	0
transcription-repair coupling factor	TIGR00580	0	1	0	0	0	0	0	0	0	0	0	0	0	0	0	0	0	0
transcription-repair coupling factor (superfamily II helicase)	KO:K03723	1	0	0	0	0	0	0	1	1	0	0	0	0	0	0	0	0	0
transfer-messenger RNA	tmRNA	0	1	0	1	1	1	1	0	1	1	1	1	0	1	0	1	1	1
transforming growth factor-beta-induced protein	KO:K19519	0	1	0	0	0	0	0	0	0	0	0	0	0	0	0	0	0	0
transglutaminase-like putative cysteine protease	COG1305	1	0	0	0	0	0	1	0	0	0	0	0	0	0	0	0	0	0
transketolase	KO:K00615	2	2	0	1	2	2	2	0	0	2	2	0	0	2	2	3	0	2
translation elongation factor aEF-1 beta	TIGR00489	0	0	0	0	0	0	0	0	0	0	0	1	0	0	0	0	0	0
translation elongation factor P/translation initiation factor 5A	COG0231	0	0	0	0	0	0	0	0	0	0	0	1	0	0	0	0	0	0
translation initiation factor 2B subunit (eIF-2B alpha/beta/delta family)	COG1184	0	0	0	0	0	0	0	1	0	0	0	0	0	0	0	0	0	0
translation initiation factor IF-1	KO:K02518	1	1	1	1	2	2	1	1	1	0	1	1	1	1	1	0	0	1
translation initiation factor IF-2	KO:K02519	1	1	1	1	1	2	1	1	1	1	1	1	1	1	1	1	0	1
translation initiation factor IF-3	KO:K02520	1	1	1	1	1	1	1	1	1	1	1	0	1	0	1	1	1	1
translin	KO:K07477	1	0	0	0	0	0	0	0	0	0	0	0	0	0	0	0	0	0
translocation and assembly module TamA	KO:K07278	0	0	0	0	0	0	0	0	0	1	0	0	0	0	0	0	0	0
translocator assembly and maintenance protein 41	KO:K17807	0	1	0	0	0	0	0	0	0	0	0	0	0	0	0	0	0	0
transporter family protein	KO:K08978	0	0	0	0	0	0	1	0	0	0	0	0	0	0	0	0	0	0
transposase	COG5421	2	0	0	0	1	0	0	0	0	0	0	1	0	0	0	0	0	0
transposase	COG3415	1	0	0	0	0	0	0	0	0	0	0	1	0	0	0	0	0	0
transposase	COG3464	1	0	0	0	0	0	0	0	0	1	0	0	0	0	0	0	0	0
transposase	COG3547	0	0	0	0	0	1	0	0	0	0	0	0	0	0	0	0	0	1
transposase	KO:K07483	0	0	0	0	0	0	1	0	0	0	0	0	0	0	0	0	0	1
transposase	COG3293	0	0	0	0	0	0	0	0	0	0	0	0	0	0	0	0	0	1
transposase	COG3666	0	0	0	0	0	0	0	0	0	0	0	1	0	0	0	0	0	0
transposase	KO:K07484	1	0	0	0	0	0	0	0	0	0	0	0	0	0	0	0	0	0
transposase	KO:K07486	0	1	0	0	0	0	0	0	0	0	0	0	0	0	0	0	0	0
transposase	KO:K07487	0	0	0	0	0	0	0	0	0	0	0	0	0	0	0	0	0	1
transposase InsO family protein	COG2801	0	0	0	0	0	0	1	0	0	0	0	0	0	0	0	0	0	1
transposase-like protein	COG2963	0	1	0	0	1	0	1	0	0	0	0	0	0	0	0	0	0	2
transposase-like protein	COG3676	0	0	1	2	0	0	0	0	0	0	0	0	0	0	0	0	0	0
transposase-like protein	COG3677	0	0	0	0	0	0	0	0	0	1	0	2	0	0	0	0	0	0
transposase-like protein	COG3328	1	0	0	0	0	0	0	0	0	1	0	0	0	0	0	0	0	0
TRAP-type C4-dicarboxylate transport system permease small subunit	COG3090	0	1	0	0	0	0	0	2	1	0	0	0	0	0	0	0	0	0
TRAP-type uncharacterized transport system substrate-binding protein	COG2358	0	0	0	0	0	0	0	0	0	0	0	0	0	0	1	1	0	0
trigger factor	KO:K03545	1	1	0	1	0	1	1	1	1	2	3	2	1	1	1	1	2	1
triosephosphate isomerase	KO:K01803	1	1	1	1	1	1	2	0	0	2	1	1	1	1	1	1	1	0
triosephosphate isomerase	COG0149	0	0	0	0	0	0	0	0	0	1	0	0	0	0	0	0	0	0
trk system potassium uptake protein TrkA	KO:K03499	0	0	0	0	0	0	0	0	0	1	0	0	0	0	0	0	0	0
TrmH family RNA methyltransferase	KO:K03437	0	0	0	0	0	0	0	1	1	0	0	0	0	0	0	0	0	0
tRNA (guanine37-N1)-methyltransferase	KO:K00554	1	1	1	1	1	1	1	0	1	1	1	2	0	1	1	1	1	1
tRNA (guanine-N1)-methyltransferase	TIGR00088	0	0	0	0	0	0	0	0	0	0	0	0	0	1	0	0	0	0
tRNA (guanine-N7-)-methyltransferase	KO:K03439	0	0	0	0	0	0	0	0	0	0	0	0	0	0	0	0	1	0
tRNA A-37 threonylcarbamoyl transferase component Bud32	COG3642	0	0	0	0	0	1	0	0	0	0	0	0	0	1	0	1	0	0
tRNA A37 threonylcarbamoyladenosine modification protein TsaB	COG1214	1	1	0	1	0	0	0	0	0	0	0	0	0	0	0	0	1	0
tRNA dimethylallyltransferase	KO:K00791	1	1	1	1	1	1	1	0	1	1	2	0	0	1	1	1	1	1
tRNA G10 N-methylase Trm11	COG1041	1	1	0	0	0	0	1	1	1	0	0	0	0	0	0	0	0	0
tRNA G18 (ribose-2'-O)-methylase SpoU	COG0566	2	1	1	1	1	1	0	1	1	0	1	0	1	0	0	2	0	1
tRNA G46 methylase TrmB	COG0220	0	0	0	0	0	0	0	1	0	0	0	0	0	0	0	0	0	0
tRNA pseudouridine(55) synthase	TIGR00431	0	0	0	0	0	1	0	0	0	0	1	0	0	0	0	0	0	0
tRNA pseudouridine55 synthase	KO:K03177	1	1	1	0	2	1	0	0	1	0	0	0	1	2	1	1	0	1
tRNA threonylcarbamoyl adenosine modification protein (Sua5/YciO/YrdC/YwlC family)	TIGR00057	0	0	1	0	0	0	0	0	0	1	0	0	0	0	0	0	0	0
tRNA threonylcarbamoyladenosine biosynthesis protein TsaE	KO:K06925	1	1	1	1	1	1	0	0	0	2	1	1	1	0	0	1	1	1
tRNA U34 2-thiouridine synthase MnmA/TrmU	COG0482	1	0	0	0	0	0	0	1	0	0	0	1	0	0	0	0	0	0
tRNA U55 pseudouridine synthase TruB	COG0130	0	0	2	0	0	0	0	0	0	0	0	0	0	0	1	2	0	1
tRNA uridine 5-carbamoylmethylation protein Kti12	COG4088	0	0	0	0	0	0	0	0	0	0	0	0	0	0	1	0	0	0
tRNA(adenine34) deaminase	KO:K11991	0	0	0	0	0	0	0	0	0	0	0	1	0	0	0	0	1	0
tRNA(Arg) A34 adenosine deaminase TadA	COG0590	0	0	0	0	0	0	0	0	0	0	0	0	0	0	0	0	1	0
tRNA(Ile)-lysidine synthase	KO:K04075	1	1	0	1	0	0	0	0	0	1	0	0	0	0	0	0	0	0
tRNA_Ala_CGC	tRNA	0	0	0	0	0	0	1	1	1	1	0	0	0	0	0	0	0	0
tRNA_Ala_GGC	tRNA	1	1	0	1	1	1	1	1	1	1	1	1	1	1	1	1	1	1
tRNA_Ala_TGC	tRNA	1	1	1	1	1	2	2	0	0	1	2	1	1	1	1	1	1	1
tRNA_Arg_CCG	tRNA	0	0	0	0	0	0	1	0	0	0	0	0	0	0	0	0	0	0
tRNA_Arg_CCT	tRNA	1	1	1	1	1	1	2	1	1	1	1	1	1	1	1	1	0	1
tRNA_Arg_GCG	tRNA	1	1	1	1	1	1	1	0	1	1	1	1	1	1	0	1	0	1
tRNA_Arg_TCG	tRNA	1	1	1	1	1	1	1	0	1	1	1	0	1	1	1	1	0	1
tRNA_Arg_TCT	tRNA	1	1	0	1	1	1	1	1	2	1	0	0	0	1	0	3	1	1
tRNA_Asn_GTT	tRNA	1	1	1	1	1	1	1	0	1	1	1	0	0	1	1	1	0	0
tRNA_Asp_GTC	tRNA	1	1	1	0	1	1	0	2	1	1	1	1	0	1	0	1	0	1
tRNA_Cys_GCA	tRNA	1	1	1	1	1	1	1	0	0	1	1	0	1	1	0	1	0	1
tRNA_fMet_CAT	tRNA	1	1	1	1	1	2	0	2	1	1	0	0	0	1	1	1	0	1
tRNA_Gln_CTG	tRNA	1	1	1	1	1	1	1	1	1	1	2	2	1	1	1	1	0	1
tRNA_Gln_TTG	tRNA	1	1	1	1	1	1	1	2	1	1	1	1	0	1	1	1	1	1
tRNA_Glu_CTC	tRNA	1	1	0	1	1	1	1	1	1	1	1	1	0	1	1	1	0	1
tRNA_Glu_TTC	tRNA	1	1	1	1	0	2	1	0	1	1	0	1	0	1	1	1	0	1
tRNA_Gly_CCC	tRNA	0	0	0	0	1	1	1	1	1	1	0	0	1	0	0	0	0	0
tRNA_Gly_GCC	tRNA	1	1	1	1	1	1	1	0	1	1	1	0	1	1	1	1	0	2
tRNA_Gly_TCC	tRNA	1	1	1	1	1	1	1	1	1	1	2	2	1	1	1	1	0	1
tRNA_His_GTG	tRNA	1	1	1	1	1	1	1	1	1	1	2	1	0	0	1	2	0	1
tRNA_Ile_GAT	tRNA	0	1	1	1	0	2	1	0	0	1	2	1	1	1	0	1	1	1
tRNA_Ile_TAT	tRNA	0	0	1	0	1	1	1	1	1	0	2	0	1	1	0	1	0	1
tRNA_Ile2_CAT	tRNA	1	1	0	1	0	0	2	0	0	1	0	0	0	0	0	0	0	0
tRNA_Leu_CAA	tRNA	1	1	1	1	1	1	1	1	1	0	1	1	1	1	1	1	0	1
tRNA_Leu_CAG	tRNA	0	1	0	1	1	0	1	0	1	1	0	0	0	0	0	1	0	0
tRNA_Leu_GAG	tRNA	1	1	1	1	1	1	1	1	1	1	1	2	0	1	0	1	0	1
tRNA_Leu_TAA	tRNA	1	1	1	1	1	1	1	0	1	1	1	0	1	1	0	1	0	1
tRNA_Leu_TAG	tRNA	1	1	1	1	1	1	1	0	1	1	1	1	1	1	0	1	1	1
tRNA_Lys_CTT	tRNA	1	1	1	1	1	1	1	0	1	1	1	1	0	1	0	1	1	1
tRNA_Lys_TTT	tRNA	1	1	1	1	1	1	1	1	1	1	1	1	2	0	0	1	0	1
tRNA_Met_CAT	tRNA	0	1	1	1	1	1	1	0	1	1	2	0	1	1	0	1	0	2
tRNA_Phe_GAA	tRNA	1	2	0	1	0	1	1	0	1	1	1	1	1	1	1	1	0	1
tRNA_Pro_CGG	tRNA	0	0	0	1	0	0	1	0	1	1	1	0	0	0	0	0	0	0
tRNA_Pro_GGG	tRNA	1	1	0	1	1	0	1	1	1	1	1	1	0	1	0	1	0	0
tRNA_Pro_TGG	tRNA	1	1	1	1	0	1	1	1	1	1	1	1	1	2	1	1	0	1
tRNA_SeC_TCA	tRNA	0	0	0	0	0	0	0	0	0	1	0	0	0	0	0	0	0	0
tRNA_Ser_CGA	tRNA	0	1	0	1	0	0	1	1	1	1	0	0	0	0	0	1	0	0
tRNA_Ser_GCT	tRNA	1	1	1	1	1	2	1	2	1	1	1	0	0	1	0	1	0	1
tRNA_Ser_GGA	tRNA	1	1	1	2	1	1	1	1	1	1	1	0	0	1	1	1	1	1
tRNA_Ser_TGA	tRNA	1	1	0	2	1	1	1	2	1	1	1	1	1	1	0	1	0	1
tRNA_Thr_CGT	tRNA	0	1	1	1	0	0	1	1	1	1	1	1	1	0	0	1	1	0
tRNA_Thr_GGT	tRNA	0	1	1	1	1	1	1	1	1	1	1	1	1	1	0	2	0	1
tRNA_Thr_TGT	tRNA	1	1	1	1	1	1	2	1	1	2	1	0	1	1	1	1	0	1
tRNA_Trp_CCA	tRNA	1	1	1	1	1	1	1	0	1	2	1	0	1	1	1	1	0	1
tRNA_Tyr_GTA	tRNA	1	1	0	2	1	1	2	2	1	1	1	1	1	1	1	2	0	1
tRNA_Val_CAC	tRNA	0	0	0	0	0	0	1	0	1	1	0	0	0	0	0	0	1	0
tRNA_Val_GAC	tRNA	1	1	1	1	1	1	1	1	1	1	1	1	1	1	1	1	0	1
tRNA_Val_TAC	tRNA	1	1	1	1	1	1	1	1	1	1	1	1	0	0	0	1	0	1
tRNA_Xxx	tRNA	1	1	0	0	0	0	0	1	0	0	1	0	0	0	0	0	0	0
tRNA1Val (adenine37-N6)-methyltransferase	KO:K15460	0	0	0	0	0	0	1	0	0	0	0	0	0	0	0	0	0	0
tRNA-2-methylthio-N6-dimethylallyladenosine synthase	KO:K06168	1	1	0	1	0	0	1	1	1	1	0	2	0	0	0	0	1	0
[truncated: 298 more rows]
