# Supplementary material for: Into the darkness of the microbial dark matter in situ activities through expression profiles of Patescibacteria populations
Source: Front Microbiol. 2023 Jan 9;13:1073483. doi: 10.3389/fmicb.2022.1073483 (PMC9868632; doi:10.3389/fmicb.2022.1073483)
Supplement: Supplementary file 2 [file Table_2.XLSX]

## Sheet: Bin67
					SL Apr12 Day	SL Apr12 Day	SL Apr12 Day	SL Apr12 Night	SL Apr12 Night	SL Apr12 Night	EDB1 Sept11 Day	EDB1 Sept11 Day	EDB1 Sept11 Day	SL Sept12 Day	SL Sept12 Day	SL Sept12 Day	SL Sept12 Night	SL Sept12 Night	SL Sept12 Night	SL Sept11 Day	SL Sept11 Day	SL Sept11 Day
contigName	ProtID	ProtName	contigLen	totalAvgDepth	130.bam	131.bam	132.bam	270.bam	271.bam	272.bam	26.bam	28.bam	29.bam	325.bam	326.bam	327.bam	345.bam	346.bam	347.bam	96.bam	97.bam	98.bam
k117_1358344_1	COG3545	predicted alpha/beta hydrolase family esterase	315	0	0	0	0	0	0	0	0	0	0	0	0	0	0	0	0	0	0	0
k117_1358344_2	Hypo-rule applied	hypothetical protein	489	0	0	0	0	0	0	0	0	0	0	0	0	0	0	0	0	0	0	0
k117_1358344_3	Hypo-rule applied	hypothetical protein	501	0.621083	0	0.0512821	0	0	0	0	0.569801	0	0	0	0	0	0	0	0	0	0	0
k117_1358344_4	Hypo-rule applied	hypothetical protein	780	0	0	0	0	0	0	0	0	0	0	0	0	0	0	0	0	0	0	0
k117_1358344_5	KO:K03088	RNA polymerase sigma-70 factor (ECF subfamily)	549	0	0	0	0	0	0	0	0	0	0	0	0	0	0	0	0	0	0	0
k117_1358344_6	Hypo-rule applied	hypothetical protein	690	1.79074	0	0	0	0	0	0	0.37037	0.362963	0	0	0	0	0.366667	0	0.101852	0.218519	0	0.37037
k117_1376572_1	Hypo-rule applied	hypothetical protein	1062	0.219298	0	0	0	0	0	0	0	0	0.219298	0	0	0	0	0	0	0	0	0
k117_1376572_10	KO:K00525	ribonucleoside-diphosphate reductase alpha chain	2427	0.516908	0.0878349	0	0	0.068072	0	0	0	0	0.0878349	0	0	0.00966184	0.0878349	0.0878349	0	0.0878349	0	0
k117_1376572_11	KO:K03529	chromosome segregation protein	2265	0	0	0	0	0	0	0	0	0	0	0	0	0	0	0	0	0	0	0
k117_1376572_12	KO:K01802	peptidylprolyl isomerase	696	0.0567766	0	0	0	0	0	0	0	0	0.0567766	0	0	0	0	0	0	0	0	0
k117_1376572_13	COG2445	uncharacterized protein YutE (UPF0331/DUF86 family)	312	0	0	0	0	0	0	0	0	0	0	0	0	0	0	0	0	0	0	0
k117_1376572_14	KO:K12573	ribonuclease R	1974	0	0	0	0	0	0	0	0	0	0	0	0	0	0	0	0	0	0	0
k117_1376572_15	KO:K03386	peroxiredoxin (alkyl hydroperoxide reductase subunit C)	591	0.539683	0	0	0.453515	0	0	0	0	0	0.0861678	0	0	0	0	0	0	0	0	0
k117_1376572_16	KO:K00573	protein-L-isoaspartate(D-aspartate) O-methyltransferase	606	0	0	0	0	0	0	0	0	0	0	0	0	0	0	0	0	0	0	0
k117_1376572_17	Hypo-rule applied	hypothetical protein	768	0.323625	0	0	0	0	0	0	0	0	0	0	0	0	0.323625	0	0	0	0	0
k117_1376572_2	Hypo-rule applied	hypothetical protein	1857	0.117165	0	0	0	0	0	0	0	0	0.117165	0	0	0	0	0	0	0	0	0
k117_1376572_3	Hypo-rule applied	hypothetical protein	720	0	0	0	0	0	0	0	0	0	0	0	0	0	0	0	0	0	0	0
k117_1376572_4	COG1814	VIT1/CCC1 family predicted Fe2+/Mn2+ transporter	537	0.516796	0	0	0	0	0	0	0.516796	0	0	0	0	0	0	0	0	0	0	0
k117_1376572_5	COG0526	thiol-disulfide isomerase/thioredoxin	1197	0.191022	0	0.191022	0	0	0	0	0	0	0	0	0	0	0	0	0	0	0	0
k117_1376572_6	COG2940	SET domain-containing protein	402	0	0	0	0	0	0	0	0	0	0	0	0	0	0	0	0	0	0	0
k117_1376572_7	COG2379	glycerate-2-kinase	1308	0	0	0	0	0	0	0	0	0	0	0	0	0	0	0	0	0	0	0
k117_1376572_8	KO:K01007	pyruvate,water dikinase	2412	0.319187	0	0.0137047	0.0274094	0.0397878	0	0.0265252	0	0.0884173	0	0	0	0.0194518	0	0	0	0.015473	0	0.0884173
k117_1376572_9	KO:K01689	enolase	1293	0	0	0	0	0	0	0	0	0	0	0	0	0	0	0	0	0	0	0
k117_15318_1	Hypo-rule applied	hypothetical protein	336	0	0	0	0	0	0	0	0	0	0	0	0	0	0	0	0	0	0	0
k117_15318_2	Hypo-rule applied	hypothetical protein	756	0	0	0	0	0	0	0	0	0	0	0	0	0	0	0	0	0	0	0
k117_15318_3	KO:K01880	glycyl-tRNA synthetase	1377	0.407498	0	0.325998	0	0	0	0	0	0	0	0	0.0814996	0	0	0	0	0	0	0
k117_15318_4	COG0628	predicted PurR-regulated permease PerM	1056	0.110375	0	0	0	0	0	0	0	0	0	0	0	0	0.110375	0	0	0	0	0
k117_15318_5	KO:K01874	methionyl-tRNA synthetase	1419	0	0	0	0	0	0	0	0	0	0	0	0	0	0	0	0	0	0	0
k117_15318_6	KO:K03424	TatD DNase family protein	837	0	0	0	0	0	0	0	0	0	0	0	0	0	0	0	0	0	0	0
k117_15318_7	COG0360	ribosomal protein S6	507	0.560224	0.560224	0	0	0	0	0	0	0	0	0	0	0	0	0	0	0	0	0
k117_15318_8	KO:K03111	single-strand DNA-binding protein	444	1.17687	0	0	0	0	0	0	0	1.16667	0	0	0	0	0	0	0	0	0.0102041	0
k117_15318_9	COG0238	ribosomal protein S18	99	0	0	0	0	0	0	0	0	0	0	0	0	0	0	0	0	0	0	0
k117_1575232_1	Hypo-rule applied	hypothetical protein	426	0	0	0	0	0	0	0	0	0	0	0	0	0	0	0	0	0	0	0
k117_1575232_10	Hypo-rule applied	hypothetical protein	369	4.50685	0.342466	0	0	0	0	0	0	0	1.82648	0	0.456621	0.456621	0.684932	0.739726	0	0	0	0
k117_1575232_11	KO:K03655	ATP-dependent DNA helicase RecG	2142	0.0502008	0	0	0	0	0	0	0	0	0.0502008	0	0	0	0	0	0	0	0	0
k117_1575232_12	Hypo-rule applied	hypothetical protein	528	0.306878	0	0	0	0	0	0.042328	0	0	0.26455	0	0	0	0	0	0	0	0	0
k117_1575232_13	tRNA	tRNA_Ile_TAT	1968	0.0528053	0	0	0	0	0	0	0	0	0.0176018	0.0176018	0	0	0	0	0	0.0176018	0	0
k117_1575232_14	KO:K03798	cell division protease FtsH	690	0	0	0	0	0	0	0	0	0	0	0	0	0	0	0	0	0	0	0
k117_1575232_15	KO:K02520	translation initiation factor IF-3	183	0	0	0	0	0	0	0	0	0	0	0	0	0	0	0	0	0	0	0
k117_1575232_16	COG0291	ribosomal protein L35	348	0.70202	0	0	0	0	0	0	0.70202	0	0	0	0	0	0	0	0	0	0	0
k117_1575232_17	KO:K02887	large subunit ribosomal protein L20	426	0	0	0	0	0	0	0	0	0	0	0	0	0	0	0	0	0	0	0
k117_1575232_18	Hypo-rule applied	hypothetical protein	606	0	0	0	0	0	0	0	0	0	0	0	0	0	0	0	0	0	0	0
k117_1575232_19	KO:K00940	nucleoside-diphosphate kinase	768	0	0	0	0	0	0	0	0	0	0	0	0	0	0	0	0	0	0	0
k117_1575232_2	Hypo-rule applied	hypothetical protein	501	0	0	0	0	0	0	0	0	0	0	0	0	0	0	0	0	0	0	0
k117_1575232_20	KO:K01265	methionyl aminopeptidase	600	0	0	0	0	0	0	0	0	0	0	0	0	0	0	0	0	0	0	0
k117_1575232_21	KO:K00939	adenylate kinase	537	0	0	0	0	0	0	0	0	0	0	0	0	0	0	0	0	0	0	0
k117_1575232_22	COG0645	predicted kinase	1275	0	0	0	0	0	0	0	0	0	0	0	0	0	0	0	0	0	0	0
k117_1575232_23	KO:K03076	preprotein translocase subunit SecY	450	0	0	0	0	0	0	0	0	0	0	0	0	0	0	0	0	0	0	0
k117_1575232_24	KO:K02876	large subunit ribosomal protein L15	666	0.387597	0	0	0	0	0	0	0	0	0	0	0	0	0.387597	0	0	0	0	0
k117_1575232_25	KO:K02988	small subunit ribosomal protein S5	351	0.557214	0	0	0	0	0	0	0	0	0	0	0	0	0	0	0	0	0.557214	0
k117_1575232_26	KO:K02881	large subunit ribosomal protein L18	534	0	0	0	0	0	0	0	0	0	0	0	0	0	0	0	0	0	0	0
k117_1575232_27	KO:K02933	large subunit ribosomal protein L6	396	0	0	0	0	0	0	0	0	0	0	0	0	0	0	0	0	0	0	0
k117_1575232_28	KO:K02994	small subunit ribosomal protein S8	549	0.368421	0.368421	0	0	0	0	0	0	0	0	0	0	0	0	0	0	0	0	0
k117_1575232_29	KO:K02954	small subunit ribosomal protein S14	318	0	0	0	0	0	0	0	0	0	0	0	0	0	0	0	0	0	0	0
k117_1575232_3	TIGR02532	prepilin-type N-terminal cleavage/methylation domain-containing protein	411	0	0	0	0	0	0	0	0	0	0	0	0	0	0	0	0	0	0	0
k117_1575232_30	KO:K02931	large subunit ribosomal protein L5	372	0	0	0	0	0	0	0	0	0	0	0	0	0	0	0	0	0	0	0
k117_1575232_31	KO:K02895	large subunit ribosomal protein L24	279	0	0	0	0	0	0	0	0	0	0	0	0	0	0	0	0	0	0	0
k117_1575232_32	KO:K02874	large subunit ribosomal protein L14	210	0	0	0	0	0	0	0	0	0	0	0	0	0	0	0	0	0	0	0
k117_1575232_33	KO:K02961	small subunit ribosomal protein S17	393	0	0	0	0	0	0	0	0	0	0	0	0	0	0	0	0	0	0	0
k117_1575232_34	TIGR00012	ribosomal protein L29	678	0.378788	0.378788	0	0	0	0	0	0	0	0	0	0	0	0	0	0	0	0	0
k117_1575232_35	KO:K02878	large subunit ribosomal protein L16	546	0	0	0	0	0	0	0	0	0	0	0	0	0	0	0	0	0	0	0
k117_1575232_36	KO:K02982	small subunit ribosomal protein S3	342	0.385417	0	0	0	0	0	0.385417	0	0	0	0	0	0	0	0	0	0	0	0
k117_1575232_4	TIGR02532	prepilin-type N-terminal cleavage/methylation domain-containing protein	360	0	0	0	0	0	0	0	0	0	0	0	0	0	0	0	0	0	0	0
k117_1575232_5	Hypo-rule applied	hypothetical protein	294	0	0	0	0	0	0	0	0	0	0	0	0	0	0	0	0	0	0	0
k117_1575232_6	COG3167	Tfp pilus assembly protein PilO	555	0	0	0	0	0	0	0	0	0	0	0	0	0	0	0	0	0	0	0
k117_1575232_7	Hypo-rule applied	hypothetical protein	678	0	0	0	0	0	0	0	0	0	0	0	0	0	0	0	0	0	0	0
k117_1575232_8	Hypo-rule applied	hypothetical protein	297	0	0	0	0	0	0	0	0	0	0	0	0	0	0	0	0	0	0	0
k117_1575232_9	KO:K00798	cob(I)alamin adenosyltransferase	555	0	0	0	0	0	0	0	0	0	0	0	0	0	0	0	0	0	0	0
k117_2185487_1	KO:K07282	poly-gamma-glutamate synthesis protein (capsule biosynthesis protein)	948	0	0	0	0	0	0	0	0	0	0	0	0	0	0	0	0	0	0	0
k117_2185487_2	Hypo-rule applied	hypothetical protein	1662	0	0	0	0	0	0	0	0	0	0	0	0	0	0	0	0	0	0	0
k117_2185487_3	KO:K08303	putative protease	1239	0	0	0	0	0	0	0	0	0	0	0	0	0	0	0	0	0	0	0
k117_2185487_4	COG2206	HD-GYP domain-containing protein (c-di-GMP phosphodiesterase class II)	591	0.453515	0	0	0	0	0	0	0	0.453515	0	0	0	0	0	0	0	0	0	0
k117_2185487_5	KO:K03296	HAE1 family hydrophobic/amphiphilic exporter-1	3516	0	0	0	0	0	0	0	0	0	0	0	0	0	0	0	0	0	0	0
k117_2185487_6	COG0845	multidrug efflux pump subunit AcrA (membrane-fusion protein)	1641	0	0	0	0	0	0	0	0	0	0	0	0	0	0	0	0	0	0	0
k117_22922_1	KO:K02503	histidine triad (HIT) family protein	384	0	0	0	0	0	0	0	0	0	0	0	0	0	0	0	0	0	0	0
k117_22922_10	Hypo-rule applied	hypothetical protein	240	0	0	0	0	0	0	0	0	0	0	0	0	0	0	0	0	0	0	0
k117_22922_11	Hypo-rule applied	hypothetical protein	528	0	0	0	0	0	0	0	0	0	0	0	0	0	0	0	0	0	0	0
k117_22922_12	Hypo-rule applied	hypothetical protein	1431	0	0	0	0	0	0	0	0	0	0	0	0	0	0	0	0	0	0	0
k117_22922_13	TIGR02532	prepilin-type N-terminal cleavage/methylation domain-containing protein	615	0	0	0	0	0	0	0	0	0	0	0	0	0	0	0	0	0	0	0
k117_22922_14	Hypo-rule applied	hypothetical protein	1719	0	0	0	0	0	0	0	0	0	0	0	0	0	0	0	0	0	0	0
k117_22922_15	COG1459	type II secretory pathway component PulF	1233	0	0	0	0	0	0	0	0	0	0	0	0	0	0	0	0	0	0	0
k117_22922_16	KO:K02652	type IV pilus assembly protein PilB	1752	0	0	0	0	0	0	0	0	0	0	0	0	0	0	0	0	0	0	0
k117_22922_17	Hypo-rule applied	hypothetical protein	1497	0	0	0	0	0	0	0	0	0	0	0	0	0	0	0	0	0	0	0
k117_22922_18	KO:K02600	N utilization substance protein A	537	0.374677	0.374677	0	0	0	0	0	0	0	0	0	0	0	0	0	0	0	0	0
k117_22922_19	KO:K01507	inorganic pyrophosphatase	894	0.268817	0	0	0	0	0	0	0	0	0	0	0	0	0.268817	0	0	0	0	0
k117_22922_2	Hypo-rule applied	hypothetical protein	1314	0.171821	0	0.171821	0	0	0	0	0	0	0	0	0	0	0	0	0	0	0	0
k117_22922_20	Hypo-rule applied	hypothetical protein	405	0	0	0	0	0	0	0	0	0	0	0	0	0	0	0	0	0	0	0
k117_22922_21	Hypo-rule applied	hypothetical protein	1176	0	0	0	0	0	0	0	0	0	0	0	0	0	0	0	0	0	0	0
k117_22922_22	KO:K03545	trigger factor	411	0.609195	0	0	0	0	0.494253	0	0	0	0	0	0	0.114943	0	0	0	0	0	0
k117_22922_23	KO:K02950	small subunit ribosomal protein S12	471	0.127726	0	0	0	0	0	0	0	0	0	0	0	0.127726	0	0	0	0	0	0
k117_22922_24	KO:K02992	small subunit ribosomal protein S7	2151	0.255372	0.0769615	0	0	0	0	0	0	0	0	0	0	0.0784608	0.09995	0	0	0	0	0
k117_22922_25	KO:K02355	elongation factor G	270	0	0	0	0	0	0	0	0	0	0	0	0	0	0	0	0	0	0	0
k117_22922_26	COG0694	Fe-S cluster biogenesis protein NfuA	261	0.702703	0	0	0	0	0	0	0	0	0	0	0	0	0	0	0	0	0	0.702703
k117_22922_27	COG1141	ferredoxin	561	0	0	0	0	0	0	0	0	0	0	0	0	0	0	0	0	0	0	0
k117_22922_28	Hypo-rule applied	hypothetical protein	1266	0.179211	0	0	0	0	0	0	0	0	0	0	0	0	0	0	0.179211	0	0	0
k117_22922_29	COG0477	MFS family permease	360	1.11429	0	0	0	0	0	0	0	0	0.680952	0	0	0	0	0	0	0.433333	0	0
k117_22922_3	KO:K07462	single-stranded-DNA-specific exonuclease	1743	0	0	0	0	0	0	0	0	0	0	0	0	0	0	0	0	0	0	0
k117_22922_30	COG1251	NAD(P)H-nitrite reductase large subunit	2031	0.212653	0	0.106326	0	0	0	0	0	0	0	0	0	0	0.106326	0	0	0	0	0
k117_22922_31	Hypo-rule applied	hypothetical protein	438	0.975694	0	0	0	0	0	0	0	0	0	0	0	0	0.388889	0.586806	0	0	0	0
k117_22922_32	KO:K09181	acetyltransferase	1284	1.00176	0.488536	0	0	0	0	0	0.176367	0.161376	0	0	0	0	0	0	0	0	0	0.175485
k117_22922_33	Hypo-rule applied	hypothetical protein	780	0.31746	0	0	0	0	0	0	0	0	0	0	0	0	0	0	0	0.31746	0	0
k117_22922_34	COG1413	HEAT repeat protein	1728	0.126743	0	0	0	0	0	0	0	0	0	0	0.126743	0	0	0	0	0	0	0
k117_22922_35	KO:K00175	2-oxoglutarate ferredoxin oxidoreductase subunit beta	501	0	0	0	0	0	0	0	0	0	0	0	0	0	0	0	0	0	0	0
k117_22922_36	KO:K00174	2-oxoglutarate ferredoxin oxidoreductase subunit alpha	1302	0.173611	0	0	0.173611	0	0	0	0	0	0	0	0	0	0	0	0	0	0	0
k117_22922_37	COG1941	coenzyme F420-reducing hydrogenase gamma subunit	441	0	0	0	0	0	0	0	0	0	0	0	0	0	0	0	0	0	0	0
k117_22922_38	COG3259	coenzyme F420-reducing hydrogenase alpha subunit	387	1.32911	0	0	0	0	0	0	0	0	0.687764	0	0	0	0	0	0.64135	0	0	0
k117_22922_39	KO:K03574	8-oxo-dGTP diphosphatase	459	1.53074	0	0	0	0	0	0	0.647249	0	0	0.28479	0	0	0	0	0.598706	0	0	0
k117_22922_4	Hypo-rule applied	hypothetical protein	117	0	0	0	0	0	0	0	0	0	0	0	0	0	0	0	0	0	0	0
k117_22922_40	Hypo-rule applied	hypothetical protein	744	0	0	0	0	0	0	0	0	0	0	0	0	0	0	0	0	0	0	0
k117_22922_41	Hypo-rule applied	hypothetical protein	492	0	0	0	0	0	0	0	0	0	0	0	0	0	0	0	0	0	0	0
k117_22922_42	Hypo-rule applied	hypothetical protein	1341	0	0	0	0	0	0	0	0	0	0	0	0	0	0	0	0	0	0	0
k117_22922_43	Hypo-rule applied	hypothetical protein	1212	0	0	0	0	0	0	0	0	0	0	0	0	0	0	0	0	0	0	0
k117_22922_44	KO:K09014	Fe-S cluster assembly protein SufB	306	0	0	0	0	0	0	0	0	0	0	0	0	0	0	0	0	0	0	0
k117_22922_45	KO:K11717	cysteine desulfurase/selenocysteine lyase	786	0	0	0	0	0	0	0	0	0	0	0	0	0	0	0	0	0	0	0
k117_22922_46	KO:K04488	nitrogen fixation NifU-like protein	1209	11.2087	0.2644	0.444759	0.989613	0.361662	0.468366	0.402266	0.877243	0.349386	0.426818	0.292729	0.524079	0.205855	1.03211	0.431539	0.565628	1.24835	1.34466	0.979226
k117_22922_47	KO:K09013	Fe-S cluster assembly ATP-binding protein	414	1.91667	0.337121	0	0	0.30303	0	0	0.113636	0.378788	0.0871212	0	0	0	0	0	0	0.579545	0	0.117424
k117_22922_48	KO:K02358	elongation factor Tu	609	0	0	0	0	0	0	0	0	0	0	0	0	0	0	0	0	0	0	0
k117_22922_49	KO:K02946	small subunit ribosomal protein S10	684	0.0842697	0	0	0	0	0	0	0	0.0842697	0	0	0	0	0	0	0	0	0	0
k117_22922_5	COG0328	ribonuclease HI	426	0	0	0	0	0	0	0	0	0	0	0	0	0	0	0	0	0	0	0
k117_22922_50	KO:K02906	large subunit ribosomal protein L3	429	0.594982	0	0	0	0	0	0	0	0	0	0	0	0	0	0	0	0	0	0.594982
k117_22922_51	KO:K02926	large subunit ribosomal protein L4	849	0.286123	0	0	0	0	0	0	0	0	0	0	0.286123	0	0	0	0	0	0	0
k117_22922_6	KO:K02238	competence protein ComEC	1482	0	0	0	0	0	0	0	0	0	0	0	0	0	0	0	0	0	0	0
k117_22922_7	KO:K04564	Fe-Mn family superoxide dismutase	591	0.453515	0	0	0	0	0	0	0	0	0	0	0	0	0	0	0	0	0.453515	0
k117_22922_8	KO:K00027	malate dehydrogenase (oxaloacetate-decarboxylating)	1086	0.213675	0.213675	0	0	0	0	0	0	0	0	0	0	0	0	0	0	0	0	0
k117_22922_9	KO:K02238	competence protein ComEC	867	0.27894	0	0	0	0	0	0.27894	0	0	0	0	0	0	0	0	0	0	0	0
k117_2437579_1	Hypo-rule applied	hypothetical protein	660	0	0	0	0	0	0	0	0	0	0	0	0	0	0	0	0	0	0	0
k117_2437579_2	TIGR01484	HAD superfamily hydrolase (TIGR01484 family)	699	0	0	0	0	0	0	0	0	0	0	0	0	0	0	0	0	0	0	0
k117_2437579_3	COG0012	ribosome-binding ATPase YchF (GTP1/OBG family)	207	0	0	0	0	0	0	0	0	0	0	0	0	0	0	0	0	0	0	0
k117_2487808_1	Hypo-rule applied	hypothetical protein	7977	0	0	0	0	0	0	0	0	0	0	0	0	0	0	0	0	0	0	0
k117_2487808_10	Hypo-rule applied	hypothetical protein	1884	0.531142	0	0	0	0	0	0	0.0697809	0	0	0.11534	0	0	0.11534	0	0.11534	0.11534	0	0
k117_2487808_11	Hypo-rule applied	hypothetical protein	1245	0.182648	0.182648	0	0	0	0	0	0	0	0	0	0	0	0	0	0	0	0	0
k117_2487808_12	TIGR02232	cysteine-rich repeat protein	1191	0.134486	0	0	0	0	0	0	0.134486	0	0	0	0	0	0	0	0	0	0	0
k117_2487808_2	COG4880	uncharacterized secreted protein with C-terminal beta-propeller domain	687	0.372439	0	0	0	0	0	0	0	0.372439	0	0	0	0	0	0	0	0	0	0
k117_2487808_3	Hypo-rule applied	hypothetical protein	2004	0	0	0	0	0	0	0	0	0	0	0	0	0	0	0	0	0	0	0
k117_2487808_4	COG2205	K+-sensing histidine kinase KdpD	1362	0	0	0	0	0	0	0	0	0	0	0	0	0	0	0	0	0	0	0
k117_2487808_5	Hypo-rule applied	hypothetical protein	744	0.661616	0	0	0	0	0	0	0.3367	0.324916	0	0	0	0	0	0	0	0	0	0
k117_2487808_6	Hypo-rule applied	hypothetical protein	342	0.322917	0	0	0	0	0	0	0	0.322917	0	0	0	0	0	0	0	0	0	0
k117_2487808_7	Hypo-rule applied	hypothetical protein	1467	0	0	0	0	0	0	0	0	0	0	0	0	0	0	0	0	0	0	0
k117_2487808_8	KO:K02003	putative ABC transport system ATP-binding protein	1449	0.153965	0	0	0	0	0	0	0.153965	0	0	0	0	0	0	0	0	0	0	0
k117_2487808_9	KO:K02004	putative ABC transport system permease protein	1209	0	0	0	0	0	0	0	0	0	0	0	0	0	0	0	0	0	0	0
k117_2536162_1	Hypo-rule applied	hypothetical protein	399	0	0	0	0	0	0	0	0	0	0	0	0	0	0	0	0	0	0	0
k117_2536162_2	Hypo-rule applied	hypothetical protein	186	1.77778	0	0	0	0	0	0	0	0	0	0	0	0	0	0	0	0	1.77778	0
k117_2536162_3	tRNA	tRNA_Met_CAT	219	0	0	0	0	0	0	0	0	0	0	0	0	0	0	0	0	0	0	0
k117_2536162_4	COG5473	uncharacterized membrane protein	687	0	0	0	0	0	0	0	0	0	0	0	0	0	0	0	0	0	0	0
k117_2536162_5	COG5523	uncharacterized membrane protein	672	0.214559	0	0	0	0	0	0	0	0	0	0	0	0	0	0	0.214559	0	0	0
k117_2536162_6	KO:K01183	chitinase	1188	0	0	0	0	0	0	0	0	0	0	0	0	0	0	0	0	0	0	0
k117_2536162_7	Hypo-rule applied	hypothetical protein	696	0	0	0	0	0	0	0	0	0	0	0	0	0	0	0	0	0	0	0
k117_2636433_1	tRNA	tRNA_Ser_TGA	204	0	0	0	0	0	0	0	0	0	0	0	0	0	0	0	0	0	0	0
k117_2636433_2	Hypo-rule applied	hypothetical protein	429	0	0	0	0	0	0	0	0	0	0	0	0	0	0	0	0	0	0	0
k117_2636433_3	KO:K07447	putative Holliday junction resolvase	333	0	0	0	0	0	0	0	0	0	0	0	0	0	0	0	0	0	0	0
k117_2636433_4	TIGR00399	methionine--tRNA ligase beta chain	591	0	0	0	0	0	0	0	0	0	0	0	0	0	0	0	0	0	0	0
k117_2636433_5	COG1238	membrane protein YqaA with SNARE-associated domain	1107	0	0	0	0	0	0	0	0	0	0	0	0	0	0	0	0	0	0	0
k117_2636433_6	KO:K02662	type IV pilus assembly protein PilM	534	0	0	0	0	0	0	0	0	0	0	0	0	0	0	0	0	0	0	0
k117_2636433_7	Hypo-rule applied	hypothetical protein	246	0	0	0	0	0	0	0	0	0	0	0	0	0	0	0	0	0	0	0
k117_2704932_1	KO:K01867	tryptophanyl-tRNA synthetase	621	0	0	0	0	0	0	0	0	0	0	0	0	0	0	0	0	0	0	0
k117_2704932_10	COG0784	CheY-like chemotaxis protein	996	0.0390071	0	0	0	0	0	0	0	0	0	0.0390071	0	0	0	0	0	0	0	0
k117_2704932_11	Hypo-rule applied	hypothetical protein	708	0.358423	0	0	0	0	0	0	0	0.358423	0	0	0	0	0	0	0	0	0	0
k117_2704932_12	COG0524	sugar/nucleoside kinase (ribokinase family)	1416	0.157978	0	0	0	0	0	0	0	0	0	0	0	0	0	0	0.157978	0	0	0
k117_2704932_13	KO:K02897	large subunit ribosomal protein L25	261	0	0	0	0	0	0	0	0	0	0	0	0	0	0	0	0	0	0	0
k117_2704932_14	Hypo-rule applied	hypothetical protein	969	0.03663	0	0	0	0	0	0	0	0	0	0	0	0	0.03663	0	0	0	0	0
k117_2704932_15	KO:K02909	large subunit ribosomal protein L31	732	0	0	0	0	0	0	0	0	0	0	0	0	0	0	0	0	0	0	0
k117_2704932_16	KO:K02835	peptide chain release factor 1	588	0.456621	0	0	0	0	0	0	0.456621	0	0	0	0	0	0	0	0	0	0	0
k117_2704932_17	KO:K02967	small subunit ribosomal protein S2	381	0	0	0	0	0	0	0	0	0	0	0	0	0	0	0	0	0	0	0
k117_2704932_18	KO:K02357	elongation factor Ts	1572	0.140647	0	0	0	0	0	0	0	0	0	0	0.140647	0	0	0	0	0	0	0
k117_2704932_19	Hypo-rule applied	hypothetical protein	1005	0	0	0	0	0	0	0	0	0	0	0	0	0	0	0	0	0	0	0
k117_2704932_2	KO:K09759	nondiscriminating aspartyl-tRNA synthetase	1344	0	0	0	0	0	0	0	0	0	0	0	0	0	0	0	0	0	0	0
k117_2704932_20	tRNA	tRNA_Thr_TGT	561	0.372263	0	0	0	0	0	0	0.372263	0	0	0	0	0	0	0	0	0	0	0
k117_2704932_3	KO:K05896	segregation and condensation protein A	732	0	0	0	0	0	0	0	0	0	0	0	0	0	0	0	0	0	0	0
k117_2704932_4	KO:K06024	segregation and condensation protein B	645	0.185859	0	0	0	0	0	0.185859	0	0	0	0	0	0	0	0	0	0	0	0
k117_2704932_5	COG1686	D-alanyl-D-alanine carboxypeptidase	1116	0.207039	0	0	0	0.207039	0	0	0	0	0	0	0	0	0	0	0	0	0	0
k117_2704932_6	Hypo-rule applied	hypothetical protein	576	0.91784	0	0	0	0	0	0	0.448357	0.469484	0	0	0	0	0	0	0	0	0	0
k117_2704932_7	Hypo-rule applied	hypothetical protein	1305	0	0	0	0	0	0	0	0	0	0	0	0	0	0	0	0	0	0	0
k117_2704932_8	tRNA	tRNA_Ala_TGC	384	0	0	0	0	0	0	0	0	0	0	0	0	0	0	0	0	0	0	0
k117_2704932_9	TIGR00229	PAS domain S-box-containing protein	315	0	0	0	0	0	0	0	0	0	0	0	0	0	0	0	0	0	0	0
k117_2857584_1	Hypo-rule applied	hypothetical protein	639	0.613497	0	0	0.204499	0	0	0	0	0	0	0	0	0	0	0.408998	0	0	0	0
k117_2857584_10	KO:K03497	ParB family chromosome partitioning protein	1350	0.166667	0	0	0	0	0	0	0	0	0	0	0.166667	0	0	0	0	0	0	0
k117_2857584_11	tRNA	tRNA_Leu_CAA	483	0	0	0	0	0	0	0	0	0	0	0	0	0	0	0	0	0	0	0
k117_2857584_2	Hypo-rule applied	hypothetical protein	645	0	0	0	0	0	0	0	0	0	0	0	0	0	0	0	0	0	0	0
k117_2857584_3	Hypo-rule applied	hypothetical protein	1077	0.619202	0	0	0	0	0	0	0	0.187702	0	0	0	0	0.21575	0.21575	0	0	0	0
k117_2857584_4	KO:K01929	UDP-N-acetylmuramoyl-tripeptide--D-alanyl-D-alanine ligase	1290	0	0	0	0	0	0	0	0	0	0	0	0	0	0	0	0	0	0	0
k117_2857584_5	COG0768	cell division protein FtsI/penicillin-binding protein 2	1719	0.12747	0	0.12747	0	0	0	0	0	0	0	0	0	0	0	0	0	0	0	0
k117_2857584_6	Hypo-rule applied	hypothetical protein	321	1.11111	0	1.11111	0	0	0	0	0	0	0	0	0	0	0	0	0	0	0	0
k117_2857584_7	KO:K03438	16S rRNA (cytosine1402-N4)-methyltransferase	948	0.739348	0	0.250627	0.488722	0	0	0	0	0	0	0	0	0	0	0	0	0	0	0
k117_2857584_8	KO:K03925	MraZ protein	435	0.701754	0	0	0	0	0	0	0.701754	0	0	0	0	0	0	0	0	0	0	0
k117_2857584_9	COG0317	(p)ppGpp synthase/HD superfamily hydrolase	1563	0	0	0	0	0	0	0	0	0	0	0	0	0	0	0	0	0	0	0
k117_2918697_1	Hypo-rule applied	hypothetical protein	1857	0.106034	0.106034	0	0	0	0	0	0	0	0	0	0	0	0	0	0	0	0	0
k117_2918697_10	Hypo-rule applied	hypothetical protein	3507	0	0	0	0	0	0	0	0	0	0	0	0	0	0	0	0	0	0	0
k117_2918697_11	Hypo-rule applied	hypothetical protein	7209	0.0565236	0.028191	0	0	0	0	0	0	0	0	0	0	0	0	0	0.0283326	0	0	0
k117_2918697_12	TIGR04275	beta propeller repeat protein	1854	0	0	0	0	0	0	0	0	0	0	0	0	0	0	0	0	0	0	0
k117_2918697_13	KO:K03282	large conductance mechanosensitive channel	402	0.718254	0	0	0	0	0	0	0.718254	0	0	0	0	0	0	0	0	0	0	0
k117_2918697_14	COG0428	zinc transporter ZupT	873	0	0	0	0	0	0	0	0	0	0	0	0	0	0	0	0	0	0	0
k117_2918697_15	Hypo-rule applied	hypothetical protein	801	0	0	0	0	0	0	0	0	0	0	0	0	0	0	0	0	0	0	0
k117_2918697_16	KO:K03797	carboxyl-terminal processing protease	1368	0	0	0	0	0	0	0	0	0	0	0	0	0	0	0	0	0	0	0
k117_2918697_17	KO:K00036	glucose-6-phosphate 1-dehydrogenase	1467	0	0	0	0	0	0	0	0	0	0	0	0	0	0	0	0	0	0	0
k117_2918697_18	KO:K00033	6-phosphogluconate dehydrogenase	900	0.233333	0	0	0	0.0466667	0	0.0933333	0	0.0466667	0	0.0466667	0	0	0	0	0	0	0	0
k117_2918697_19	COG0363	6-phosphogluconolactonase/glucosamine-6-phosphate isomerase/deaminase	735	0	0	0	0	0	0	0	0	0	0	0	0	0	0	0	0	0	0	0
k117_2918697_2	COG1262	formylglycine-generating enzyme required for sulfatase activity	852	0.2849	0	0	0.2849	0	0	0	0	0	0	0	0	0	0	0	0	0	0	0
k117_2918697_20	Hypo-rule applied	hypothetical protein	402	0	0	0	0	0	0	0	0	0	0	0	0	0	0	0	0	0	0	0
k117_2918697_21	KO:K03218	23S rRNA (guanosine2251-2'-O)-methyltransferase	741	0	0	0	0	0	0	0	0	0	0	0	0	0	0	0	0	0	0	0
k117_2918697_22	Hypo-rule applied	hypothetical protein	1170	0.392157	0	0	0	0	0	0	0	0	0.196078	0	0	0	0	0.196078	0	0	0	0
k117_2918697_23	COG1875	predicted ribonuclease YlaK	1806	0.82971	0	0	0	0	0.120773	0	0.230072	0.318841	0.0392512	0	0	0	0	0	0	0	0	0.120773
k117_2918697_3	Hypo-rule applied	hypothetical protein	363	0.2723	0	0	0	0	0	0	0.2723	0	0	0	0	0	0	0	0	0	0	0
k117_2918697_4	Hypo-rule applied	hypothetical protein	1077	0	0	0	0	0	0	0	0	0	0	0	0	0	0	0	0	0	0	0
k117_2918697_5	Hypo-rule applied	hypothetical protein	1170	5.39608	0.589216	0	0.344118	0	0	0	0.702941	0.388235	0.294118	0.0980392	0.612745	0.196078	0.310784	0.681373	0.505882	0.192157	0.256863	0.223529
k117_2918697_6	Hypo-rule applied	hypothetical protein	1473	0	0	0	0	0	0	0	0	0	0	0	0	0	0	0	0	0	0	0
k117_2918697_7	Hypo-rule applied	hypothetical protein	1296	0	0	0	0	0	0	0	0	0	0	0	0	0	0	0	0	0	0	0
k117_2918697_8	KO:K18678	phytol kinase	537	0	0	0	0	0	0	0	0	0	0	0	0	0	0	0	0	0	0	0
k117_2918697_9	Hypo-rule applied	hypothetical protein	339	0	0	0	0	0	0	0	0	0	0	0	0	0	0	0	0	0	0	0
k117_3144226_1	KO:K03695	ATP-dependent Clp protease ATP-binding subunit ClpB	2709	0.225088	0.0781555	0.0136772	0	0	0	0	0.014068	0.0136772	0.0273544	0	0	0	0	0	0	0.0781555	0	0
k117_3144226_2	KO:K04487	cysteine desulfurase	1200	0	0	0	0	0	0	0	0	0	0	0	0	0	0	0	0	0	0	0
k117_3144226_3	KO:K02519	translation initiation factor IF-2	1515	0	0	0	0	0	0	0	0	0	0	0	0	0	0	0	0	0	0	0
k117_3144226_4	COG0858	ribosome-binding factor A	321	0	0	0	0	0	0	0	0	0	0	0	0	0	0	0	0	0	0	0
k117_3144226_5	tRNA	tRNA_Cys_GCA	453	0	0	0	0	0	0	0	0	0	0	0	0	0	0	0	0	0	0	0
k117_3144226_6	COG1051	ADP-ribose pyrophosphatase YjhB (NUDIX family)	699	0	0	0	0	0	0	0	0	0	0	0	0	0	0	0	0	0	0	0
k117_3144226_7	tRNA	tRNA_Leu_TAA	435	0	0	0	0	0	0	0	0	0	0	0	0	0	0	0	0	0	0	0
k117_3568561_1	TIGR00188	ribonuclease P protein component	132	0	0	0	0	0	0	0	0	0	0	0	0	0	0	0	0	0	0	0
k117_3568561_2	KO:K03217	YidC/Oxa1 family membrane protein insertase	327	0	0	0	0	0	0	0	0	0	0	0	0	0	0	0	0	0	0	0
k117_3568561_3	KO:K06346	spoIIIJ-associated protein	735	0	0	0	0	0	0	0	0	0	0	0	0	0	0	0	0	0	0	0
k117_3568561_4	COG2319	WD40 repeat protein	453	0.432343	0	0	0	0.432343	0	0	0	0	0	0	0	0	0	0	0	0	0	0
k117_3568561_5	Hypo-rule applied	hypothetical protein	1311	0.0275624	0	0	0	0	0	0	0.0275624	0	0	0	0	0	0	0	0	0	0	0
k117_3568561_6	Hypo-rule applied	hypothetical protein	384	0	0	0	0	0	0	0	0	0	0	0	0	0	0	0	0	0	0	0
k117_3568561_7	Hypo-rule applied	hypothetical protein	1071	0.217155	0	0	0	0	0	0	0	0	0	0.217155	0	0	0	0	0	0	0	0
k117_3769588_1	Hypo-rule applied	hypothetical protein	111	0	0	0	0	0	0	0	0	0	0	0	0	0	0	0	0	0	0	0
k117_3769588_2	KO:K07507	putative Mg2+ transporter-C (MgtC) family protein	462	0	0	0	0	0	0	0	0	0	0	0	0	0	0	0	0	0	0	0
k117_3769588_3	Hypo-rule applied	hypothetical protein	840	0	0	0	0	0	0	0	0	0	0	0	0	0	0	0	0	0	0	0
k117_3769588_4	Hypo-rule applied	hypothetical protein	144	0	0	0	0	0	0	0	0	0	0	0	0	0	0	0	0	0	0	0
k117_3769588_5	KO:K00566	tRNA-specific 2-thiouridylase	1086	0	0	0	0	0	0	0	0	0	0	0	0	0	0	0	0	0	0	0
k117_3769588_6	KO:K07082	UPF0755 protein	1035	0	0	0	0	0	0	0	0	0	0	0	0	0	0	0	0	0	0	0
k117_3769588_7	Hypo-rule applied	hypothetical protein	1260	0.0900901	0	0	0	0	0	0	0	0	0.0900901	0	0	0	0	0	0	0	0	0
k117_3769588_8	Hypo-rule applied	hypothetical protein	1038	0	0	0	0	0	0	0	0	0	0	0	0	0	0	0	0	0	0	0
k117_3769588_9	Hypo-rule applied	hypothetical protein	372	0	0	0	0	0	0	0	0	0	0	0	0	0	0	0	0	0	0	0
k117_3908481_1	rRNA_16S	16S ribosomal RNA	315	0	0	0	0	0	0	0	0	0	0	0	0	0	0	0	0	0	0	0
k117_3908481_2	KO:K03074	preprotein translocase subunit SecF	948	0	0	0	0	0	0	0	0	0	0	0	0	0	0	0	0	0	0	0
k117_3908481_3	TIGR01129	protein-export membrane protein SecD	1317	0.0625536	0	0	0	0	0	0	0	0	0	0	0	0	0	0	0	0.0299914	0	0.0325621
k117_3908481_4	Hypo-rule applied	hypothetical protein	111	0	0	0	0	0	0	0	0	0	0	0	0	0	0	0	0	0	0	0
k117_3908481_5	KO:K01491	methylenetetrahydrofolate dehydrogenase (NADP+)/methenyltetrahydrofolate cyclohydrolase	900	0	0	0	0	0	0	0	0	0	0	0	0	0	0	0	0	0	0	0
k117_3922922_1	Hypo-rule applied	hypothetical protein	447	0	0	0	0	0	0	0	0	0	0	0	0	0	0	0	0	0	0	0
k117_3922922_2	KO:K00940	nucleoside-diphosphate kinase	609	0.0718954	0	0	0	0	0	0	0	0	0	0	0	0	0	0	0.0718954	0	0	0
k117_3922922_3	KO:K01265	methionyl aminopeptidase	771	0	0	0	0	0	0	0	0	0	0	0	0	0	0	0	0	0	0	0
k117_3922922_4	COG0563	adenylate kinase family enzyme	447	0	0	0	0	0	0	0	0	0	0	0	0	0	0	0	0	0	0	0
k117_4276081_1	Hypo-rule applied	hypothetical protein	1479	0.150489	0	0	0	0	0	0	0	0	0	0	0	0	0	0.150489	0	0	0	0
k117_4276081_10	KO:K13280	signal peptidase	600	1.05333	0	0	0	0	0	0	0.408889	0.644444	0	0	0	0	0	0	0	0	0	0
k117_4276081_2	KO:K00600	glycine hydroxymethyltransferase	1266	0.358423	0	0.179211	0	0	0	0	0	0	0.179211	0	0	0	0	0	0	0	0	0
k117_4276081_3	KO:K00560	thymidylate synthase	897	0.748327	0	0	0.199465	0	0	0	0	0	0	0	0	0	0.267738	0.0133869	0.267738	0	0	0
k117_4276081_4	COG0537	diadenosine tetraphosphate (Ap4A) HIT family hydrolase	468	0.36478	0	0	0	0	0	0	0	0	0	0	0	0	0	0	0	0	0.36478	0
k117_4276081_5	KO:K01493	dCMP deaminase	843	0	0	0	0	0	0	0	0	0	0	0	0	0	0	0	0	0	0	0
k117_4276081_6	KO:K03272	D-beta-D-heptose 7-phosphate kinase/D-beta-D-heptose 1-phosphate adenosyltransferase	633	0.128364	0	0	0	0	0	0	0	0	0	0	0.128364	0	0	0	0	0	0	0
k117_4276081_7	KO:K00287	dihydrofolate reductase	504	0	0	0	0	0	0	0	0	0	0	0	0	0	0	0	0	0	0	0
k117_4276081_8	Hypo-rule applied	hypothetical protein	1533	0.0723066	0	0	0	0	0	0	0	0	0	0	0	0	0	0	0	0	0	0.0723066
k117_4276081_9	Hypo-rule applied	hypothetical protein	1536	0	0	0	0	0	0	0	0	0	0	0	0	0	0	0	0	0	0	0
k117_4559110_1	Hypo-rule applied	hypothetical protein	555	0	0	0	0	0	0	0	0	0	0	0	0	0	0	0	0	0	0	0
k117_4559110_10	Hypo-rule applied	hypothetical protein	345	0	0	0	0	0	0	0	0	0	0	0	0	0	0	0	0	0	0	0
k117_4559110_11	COG2919	cell division protein FtsB	381	0	0	0	0	0	0	0	0	0	0	0	0	0	0	0	0	0	0	0
k117_4559110_12	tRNA	tRNA_Gly_CCC	270	1.56667	0	0	0	0	0	0	0	1.56667	0	0	0	0	0	0	0	0	0	0
k117_4559110_13	TIGR02196	glutaredoxin-like YruB-family protein	225	1.08	0	0	0	0	0	0	0	0	0	0	0	1.08	0	0	0	0	0	0
k117_4559110_14	tRNA	tRNA_Arg_CCT	267	1.08547	0	0	0	0	0	1.08547	0	0	0	0	0	0	0	0	0	0	0	0
k117_4559110_15	Hypo-rule applied	hypothetical protein	510	0.377778	0	0	0	0.377778	0	0	0	0	0	0	0	0	0	0	0	0	0	0
k117_4559110_16	tRNA	tRNA_Phe_GAA	756	0.330033	0	0	0	0	0	0	0.330033	0	0	0	0	0	0	0	0	0	0	0
k117_4559110_17	Hypo-rule applied	hypothetical protein	2163	0.0993542	0	0	0	0	0.0993542	0	0	0	0	0	0	0	0	0	0	0	0	0
k117_4559110_18	KO:K13993	HSP20 family protein	609	1.23747	0	0	0	0	0	0.801743	0.43573	0	0	0	0	0	0	0	0	0	0	0
k117_4559110_19	COG2339	RsiW-degrading membrane proteinase PrsW (M82 family)	267	0.897436	0	0	0.897436	0	0	0	0	0	0	0	0	0	0	0	0	0	0	0
k117_4559110_2	Hypo-rule applied	hypothetical protein	435	0	0	0	0	0	0	0	0	0	0	0	0	0	0	0	0	0	0	0
k117_4559110_20	KO:K01873	valyl-tRNA synthetase	1200	0	0	0	0	0	0	0	0	0	0	0	0	0	0	0	0	0	0	0
k117_4559110_21	Hypo-rule applied	hypothetical protein	375	0.795556	0	0	0	0	0	0	0	0	0	0	0	0	0	0	0	0	0.795556	0
k117_4559110_22	Hypo-rule applied	hypothetical protein	1371	0.166257	0	0	0	0	0	0	0	0.166257	0	0	0	0	0	0	0	0	0	0
k117_4559110_23	KO:K01409	N6-L-threonylcarbamoyladenine synthase	390	0.5125	0	0	0	0	0	0	0	0.125	0	0	0	0.258333	0	0	0	0.129167	0	0
k117_4559110_24	tRNA	tRNA_Val_GAC	162	0	0	0	0	0	0	0	0	0	0	0	0	0	0	0	0	0	0	0
k117_4559110_25	Hypo-rule applied	hypothetical protein	1821	0.119689	0	0	0	0	0	0	0	0	0.119689	0	0	0	0	0	0	0	0	0
k117_4559110_26	KO:K07652	two-component system sensor histidine kinase VicK	315	1.33939	0	0	0	0	0	0	0.69697	0.642424	0	0	0	0	0	0	0	0	0	0
k117_4559110_27	KO:K07658	two-component system alkaline phosphatase synthesis response regulator PhoP	1758	0	0	0	0	0	0	0	0	0	0	0	0	0	0	0	0	0	0	0
k117_4559110_28	Hypo-rule applied	hypothetical protein	1386	0	0	0	0	0	0	0	0	0	0	0	0	0	0	0	0	0	0	0
k117_4559110_29	tRNA	tRNA_Ala_GGC	1275	0	0	0	0	0	0	0	0	0	0	0	0	0	0	0	0	0	0	0
k117_4559110_3	KO:K07190	phosphorylase kinase alpha/beta subunit	1071	0	0	0	0	0	0	0	0	0	0	0	0	0	0	0	0	0	0	0
k117_4559110_30	COG0596	pimeloyl-ACP methyl ester carboxylesterase	546	0	0	0	0	0	0	0	0	0	0	0	0	0	0	0	0	0	0	0
k117_4559110_31	Hypo-rule applied	hypothetical protein	681	0	0	0	0	0	0	0	0	0	0	0	0	0	0	0	0	0	0	0
k117_4559110_32	Hypo-rule applied	hypothetical protein	690	0	0	0	0	0	0	0	0	0	0	0	0	0	0	0	0	0	0	0
k117_4559110_33	KO:K01925	UDP-N-acetylmuramoylalanine--D-glutamate ligase	174	0	0	0	0	0	0	0	0	0	0	0	0	0	0	0	0	0	0	0
k117_4559110_34	KO:K01924	UDP-N-acetylmuramate--alanine ligase	255	0	0	0	0	0	0	0	0	0	0	0	0	0	0	0	0	0	0	0
k117_4559110_35	Hypo-rule applied	hypothetical protein	1428	0	0	0	0	0	0	0	0	0	0	0	0	0	0	0	0	0	0	0
k117_4559110_36	KO:K07056	16S rRNA (cytidine1402-2'-O)-methyltransferase	1839	0.118413	0	0	0	0	0	0	0	0	0	0	0	0	0.118413	0	0	0	0	0
k117_4559110_37	KO:K07491	putative transposase	1449	0	0	0	0	0	0	0	0	0	0	0	0	0	0	0	0	0	0	0
k117_4559110_38	Hypo-rule applied	hypothetical protein	870	0	0	0	0	0	0	0	0	0	0	0	0	0	0	0	0	0	0	0
k117_4559110_39	COG1585	membrane protein implicated in regulation of membrane protease activity	459	1.2945	0	0	0	0	0	0.647249	0	0	0.647249	0	0	0	0	0	0	0	0	0
k117_4559110_4	KO:K13993	HSP20 family protein	414	0	0	0	0	0	0	0	0	0	0	0	0	0	0	0	0	0	0	0
k117_4559110_40	COG1306	hypothetical protein	1188	0	0	0	0	0	0	0	0	0	0	0	0	0	0	0	0	0	0	0
k117_4559110_41	Hypo-rule applied	hypothetical protein	552	0	0	0	0	0	0	0	0	0	0	0	0	0	0	0	0	0	0	0
k117_4559110_42	Hypo-rule applied	hypothetical protein	1068	0	0	0	0	0	0	0	0	0	0	0	0	0	0	0	0	0	0	0
k117_4559110_43	KO:K01784	UDP-glucose 4-epimerase	1143	0	0	0	0	0	0	0	0	0	0	0	0	0	0	0	0	0	0	0
k117_4559110_44	Hypo-rule applied	hypothetical protein	912	0	0	0	0	0	0	0	0	0	0	0	0	0	0	0	0	0	0	0
k117_4559110_5	Hypo-rule applied	hypothetical protein	381	0	0	0	0	0	0	0	0	0	0	0	0	0	0	0	0	0	0	0
k117_4559110_6	Hypo-rule applied	hypothetical protein	1113	0	0	0	0	0	0	0	0	0	0	0	0	0	0	0	0	0	0	0
k117_4559110_7	COG0457	tetratricopeptide (TPR) repeat protein	2436	0.437445	0.174978	0	0.0874891	0	0	0	0	0.0874891	0	0	0	0	0	0	0.0874891	0	0	0
k117_4559110_8	KO:K03980	putative peptidoglycan lipid II flippase	1698	0	0	0	0	0	0	0	0	0	0	0	0	0	0	0	0	0	0	0
k117_4559110_9	KO:K03596	GTP-binding protein LepA	1794	0.121654	0	0	0	0	0	0	0	0	0	0	0	0	0	0	0.121655	0	0	0
k117_470665_1	KO:K05837	rod shape determining protein RodA	1137	0	0	0	0	0	0	0	0	0	0	0	0	0	0	0	0	0	0	0
k117_470665_2	Hypo-rule applied	hypothetical protein	768	0	0	0	0	0	0	0	0	0	0	0	0	0	0	0	0	0	0	0
k117_4965383_1	Hypo-rule applied	hypothetical protein	1329	0	0	0	0	0	0	0	0	0	0	0	0	0	0	0	0	0	0	0
k117_4965383_2	KO:K02433	aspartyl-tRNA(Asn)/glutamyl-tRNA(Gln) amidotransferase subunit A	1425	0.0729412	0.0258824	0	0	0.0235294	0.0235294	0	0	0	0	0	0	0	0	0	0	0	0	0
k117_4965383_3	TIGR00135	aspartyl/glutamyl-tRNA(Asn/Gln) amidotransferase C subunit	285	0	0	0	0	0	0	0	0	0	0	0	0	0	0	0	0	0	0	0
k117_5544534_1	Hypo-rule applied	hypothetical protein	348	2.22222	0	0	0	0	0	0	0.646465	0	0	0	0	0	0	0	1.23232	0	0.343434	0
k117_5544534_10	KO:K01928	UDP-N-acetylmuramoyl-L-alanyl-D-glutamate--2,6-diaminopimelate ligase	477	0	0	0	0	0	0	0	0	0	0	0	0	0	0	0	0	0	0	0
k117_5544534_11	COG0566	tRNA G18 (ribose-2'-O)-methylase SpoU	384	0	0	0	0	0	0	0	0	0	0	0	0	0	0	0	0	0	0	0
k117_5544534_12	COG2259	uncharacterized membrane protein YphA (DoxX/SURF4 family)	714	0.0585106	0	0	0	0	0	0	0	0.0585106	0	0	0	0	0	0	0	0	0	0
k117_5544534_13	tRNA	tRNA_Lys_TTT	2367	0.045106	0	0	0	0	0	0	0	0	0	0	0	0	0.045106	0	0	0	0	0
k117_5544534_14	tRNA	tRNA_Lys_TTT	471	0	0	0	0	0	0	0	0	0	0	0	0	0	0	0	0	0	0	0
k117_5544534_15	COG1466	DNA polymerase III delta subunit	1671	0.241289	0	0	0	0	0	0	0	0	0	0.0486522	0.0499671	0	0.120316	0	0	0.0223537	0	0
k117_5544534_16	KO:K02335	DNA polymerase-1	1017	0	0	0	0	0	0	0	0	0	0	0	0	0	0	0	0	0	0	0
k117_5544534_17	KO:K06925	tRNA threonylcarbamoyladenosine biosynthesis protein TsaE	438	0	0	0	0	0	0	0	0	0	0	0	0	0	0	0	0	0	0	0
k117_5544534_18	KO:K02652	type IV pilus assembly protein PilB	528	0	0	0	0	0	0	0	0	0	0	0	0	0	0	0	0	0	0	0
k117_5544534_19	KO:K03551	Holliday junction DNA helicase RuvB	492	0	0	0	0	0	0	0	0	0	0	0	0	0	0	0	0	0	0	0
k117_5544534_2	Hypo-rule applied	hypothetical protein	348	1.4596	0	0	0.39899	0	0	0	0	0	0	0	0	0.712121	0	0	0	0.0252525	0.323232	0
k117_5544534_20	Hypo-rule applied	hypothetical protein	246	0.3125	0	0	0	0	0	0	0	0	0	0	0.3125	0	0	0	0	0	0	0
k117_5544534_21	TIGR01033	YebC/PmpR family DNA-binding regulatory protein	1182	0.581395	0	0	0	0	0	0	0	0	0	0.193798	0.193798	0	0	0	0	0	0	0.193798
k117_5544534_22	KO:K01159	crossover junction endodeoxyribonuclease RuvC	2460	0	0	0	0	0	0	0	0	0	0	0	0	0	0	0	0	0	0	0
k117_5544534_23	Hypo-rule applied	hypothetical protein	255	0	0	0	0	0	0	0	0	0	0	0	0	0	0	0	0	0	0	0
k117_5544534_24	KO:K01866	tyrosyl-tRNA synthetase	1101	0.210305	0	0	0	0	0	0	0	0.210305	0	0	0	0	0	0	0	0	0	0
k117_5544534_25	TIGR02074	1A family penicillin-binding protein	1359	0	0	0	0	0	0	0	0	0	0	0	0	0	0	0	0	0	0	0
k117_5544534_3	Hypo-rule applied	hypothetical protein	624	1.26582	0	0.421941	0	0	0	0	0	0.421941	0	0	0	0	0.421941	0	0	0	0	0
k117_5544534_4	Hypo-rule applied	hypothetical protein	555	0	0	0	0	0	0	0	0	0	0	0	0	0	0	0	0	0	0	0
k117_5544534_5	COG0460	homoserine dehydrogenase	972	0.364964	0	0.243309	0	0	0	0	0	0	0	0	0	0	0	0	0	0	0.121655	0
k117_5544534_6	Hypo-rule applied	hypothetical protein	501	0	0	0	0	0	0	0	0	0	0	0	0	0	0	0	0	0	0	0
k117_5544534_7	tRNA	tRNA_Arg_GCG	285	0.533333	0	0	0	0	0	0	0	0.533333	0	0	0	0	0	0	0	0	0	0
k117_5544534_8	KO:K02968	small subunit ribosomal protein S20	570	0	0	0	0	0	0	0	0	0	0	0	0	0	0	0	0	0	0	0
k117_5544534_9	KO:K03550	Holliday junction DNA helicase RuvA	1308	0	0	0	0	0	0	0	0	0	0	0	0	0	0	0	0	0	0	0
k117_5964406_1	KO:K03088	RNA polymerase sigma-70 factor (ECF subfamily)	537	3.00775	0.405685	0	0.516796	0.496124	0	0	0	0.30491	0	0	0.516796	0.250646	0	0	0	0	0.516796	0
k117_5964406_10	tRNA	tRNA_Gly_TCC	654	0	0	0	0	0	0	0	0	0	0	0	0	0	0	0	0	0	0	0
k117_5964406_11	Hypo-rule applied	hypothetical protein	246	0	0	0	0	0	0	0	0	0	0	0	0	0	0	0	0	0	0	0
k117_5964406_12	KO:K01358	ATP-dependent Clp protease protease subunit	765	0	0	0	0	0	0	0	0	0	0	0	0	0	0	0	0	0	0	0
k117_5964406_13	COG1994	Zn-dependent protease	1131	0	0	0	0	0	0	0	0	0	0	0	0	0	0	0	0	0	0	0
k117_5964406_14	KO:K02902	large subunit ribosomal protein L28	609	0	0	0	0	0	0	0	0	0	0	0	0	0	0	0	0	0	0	0
k117_5964406_15	KO:K01803	triosephosphate isomerase	432	0	0	0	0	0	0	0	0	0	0	0	0	0	0	0	0	0	0	0
k117_5964406_16	KO:K00927	phosphoglycerate kinase	270	0	0	0	0	0	0	0	0	0	0	0	0	0	0	0	0	0	0	0
k117_5964406_17	COG3647	uncharacterized membrane protein YjdF	189	0	0	0	0	0	0	0	0	0	0	0	0	0	0	0	0	0	0	0
k117_5964406_2	COG0457	tetratricopeptide (TPR) repeat protein	1830	0.119048	0	0	0	0	0	0	0	0.119048	0	0	0	0	0	0	0	0	0	0
k117_5964406_3	COG0668	small-conductance mechanosensitive channel	1083	0	0	0	0	0	0	0	0	0	0	0	0	0	0	0	0	0	0	0
k117_5964406_4	KO:K07461	putative endonuclease	273	0	0	0	0	0	0	0	0	0	0	0	0	0	0	0	0	0	0	0
k117_5964406_5	Hypo-rule applied	hypothetical protein	180	7.83333	2	0	0	0	0	0	1	0	0	0.7	1	0	0	0	3	0	0	0.133333
k117_5964406_6	Hypo-rule applied	hypothetical protein	1530	0.136957	0	0	0	0	0	0	0	0	0	0.136957	0	0	0	0	0	0	0	0
k117_5964406_7	KO:K18682	ribonuclease Y	273	12.9675	0.764228	0	0	0.195122	0	0	1.65854	0.512195	0	1.30081	0.536585	0.95935	0	1.26016	2.69919	0.731707	0.682927	1.66667
k117_5964406_8	KO:K03530	DNA-binding protein HU-beta	1137	0	0	0	0	0	0	0	0	0	0	0	0	0	0	0	0	0	0	0
k117_5964406_9	KO:K07478	putative ATPase	612	0.222944	0	0	0	0	0	0	0	0	0	0	0	0.222944	0	0	0	0	0	0
k117_6095261_1	KO:K03601	exodeoxyribonuclease VII large subunit	603	0	0	0	0	0	0	0	0	0	0	0	0	0	0	0	0	0	0	0
k117_6095261_2	tRNA	tRNA_Trp_CCA	156	0	0	0	0	0	0	0	0	0	0	0	0	0	0	0	0	0	0	0
k117_6095261_3	KO:K02913	large subunit ribosomal protein L33	429	0	0	0	0	0	0	0	0	0	0	0	0	0	0	0	0	0	0	0
k117_6095261_4	Hypo-rule applied	hypothetical protein	624	0.386076	0	0	0	0	0	0	0	0	0	0	0	0	0	0	0.386076	0	0	0
k117_6095261_5	tRNA	tRNA_Tyr_GTA	213	0	0	0	0	0	0	0	0	0	0	0	0	0	0	0	0	0	0	0
k117_657580_1	Hypo-rule applied	hypothetical protein	198	0	0	0	0	0	0	0	0	0	0	0	0	0	0	0	0	0	0	0
k117_657580_10	COG0726	peptidoglycan/xylan/chitin deacetylase (PgdA/CDA1 family)	264	0	0	0	0	0	0	0	0	0	0	0	0	0	0	0	0	0	0	0
k117_657580_11	TIGR04088	predicted ribosomally synthesized peptide with SipW-like signal peptide	2058	0.34696	0	0	0	0	0	0	0.0780922	0.104822	0	0	0	0	0.104822	0	0	0	0.0592243	0
k117_657580_2	COG1651	protein-disulfide isomerase	696	0	0	0	0	0	0	0	0	0	0	0	0	0	0	0	0	0	0	0
k117_657580_3	COG0526	thiol-disulfide isomerase/thioredoxin	531	0	0	0	0	0	0	0	0	0	0	0	0	0	0	0	0	0	0	0
k117_657580_4	COG2968	uncharacterized protein YggE	855	0.835461	0	0.283688	0	0	0	0	0	0	0.268085	0.283688	0	0	0	0	0	0	0	0
k117_657580_5	KO:K02601	transcriptional antiterminator NusG	180	0	0	0	0	0	0	0	0	0	0	0	0	0	0	0	0	0	0	0
k117_657580_6	KO:K02867	large subunit ribosomal protein L11	546	0	0	0	0	0	0	0	0	0	0	0	0	0	0	0	0	0	0	0
k117_657580_7	Hypo-rule applied	hypothetical protein	423	0.043956	0	0	0	0	0	0	0	0	0	0	0	0	0	0	0	0	0.043956	0
k117_657580_8	COG1215	cellulose synthase/poly-beta-1,6-N-acetylglucosamine synthase-like glycosyltransferase	1416	0	0	0	0	0	0	0	0	0	0	0	0	0	0	0	0	0	0	0
k117_657580_9	Hypo-rule applied	hypothetical protein	1332	0	0	0	0	0	0	0	0	0	0	0	0	0	0	0	0	0	0	0
k117_6875608_1	KO:K02963	small subunit ribosomal protein S18	228	0	0	0	0	0	0	0	0	0	0	0	0	0	0	0	0	0	0	0
k117_6875608_2	KO:K02356	elongation factor P	570	0	0	0	0	0	0	0	0	0	0	0	0	0	0	0	0	0	0	0
k117_6875608_3	Hypo-rule applied	hypothetical protein	240	2.23333	1.16667	0	0	0	0	0	0	0	0	0	0	0	0	1.06667	0	0	0	0
k117_6875608_4	KO:K03088	RNA polymerase sigma-70 factor (ECF subfamily)	582	0	0	0	0	0	0	0	0	0	0	0	0	0	0	0	0	0	0	0
k117_6875608_5	Hypo-rule applied	hypothetical protein	306	1.05769	0	0	0	0	0	0	1.05769	0	0	0	0	0	0	0	0	0	0	0
k117_6875608_6	KO:K03553	recombination protein RecA	1101	0.0368034	0	0	0	0	0	0.0368034	0	0	0	0	0	0	0	0	0	0	0	0
k117_6875608_7	Hypo-rule applied	hypothetical protein	372	0	0	0	0	0	0	0	0	0	0	0	0	0	0	0	0	0	0	0
k117_6875608_8	KO:K03466	S-DNA-T family DNA segregation ATPase FtsK/SpoIIIE	2307	0	0	0	0	0	0	0	0	0	0	0	0	0	0	0	0	0	0	0
k117_6875608_9	Hypo-rule applied	hypothetical protein	825	0	0	0	0	0	0	0	0	0	0	0	0	0	0	0	0	0	0	0
k117_7706978_1	KO:K01867	tryptophanyl-tRNA synthetase	405	0	0	0	0	0	0	0	0	0	0	0	0	0	0	0	0	0	0	0
k117_7706978_10	KO:K03502	DNA polymerase V	1266	0.0421147	0	0	0	0	0	0	0	0	0	0	0	0.0421147	0	0	0	0	0	0
k117_7706978_11	COG1974	SOS-response transcriptional repressor LexA	465	0	0	0	0	0	0	0	0	0	0	0	0	0	0	0	0	0	0	0
k117_7706978_12	KO:K01356	repressor LexA	564	0	0	0	0	0	0	0	0	0	0	0	0	0	0	0	0	0	0	0
k117_7706978_13	Hypo-rule applied	hypothetical protein	264	0	0	0	0	0	0	0	0	0	0	0	0	0	0	0	0	0	0	0
k117_7706978_14	KO:K01174	micrococcal nuclease	597	0	0	0	0	0	0	0	0	0	0	0	0	0	0	0	0	0	0	0
k117_7706978_2	COG0642	signal transduction histidine kinase	1644	0	0	0	0	0	0	0	0	0	0	0	0	0	0	0	0	0	0	0
k117_7706978_3	COG5322	predicted amino acid dehydrogenase	1038	0	0	0	0	0	0	0	0	0	0	0	0	0	0	0	0	0	0	0
k117_7706978_4	COG0204	1-acyl-sn-glycerol-3-phosphate acyltransferase	726	0	0	0	0	0	0	0	0	0	0	0	0	0	0	0	0	0	0	0
k117_7706978_5	Hypo-rule applied	hypothetical protein	513	0	0	0	0	0	0	0	0	0	0	0	0	0	0	0	0	0	0	0
k117_7706978_6	KO:K03686	molecular chaperone DnaJ	1065	0	0	0	0	0	0	0	0	0	0	0	0	0	0	0	0	0	0	0
k117_7706978_7	KO:K04043	molecular chaperone DnaK	1890	0.441379	0.0189655	0.0747126	0.0568966	0	0.0189655	0	0.0201149	0.0402299	0.135057	0	0	0	0	0	0	0.0385057	0.0172414	0.0206897
k117_7706978_8	KO:K03687	molecular chaperone GrpE	576	0.469484	0	0	0	0	0	0	0	0	0.469484	0	0	0	0	0	0	0	0	0
k117_7706978_9	KO:K03648	uracil-DNA glycosylase	768	0.323625	0	0	0	0	0	0	0	0	0	0	0	0	0.323625	0	0	0	0	0
k117_8017539_1	Hypo-rule applied	hypothetical protein	1251	0.604905	0	0	0.336966	0	0	0	0	0.0372389	0	0	0.0118074	0.181653	0	0	0	0	0.0372389	0
k117_8017539_2	COG3764	sortase (surface protein transpeptidase)	678	0	0	0	0	0	0	0	0	0	0	0	0	0	0	0	0	0	0	0
k117_8017539_3	Hypo-rule applied	hypothetical protein	1056	0	0	0	0	0	0	0	0	0	0	0	0	0	0	0	0	0	0	0
k117_8017539_4	Hypo-rule applied	hypothetical protein	252	0	0	0	0	0	0	0	0	0	0	0	0	0	0	0	0	0	0	0
k117_8017539_5	Hypo-rule applied	hypothetical protein	339	1.0582	0	0	0	0	0	0	0	1.0582	0	0	0	0	0	0	0	0	0	0
k117_8017539_6	KO:K01887	arginyl-tRNA synthetase	1773	0	0	0	0	0	0	0	0	0	0	0	0	0	0	0	0	0	0	0
k117_8367386_1	KO:K02662	type IV pilus assembly protein PilM	1044	0	0	0	0	0	0	0	0	0	0	0	0	0	0	0	0	0	0	0
k117_8367386_10	Hypo-rule applied	hypothetical protein	582	0	0	0	0	0	0	0	0	0	0	0	0	0	0	0	0	0	0	0
k117_8367386_2	Hypo-rule applied	hypothetical protein	717	0	0	0	0	0	0	0	0	0	0	0	0	0	0	0	0	0	0	0
k117_8367386_3	Hypo-rule applied	hypothetical protein	570	0	0	0	0	0	0	0	0	0	0	0	0	0	0	0	0	0	0	0
k117_8367386_4	Hypo-rule applied	hypothetical protein	300	0	0	0	0	0	0	0	0	0	0	0	0	0	0	0	0	0	0	0
k117_8367386_5	KO:K02652	type IV pilus assembly protein PilB	1896	0.021764	0	0	0	0	0.021764	0	0	0	0	0	0	0	0	0	0	0	0	0
k117_8367386_6	KO:K07662	two-component system response regulator CpxR	396	0	0	0	0	0	0	0	0	0	0	0	0	0	0	0	0	0	0	0
k117_8367386_7	KO:K02669	twitching motility protein PilT	1086	0.274573	0	0	0	0	0	0	0	0.167735	0.106838	0	0	0	0	0	0	0	0	0
k117_8367386_8	KO:K02653	type IV pilus assembly protein PilC	1209	0.177526	0	0	0.177526	0	0	0	0	0	0	0	0	0	0	0	0	0	0	0
k117_8367386_9	TIGR02532	prepilin-type N-terminal cleavage/methylation domain-containing protein	381	8.80519	0	0.502164	0.61039	0.12987	0	0	1.91775	0	0.588745	0.891775	0.722944	0.294372	0	0.861472	0	0.865801	0.761905	0.658009
k117_8867512_1	Hypo-rule applied	hypothetical protein	819	0.397608	0	0	0	0	0	0.397608	0	0	0	0	0	0	0	0	0	0	0	0
k117_8867512_2	Hypo-rule applied	hypothetical protein	378	0.644737	0	0	0	0	0	0	0	0.166667	0	0.0394737	0	0	0	0	0	0	0.438596	0
k117_8867512_3	KO:K02528	16S rRNA (adenine1518-N6/adenine1519-N6)-dimethyltransferase	771	0.223833	0	0	0.0885668	0	0	0	0	0	0.135266	0	0	0	0	0	0	0	0	0
k117_8867512_4	KO:K03657	DNA helicase-2/ATP-dependent DNA helicase PcrA	1965	0.110193	0	0.110193	0	0	0	0	0	0	0	0	0	0	0	0	0	0	0	0
k117_8867512_5	Hypo-rule applied	hypothetical protein	219	0	0	0	0	0	0	0	0	0	0	0	0	0	0	0	0	0	0	0
k117_9108384_1	KO:K06190	intracellular septation protein	441	0	0	0	0	0	0	0	0	0	0	0	0	0	0	0	0	0	0	0
k117_9108384_10	Hypo-rule applied	hypothetical protein	546	0.0656566	0.00252525	0	0	0.00505051	0.00252525	0	0.00252525	0	0	0.010101	0	0	0.0176768	0.00252525	0.00252525	0.00252525	0.0151515	0.00252525
k117_9108384_11	COG0662	mannose-6-phosphate isomerase-like protein (cupin superfamily)	471	0.884735	0	0	0	0	0	0	0	0	0	0	0	0	0	0	0	0	0.884735	0
k117_9108384_12	COG2804	type II secretory ATPase GspE/PulE/Tfp pilus assembly ATPase PilB-like protein	1383	0	0	0	0	0	0	0	0	0	0	0	0	0	0	0	0	0	0	0
k117_9108384_13	COG0745	DNA-binding response OmpR family regulator	384	0	0	0	0	0	0	0	0	0	0	0	0	0	0	0	0	0	0	0
k117_9108384_14	COG0745	DNA-binding response OmpR family regulator	411	0	0	0	0	0	0	0	0	0	0	0	0	0	0	0	0	0	0	0
k117_9108384_15	COG4251	light-regulated signal transduction histidine kinase (bacteriophytochrome)	672	0	0	0	0	0	0	0	0	0	0	0	0	0	0	0	0	0	0	0
k117_9108384_16	TIGR01730	RND family efflux transporter MFP subunit	1581	0	0	0	0	0	0	0	0	0	0	0	0	0	0	0	0	0	0	0
k117_9108384_17	KO:K02003	putative ABC transport system ATP-binding protein	678	0	0	0	0	0	0	0	0	0	0	0	0	0	0	0	0	0	0	0
k117_9108384_18	KO:K02004	putative ABC transport system permease protein	1245	0	0	0	0	0	0	0	0	0	0	0	0	0	0	0	0	0	0	0
k117_9108384_19	KO:K01951	GMP synthase (glutamine-hydrolysing)	756	0	0	0	0	0	0	0	0	0	0	0	0	0	0	0	0	0	0	0
k117_9108384_2	COG0475	Kef-type K+ transport system membrane component KefB	1155	0	0	0	0	0	0	0	0	0	0	0	0	0	0	0	0	0	0	0
k117_9108384_20	KO:K18445	diadenosine hexaphosphate hydrolase (ATP-forming)	426	0	0	0	0	0	0	0	0	0	0	0	0	0	0	0	0	0	0	0
k117_9108384_21	tRNA	tRNA_Thr_GGT	837	0.291121	0	0	0	0	0	0	0	0	0.291121	0	0	0	0	0	0	0	0	0
k117_9108384_22	tRNA	tRNA_Thr_CGT	681	0	0	0	0	0	0	0	0	0	0	0	0	0	0	0	0	0	0	0
k117_9108384_23	KO:K02836	peptide chain release factor 2	927	0.235521	0	0	0	0	0	0	0	0	0	0.235521	0	0	0	0	0	0	0	0
k117_9108384_24	KO:K09812	cell division transport system ATP-binding protein	1659	0	0	0	0	0	0	0	0	0	0	0	0	0	0	0	0	0	0	0
k117_9108384_25	KO:K09811	cell division transport system permease protein	960	0	0	0	0	0	0	0	0	0	0	0	0	0	0	0	0	0	0	0
k117_9108384_26	KO:K01937	CTP synthase	1329	0.339271	0	0	0	0	0.169635	0	0	0	0	0	0	0	0	0	0	0	0	0.169635
k117_9108384_27	Hypo-rule applied	hypothetical protein	900	0.266667	0	0	0	0	0	0	0.266667	0	0	0	0	0	0	0	0	0	0	0
k117_9108384_28	TIGR02291	alpha-L-glutamate ligase-like protein	345	0	0	0	0	0	0	0	0	0	0	0	0	0	0	0	0	0	0	0
k117_9108384_29	TIGR00768	RimK family alpha-L-glutamate ligase	183	0	0	0	0	0	0	0	0	0	0	0	0	0	0	0	0	0	0	0
k117_9108384_3	COG2249	putative NADPH-quinone reductase	633	0.414079	0.414079	0	0	0	0	0	0	0	0	0	0	0	0	0	0	0	0	0
k117_9108384_4	KO:K07185	tryptophan-rich sensory protein	393	0	0	0	0	0	0	0	0	0	0	0	0	0	0	0	0	0	0	0
k117_9108384_5	COG4852	uncharacterized membrane protein	405	0	0	0	0	0	0	0	0	0	0	0	0	0	0	0	0	0	0	0
k117_9108384_6	COG3752	steroid 5-alpha reductase family enzyme	783	0	0	0	0	0	0	0	0	0	0	0	0	0	0	0	0	0	0	0
k117_9108384_7	Hypo-rule applied	hypothetical protein	474	0	0	0	0	0	0	0	0	0	0	0	0	0	0	0	0	0	0	0
k117_9108384_8	COG3786	L,D-peptidoglycan transpeptidase YkuD (ErfK/YbiS/YcfS/YnhG family)	513	0	0	0	0	0	0	0	0	0	0	0	0	0	0	0	0	0	0	0
k117_9108384_9	TIGR00589	O-6-methylguanine DNA methyltransferase	258	0	0	0	0	0	0	0	0	0	0	0	0	0	0	0	0	0	0	0
k117_9583556_1	KO:K03596	GTP-binding protein LepA	837	0.0873362	0.0873362	0	0	0	0	0	0	0	0	0	0	0	0	0	0	0	0	0
k117_9583556_2	KO:K03980	putative peptidoglycan lipid II flippase	1683	0	0	0	0	0	0	0	0	0	0	0	0	0	0	0	0	0	0	0
k117_9583556_3	COG0457	tetratricopeptide (TPR) repeat protein	2445	0.345098	0	0	0	0.0836601	0	0	0	0	0	0	0.087146	0	0.087146	0	0	0	0	0.087146
k117_9691330_1	KO:K00820	glucosamine--fructose-6-phosphate aminotransferase (isomerizing)	1590	0	0	0	0	0	0	0	0	0	0	0	0	0	0	0	0	0	0	0
k117_9691330_10	TIGR00481	Raf kinase inhibitor-like YbhB/YbcL family protein	237	0	0	0	0	0	0	0	0	0	0	0	0	0	0	0	0	0	0	0
k117_9691330_11	COG1872	uncharacterized protein YggU (UPF0235/DUF167 family)	360	0	0	0	0	0	0	0	0	0	0	0	0	0	0	0	0	0	0	0
k117_9691330_12	TIGR00741	ribosomal subunit interface protein	867	0	0	0	0	0	0	0	0	0	0	0	0	0	0	0	0	0	0	0
k117_9691330_13	KO:K00604	methionyl-tRNA formyltransferase	534	0	0	0	0	0	0	0	0	0	0	0	0	0	0	0	0	0	0	0
k117_9691330_14	KO:K01462	peptide deformylase	1893	0	0	0	0	0	0	0	0	0	0	0	0	0	0	0	0	0	0	0
k117_9691330_15	KO:K04066	primosomal protein N' (replication factor Y)	1317	0.0959726	0	0	0	0	0	0	0	0	0	0	0	0	0	0.0959726	0	0	0	0
k117_9691330_16	KO:K00790	UDP-N-acetylglucosamine 1-carboxyvinyltransferase	1017	0	0	0	0	0	0	0	0	0	0	0	0	0	0	0	0	0	0	0
k117_9691330_17	KO:K03569	rod shape-determining protein MreB	2769	0	0	0	0	0	0	0	0	0	0	0	0	0	0	0	0	0	0	0
k117_9691330_18	Hypo-rule applied	hypothetical protein	1341	0	0	0	0	0	0	0	0	0	0	0	0	0	0	0	0	0	0	0
k117_9691330_19	KO:K11105	cell volume regulation protein A	1479	0	0	0	0	0	0	0	0	0	0	0	0	0	0	0	0	0	0	0
k117_9691330_2	Hypo-rule applied	hypothetical protein	345	0	0	0	0	0	0	0	0	0	0	0	0	0	0	0	0	0	0	0
k117_9691330_20	KO:K01883	cysteinyl-tRNA synthetase	918	0	0	0	0	0	0	0	0	0	0	0	0	0	0	0	0	0	0	0
k117_9691330_21	KO:K03284	magnesium transporter	1269	0	0	0	0	0	0	0	0	0	0	0	0	0	0	0	0	0	0	0
k117_9691330_22	KO:K03797	carboxyl-terminal processing protease	444	1.81633	0	0	0	0	0	0	0.680272	1.13605	0	0	0	0	0	0	0	0	0	0
k117_9691330_23	KO:K02939	large subunit ribosomal protein L9	273	0	0	0	0	0	0	0	0	0	0	0	0	0	0	0	0	0	0	0
k117_9691330_24	KO:K02899	large subunit ribosomal protein L27	342	0.5	0	0	0	0	0	0	0	0	0	0	0	0	0	0	0.5	0	0	0
k117_9691330_25	Hypo-rule applied	hypothetical protein	591	0.414966	0	0	0	0	0.414966	0	0	0	0	0	0	0	0	0	0	0	0	0
k117_9691330_26	COG0847	DNA polymerase III epsilon subunit-like protein	444	0	0	0	0	0	0	0	0	0	0	0	0	0	0	0	0	0	0	0
k117_9691330_27	COG0607	rhodanese-related sulfurtransferase	723	0	0	0	0	0	0	0	0	0	0	0	0	0	0	0	0	0	0	0
k117_9691330_28	TIGR00730	uncharacterized protein (TIGR00730 family)	1341	0	0	0	0	0	0	0	0	0	0	0	0	0	0	0	0	0	0	0
k117_9691330_29	KO:K01810	glucose-6-phosphate isomerase	849	0	0	0	0	0	0	0	0	0	0	0	0	0	0	0	0	0	0	0
k117_9691330_3	COG0586	membrane protein DedA with SNARE-associated domain	642	0	0	0	0	0	0	0	0	0	0	0	0	0	0	0	0	0	0	0
k117_9691330_30	KO:K00845	glucokinase	474	0.135802	0	0	0	0	0	0	0	0	0.135802	0	0	0	0	0	0	0	0	0
k117_9691330_31	Hypo-rule applied	hypothetical protein	186	0	0	0	0	0	0	0	0	0	0	0	0	0	0	0	0	0	0	0
k117_9691330_32	Hypo-rule applied	hypothetical protein	483	0.582583	0	0	0	0	0	0	0	0	0	0	0	0	0	0	0	0	0.582583	0
k117_9691330_33	KO:K17816	8-oxo-dGTP diphosphatase/2-hydroxy-dATP diphosphatase	984	0	0	0	0	0	0	0	0	0	0	0	0	0	0	0	0	0	0	0
k117_9691330_34	COG4974	site-specific recombinase XerD	246	0	0	0	0	0	0	0	0	0	0	0	0	0	0	0	0	0	0	0
k117_9691330_35	COG0319	ssRNA-specific RNase YbeY (16S rRNA maturation enzyme)	1356	0	0	0	0	0	0	0	0	0	0	0	0	0	0	0	0	0	0	0
k117_9691330_36	COG0739	murein DD-endopeptidase MepM/ murein hydrolase activator NlpD	1353	0	0	0	0	0	0	0	0	0	0	0	0	0	0	0	0	0	0	0
k117_9691330_37	TIGR00464	glutamyl-tRNA synthetase	1134	0	0	0	0	0	0	0	0	0	0	0	0	0	0	0	0	0	0	0
k117_9691330_38	KO:K02563	UDP-N-acetylglucosamine--N-acetylmuramyl-(pentapeptide) pyrophosphoryl-undecaprenol N-acetylglucosamine transferase	1116	0	0	0	0	0	0	0	0	0	0	0	0	0	0	0	0	0	0	0
k117_9691330_39	KO:K03588	cell division protein FtsW	1080	0.322581	0.107527	0	0	0	0	0	0	0	0	0	0	0	0.215054	0	0	0	0	0
k117_9691330_4	Hypo-rule applied	hypothetical protein	660	2.6451	0	0	0	0	0	0.0607843	0	0.237255	1.11569	0	0.211765	0.235294	0	0	0.784314	0	0	0
k117_9691330_40	KO:K01000	phospho-N-acetylmuramoyl-pentapeptide-transferase	591	2.37188	0.453515	0	0	0	0	0	0.104308	0	0.453515	0	0	0	0.453515	0	0.206349	0	0.442177	0.258503
k117_9691330_41	Hypo-rule applied	hypothetical protein	912	0.0472441	0	0	0	0	0	0	0	0	0	0	0	0.0472441	0	0	0	0	0	0
k117_9691330_42	KO:K07260	D-alanyl-D-alanine carboxypeptidase	402	0.662698	0	0	0	0.662698	0	0	0	0	0	0	0	0	0	0	0	0	0	0
k117_9691330_43	KO:K02996	small subunit ribosomal protein S9	363	0.126761	0	0	0	0.126761	0	0	0	0	0	0	0	0	0	0	0	0	0	0
k117_9691330_44	KO:K02871	large subunit ribosomal protein L13	354	1.53431	0	0	0	0.735294	0	0	0	0	0	0.79902	0	0	0	0	0	0	0	0
k117_9691330_45	KO:K02879	large subunit ribosomal protein L17	987	0.238949	0	0	0	0	0	0	0	0	0.238949	0	0	0	0	0	0	0	0	0
k117_9691330_46	KO:K03040	DNA-directed RNA polymerase subunit alpha	621	0	0	0	0	0	0	0	0	0	0	0	0	0	0	0	0	0	0	0
k117_9691330_47	KO:K02986	small subunit ribosomal protein S4	435	0	0	0	0	0	0	0	0	0	0	0	0	0	0	0	0	0	0	0
k117_9691330_48	KO:K02948	small subunit ribosomal protein S11	141	0	0	0	0	0	0	0	0	0	0	0	0	0	0	0	0	0	0	0
k117_9691330_49	KO:K02952	small subunit ribosomal protein S13	384	0	0	0	0	0	0	0	0	0	0	0	0	0	0	0	0	0	0	0
k117_9691330_5	KO:K03704	CspA family cold shock protein	201	6.13725	0	0	0	1.19608	0.372549	0	0	0	3.21569	0	0	0	1.35294	0	0	0	0	0
k117_9691330_50	KO:K02518	translation initiation factor IF-1	216	0.787879	0	0	0	0	0	0	0	0	0	0	0	0	0	0	0	0	0.787879	0
k117_9691330_51	Hypo-rule applied	hypothetical protein	1416	0.157978	0	0	0	0	0	0	0	0	0	0	0	0	0	0	0.157978	0	0	0
k117_9691330_52	Hypo-rule applied	hypothetical protein	1233	0.184672	0	0	0	0	0	0	0.184672	0	0	0	0	0	0	0	0	0	0	0
k117_9691330_53	KO:K01872	alanyl-tRNA synthetase	1875	0	0	0	0	0	0	0	0	0	0	0	0	0	0	0	0	0	0	0
k117_9691330_54	KO:K07263	zinc protease	1290	0.175439	0	0	0	0	0.175439	0	0	0	0	0	0	0	0	0	0	0	0	0
k117_9691330_55	KO:K07263	zinc protease	1314	0	0	0	0	0	0	0	0	0	0	0	0	0	0	0	0	0	0	0
k117_9691330_56	Hypo-rule applied	hypothetical protein	795	0.0418605	0	0	0	0	0	0	0	0.0418605	0	0	0	0	0	0	0	0	0	0
k117_9691330_57	Hypo-rule applied	hypothetical protein	489	0.0471976	0	0	0	0	0	0	0	0	0.0471976	0	0	0	0	0	0	0	0	0
k117_9691330_6	COG3409	peptidoglycan hydrolase-like protein with peptidoglycan-binding domain	1182	2.24709	0.224806	0.243217	0	0	0.0397287	0	0.352713	0.133721	0.0300388	0.370155	0	0.129845	0.132752	0	0.0658915	0.204457	0.0591085	0.260659
k117_9691330_7	Hypo-rule applied	hypothetical protein	2853	0	0	0	0	0	0	0	0	0	0	0	0	0	0	0	0	0	0	0
k117_9691330_8	KO:K01869	leucyl-tRNA synthetase	435	0	0	0	0	0	0	0	0	0	0	0	0	0	0	0	0	0	0	0
k117_9691330_9	Hypo-rule applied	hypothetical protein	585	0	0	0	0	0	0	0	0	0	0	0	0	0	0	0	0	0	0	0
k117_9830681_1	Hypo-rule applied	hypothetical protein	129	0	0	0	0	0	0	0	0	0	0	0	0	0	0	0	0	0	0	0
k117_9830681_10	Hypo-rule applied	hypothetical protein	402	0.396825	0	0	0	0	0	0	0	0	0	0	0	0	0.396825	0	0	0	0	0
k117_9830681_2	KO:K00962	polyribonucleotide nucleotidyltransferase	2139	0.116642	0	0	0	0	0	0	0	0	0.100553	0	0	0	0	0	0	0	0	0.0160885
k117_9830681_3	COG1432	uncharacterized LabA/DUF88 family protein	573	0	0	0	0	0	0	0	0	0	0	0	0	0	0	0	0	0	0	0
k117_9830681_4	KO:K02956	small subunit ribosomal protein S15	267	1.04274	0	0	0	0	0	0	0	0	0	0	0	0	0	0	0	0	0	1.04274
k117_9830681_5	COG4974	site-specific recombinase XerD	855	0	0	0	0	0	0	0	0	0	0	0	0	0	0	0	0	0	0	0
k117_9830681_6	KO:K01142	exodeoxyribonuclease-3	771	0	0	0	0	0	0	0	0	0	0	0	0	0	0	0	0	0	0	0
k117_9830681_7	Hypo-rule applied	hypothetical protein	1473	0	0	0	0	0	0	0	0	0	0	0	0	0	0	0	0	0	0	0
k117_9830681_8	KO:K00970/KO:K00974	poly(A) polymerase/tRNA nucleotidyltransferase (CCA-adding enzyme)	234	10.4524	1.19048	1.14286	0.047619	0	0	0	1.35714	0	2.75	0	0	0	0	2.80952	0	1.15476	0	0
k117_9830681_9	tRNA	tRNA_Arg_TCG	795	0	0	0	0	0	0	0	0	0	0	0	0	0	0	0	0	0	0	0
k117_9857131_1	rRNA_16S	16S ribosomal RNA	603	0	0	0	0	0	0	0	0	0	0	0	0	0	0	0	0	0	0	0
k117_9857131_2	Hypo-rule applied	hypothetical protein	1314	0.257732	0	0	0	0	0	0	0	0	0	0	0.171821	0	0	0	0	0	0	0.0859107
k117_9857131_3	tRNA	tRNA_Ile_GAT	771	0	0	0	0	0	0	0	0	0	0	0	0	0	0	0	0	0	0	0
k117_9857131_4	KO:K06877	DEAD/DEAH box helicase domain-containing protein	663	0	0	0	0	0	0	0	0	0	0	0	0	0	0	0	0	0	0	0
k117_657580_12	Hypo-rule applied	hypothetical protein	624	0.329114	0	0.166667	0	0	0	0	0	0	0	0	0.0654008	0.0970464	0	0	0	0	0	0

## Sheet: Bin76
					EDB1 Sept12 Day	EDB1 Sept12 Day	EDB1 Sept12 Day	EDB1 Sept12 Night	EDB1 Sept12 Night	EDB1 Sept12 Night
contigName	ProtID	ProtName	contigLen	totalAvgDepth	303.bam	304.bam	305.bam	364.bam	365.bam	366.bam
k117_1310841_1	tRNA	tRNA_Glu_TTC	465	0.231746	0.0412698	0.190476	0	0	0	0
k117_1310841_10	KO:K03100	signal peptidase I	591	3.42857	2.02721	0	0.947846	0	0.453515	0
k117_1310841_11	KO:K01056	PTH1 family peptidyl-tRNA hydrolase	1110	7.18125	3.59167	0.625	2.35729	0	0.416667	0.190625
k117_1310841_12	KO:K02945	small subunit ribosomal protein S1	627	0.419287	0	0	0	0	0	0.419287
k117_1310841_13	Hypo-rule applied	hypothetical protein	495	0.852174	0	0	0	0.852174	0	0
k117_1310841_14	COG2220	L-ascorbate metabolism protein UlaG (beta-lactamase superfamily)	2472	1.2907	0.689061	0	0.429371	0	0.172265	0
k117_1310841_15	Hypo-rule applied	hypothetical protein	531	0.997375	0.472441	0	0.524934	0	0	0
k117_1310841_16	KO:K02469	DNA gyrase subunit A	1314	0.0962199	0.0962199	0	0	0	0	0
k117_1310841_17	COG2226	ubiquinone/menaquinone biosynthesis C-methylase UbiE	357	0	0	0	0	0	0	0
k117_1310841_18	COG1653	ABC-type glycerol-3-phosphate transport system substrate-binding protein	291	1.07092	0	1.07092	0	0	0	0
k117_1310841_2	Hypo-rule applied	hypothetical protein	723	1.75218	1.01222	0	0.551483	0	0.188482	0
k117_1310841_3	COG1814	VIT1/CCC1 family predicted Fe2+/Mn2+ transporter	924	2.75711	1.72351	0	1.03359	0	0	0
k117_1310841_4	KO:K03387	alkyl hydroperoxide reductase subunit F	1275	3.19378	1.94311	0.177778	1.07289	0	0	0
k117_1310841_5	KO:K03531	cell division protein FtsZ	1173	0.986315	0.57869	0.407625	0	0	0	0
k117_1310841_6	KO:K03590	cell division protein FtsA	384	0.0641026	0	0.0641026	0	0	0	0
k117_1310841_7	KO:K07042	probable rRNA maturation factor	246	2.46875	0	0	1.63542	0	0	0.833333
k117_1310841_8	COG0828	ribosomal protein S21	1173	1.81232	0.782014	0.148583	0.29521	0	0.195503	0.391007
k117_1310841_9	KO:K01892	histidyl-tRNA synthetase	693	0.368324	0.368324	0	0	0	0	0
k117_1408819_1	Hypo-rule applied	hypothetical protein	960	0.883951	0.14321	0	0.246914	0.493827	0	0
k117_1408819_10	COG4966	Tfp pilus assembly protein PilW	705	3.63063	1.11171	0.36036	1.9045	0	0.254054	0
k117_1408819_11	COG2165	type II secretory pathway pseudopilin PulG	918	0	0	0	0	0	0	0
k117_1408819_12	COG1989	prepilin signal peptidase PulO-like enzyme (type II secretory pathway)	480	50.5424	20.4697	6.30303	22.2424	1.26061	0	0.266667
k117_1408819_13	Hypo-rule applied	hypothetical protein	1209	1.52408	0.468366	0.489141	0.566572	0	0	0
k117_1408819_14	TIGR02532	prepilin-type N-terminal cleavage/methylation domain-containing protein	1071	1.67752	0.108578	0.762215	0.806732	0	0	0
k117_1408819_15	KO:K02653	type IV pilus assembly protein PilC	375	0	0	0	0	0	0	0
k117_1408819_16	KO:K02669	twitching motility protein PilT	1338	1.15993	0.6633	0.328283	0.16835	0	0	0
k117_1408819_2	Hypo-rule applied	hypothetical protein	771	2.36071	0	0	0.553945	1.19163	0.322061	0.293076
k117_1408819_3	tRNA	tRNA_fMet_CAT	669	2.73796	1.53179	0.385356	0.645472	0	0.175337	0
k117_1408819_4	Hypo-rule applied	hypothetical protein	1422	0.47327	0.157233	0	0.316038	0	0	0
k117_1408819_5	KO:K02433	aspartyl-tRNA(Asn)/glutamyl-tRNA(Gln) amidotransferase subunit A	312	1.06173	0	1.06173	0	0	0	0
k117_1408819_6	KO:K02435	aspartyl-tRNA(Asn)/glutamyl-tRNA(Gln) amidotransferase subunit C	2037	0.577106	0.388977	0.0763116	0.00582936	0	0.105988	0
k117_1408819_7	KO:K01972	DNA ligase (NAD+)	588	0.0981735	0	0	0.0981735	0	0	0
k117_1408819_8	Hypo-rule applied	hypothetical protein	600	0.195556	0.195556	0	0	0	0	0
k117_1408819_9	COG2165	type II secretory pathway pseudopilin PulG	711	2.55258	1.14973	0.222816	0.823529	0.356506	0	0
k117_1676991_1	Hypo-rule applied	hypothetical protein	849	0.516452	0.412017	0	0.0357654	0.0214592	0.0472103	0
k117_1676991_10	KO:K03704	CspA family cold shock protein	234	6.97619	6.47619	0	0.5	0	0	0
k117_1676991_11	KO:K01142	exodeoxyribonuclease-3	816	0	0	0	0	0	0	0
k117_1676991_12	TIGR00277	putative nucleotidyltransferase with HDIG domain	1473	0.1935	0	0.151172	0.042328	0	0	0
k117_1676991_13	tRNA	tRNA_Arg_TCG	420	1.28148	1.28148	0	0	0	0	0
k117_1676991_14	tRNA	tRNA_Gly_GCC	603	47.8543	18.0221	2.89625	7.09713	5.87638	7.56733	6.39514
k117_1676991_15	KO:K07460	putative endonuclease	1407	7.09069	2.19014	0.578361	1.21082	0.281623	0.797136	2.03262
k117_1676991_16	tRNA	tRNA_Pro_TGG	207	4.45614	0	0	3.31579	0	0.263158	0.877193
k117_1676991_17	KO:K03088	RNA polymerase sigma-70 factor (ECF subfamily)	1017	5.62976	0.77624	0.201845	1.78777	1.84429	0.258362	0.761246
k117_1676991_18	Hypo-rule applied	hypothetical protein	759	0	0	0	0	0	0	0
k117_1676991_19	Hypo-rule applied	hypothetical protein	1107	1.60815	0.778474	0	0.415883	0.204807	0	0.208986
k117_1676991_2	KO:K00962	polyribonucleotide nucleotidyltransferase	1938	0.354027	0.118568	0	0.235459	0	0	0
k117_1676991_20	Hypo-rule applied	hypothetical protein	1077	0	0	0	0	0	0	0
k117_1676991_21	KO:K01951	GMP synthase (glutamine-hydrolysing)	279	0	0	0	0	0	0	0
k117_1676991_22	COG0668	small-conductance mechanosensitive channel	420	1.65185	0	0	0	1.65185	0	0
k117_1676991_23	COG0265	S1-C subfamily serine protease	273	12.1951	7.69106	0.634146	3.86992	0	0	0
k117_1676991_24	Hypo-rule applied	hypothetical protein	573	0	0	0	0	0	0	0
k117_1676991_25	tRNA	tRNA_Gly_TCC	1527	0.40305	0	0	0.137981	0	0.265069	0
k117_1676991_26	COG1051	ADP-ribose pyrophosphatase YjhB (NUDIX family)	597	0.756152	0	0	0.308725	0	0	0.447427
k117_1676991_27	KO:K03530	DNA-binding protein HU-beta	351	0.278607	0.278607	0	0	0	0	0
k117_1676991_28	KO:K04518	prephenate dehydratase	1191	0.932757	0.384246	0	0.356388	0	0	0.192123
k117_1676991_29	KO:K18682	ribonuclease Y	432	4.14539	2.59929	0.234043	0.882979	0	0.429078	0
k117_1676991_3	COG1432	uncharacterized LabA/DUF88 family protein	699	0.364299	0	0	0	0	0	0.364299
k117_1676991_30	KO:K01358	ATP-dependent Clp protease protease subunit	810	3.88636	1.14394	0.272727	1.14545	0	1.19697	0.127273
k117_1676991_31	Hypo-rule applied	hypothetical protein	534	2.3151	0	0	1.86198	0	0.307292	0.145833
k117_1676991_32	KO:K03545	trigger factor	1569	1.85412	1.03594	0.250881	0.355884	0	0	0.211416
k117_1676991_33	Hypo-rule applied	hypothetical protein	357	0.536232	0	0.536232	0	0	0	0
k117_1676991_34	Hypo-rule applied	hypothetical protein	1755	0.914642	0.498442	0.204361	0.211838	0	0	0
k117_1676991_35	KO:K01507	inorganic pyrophosphatase	1224	0	0	0	0	0	0	0
k117_1676991_36	KO:K02600	N utilization substance protein A	1749	0.670419	0.310194	0	0.110069	0	0.125078	0.125078
k117_1676991_37	Hypo-rule applied	hypothetical protein	597	0.378076	0.378076	0	0	0	0	0
k117_1676991_38	KO:K02652	type IV pilus assembly protein PilB	1461	1.36232	0.320366	0	1.04195	0	0	0
k117_1676991_39	KO:K02653	type IV pilus assembly protein PilC	984	0.719424	0.239808	0	0.479616	0	0	0
k117_1676991_4	KO:K02956	small subunit ribosomal protein S15	270	4.04167	0.491667	1.14167	0.483333	0.833333	0	1.09167
k117_1676991_40	COG2165	type II secretory pathway pseudopilin PulG	267	3.30769	1.10256	0.128205	1.00855	0.128205	0.521368	0.418803
k117_1676991_41	Hypo-rule applied	hypothetical protein	768	1.13269	0.809061	0	0.323625	0	0	0
k117_1676991_42	COG4726	Tfp pilus assembly protein PilX	1143	0.749245	0	0.100705	0.64854	0	0	0
k117_1676991_43	Hypo-rule applied	hypothetical protein	435	0	0	0	0	0	0	0
k117_1676991_44	Hypo-rule applied	hypothetical protein	1707	0.128452	0	0.128452	0	0	0	0
k117_1676991_45	KO:K01803	triosephosphate isomerase	420	0	0	0	0	0	0	0
k117_1676991_46	KO:K00927	phosphoglycerate kinase	1533	0.0896602	0.0896602	0	0	0	0	0
k117_1676991_47	KO:K02503	histidine triad (HIT) family protein	585	4.1977	2.89655	0.45977	0.381609	0	0	0.45977
k117_1676991_48	KO:K07462	single-stranded-DNA-specific exonuclease	861	0.188467	0	0	0.188467	0	0	0
k117_1676991_49	COG0328	ribonuclease HI	360	0	0	0	0	0	0	0
k117_1676991_5	Hypo-rule applied	hypothetical protein	360	2.2381	1.78095	0	0	0	0.457143	0
k117_1676991_50	KO:K02238	competence protein ComEC	243	0.419355	0	0	0.419355	0	0	0
k117_1676991_51	KO:K04564	Fe-Mn family superoxide dismutase	636	0.0349794	0	0	0	0	0	0.0349794
k117_1676991_52	KO:K02238	competence protein ComEC	414	19.1098	3.23485	1.61364	8.70455	0	2.74621	2.81061
k117_1676991_53	Hypo-rule applied	hypothetical protein	474	6.45062	2.91049	0.567901	0.925926	0.438272	1.31173	0.296296
k117_1676991_54	KO:K02902	large subunit ribosomal protein L28	360	0	0	0	0	0	0	0
k117_1676991_55	COG1994	Zn-dependent protease	555	0.160494	0	0.160494	0	0	0	0
k117_1676991_56	KO:K02950	small subunit ribosomal protein S12	141	0.234043	0	0.234043	0	0	0	0
k117_1676991_57	KO:K02992	small subunit ribosomal protein S7	1491	0.298285	0.298285	0	0	0	0	0
k117_1676991_58	Hypo-rule applied	hypothetical protein	576	1.11033	0.413146	0	0.697183	0	0	0
k117_1676991_59	COG3803	uncharacterized protein (DUF924 family)	327	3.10734	1.09605	0	2.0113	0	0	0
k117_1676991_6	COG3608	predicted deacylase	864	1.86975	0.981793	0.00280112	0.605042	0	0.280112	0
k117_1676991_60	Hypo-rule applied	hypothetical protein	1059	3.85039	1.92629	0.932893	0.551155	0	0.440044	0
k117_1676991_61	COG0488	ATPase subunit of ABC transporter with duplicated ATPase domains	669	2.67437	0.770713	0.518304	0.710983	0.289017	0.385356	0
k117_1676991_62	COG0607	rhodanese-related sulfurtransferase	243	0	0	0	0	0	0	0
k117_1676991_63	Hypo-rule applied	hypothetical protein	1284	0	0	0	0	0	0	0
k117_1676991_64	KO:K07190	phosphorylase kinase alpha/beta subunit	2070	0.458333	0.208333	0.0520833	0.09375	0.104167	0	0
k117_1676991_65	Hypo-rule applied	hypothetical protein	444	3	1.66327	0	1.33673	0	0	0
k117_1676991_66	KO:K06131	cardiolipin synthase	2175	2.56444	0.884938	0	0.868642	0.467654	0.325926	0.017284
k117_1676991_67	COG1249/COG0398	pyruvate/2-oxoglutarate dehydrogenase complex dihydrolipoamide dehydrogenase (E3) component/uncharacterized membrane protein YdjX (TVP38/TMEM64 family)	1365	1.5465	0.869959	0.13251	0.49465	0	0.0493827	0
k117_1676991_7	COG3608	predicted deacylase	903	4.67331	1.30279	0.796813	1.56308	0	0.0756972	0.934927
k117_1676991_8	KO:K03696	ATP-dependent Clp protease ATP-binding subunit ClpC	2451	0.692742	0.17123	0.173837	0.173837	0.0869187	0.0869187	0
k117_1676991_9	Hypo-rule applied	hypothetical protein	390	0	0	0	0	0	0	0
k117_1791183_1	tRNA	tRNA_His_GTG	378	0.614035	0.171053	0	0	0	0	0.442982
k117_1791183_10	Hypo-rule applied	hypothetical protein	351	1.41791	1.06468	0	0.353234	0	0	0
k117_1791183_11	Hypo-rule applied	hypothetical protein	1104	0.396226	0	0.104822	0.189727	0	0	0.101677
k117_1791183_12	KO:K02867	large subunit ribosomal protein L11	420	0.592593	0	0.592593	0	0	0	0
k117_1791183_13	Hypo-rule applied	hypothetical protein	384	7.39744	2.42308	0.987179	2.87607	0	0	1.11111
k117_1791183_14	KO:K01494	dCTP deaminase	1365	0.329218	0	0	0.164609	0	0.164609	0
k117_1791183_15	Hypo-rule applied	hypothetical protein	528	0	0	0	0	0	0	0
k117_1791183_16	COG1196	chromosome segregation ATPase	342	0.635417	0.151042	0	0	0.484375	0	0
k117_1791183_17	COG1351	thymidylate synthase ThyX	468	2.37107	0.628931	0.484277	1.25786	0	0	0
k117_1791183_18	KO:K00943	dTMP kinase	1269	1.87757	0.506702	0	1.19214	0	0.178731	0
k117_1791183_19	COG1694	NTP pyrophosphatase (non-canonical NTP hydrolase)	1071	0	0	0	0	0	0	0
k117_1791183_2	KO:K03282	large conductance mechanosensitive channel	1446	4.58333	2.16821	0.485339	1.6983	0	0.0771605	0.154321
k117_1791183_20	Hypo-rule applied	hypothetical protein	1722	1.34733	0.329517	0.254453	0.636132	0.127226	0	0
k117_1791183_21	KO:K00600	glycine hydroxymethyltransferase	462	0	0	0	0	0	0	0
k117_1791183_22	Hypo-rule applied	hypothetical protein	3633	0.929658	0.311513	0.114844	0.331036	0	0.172265	0
k117_1791183_23	KO:K01887	arginyl-tRNA synthetase	579	0	0	0	0	0	0	0
k117_1791183_24	Hypo-rule applied	hypothetical protein	1941	0.549414	0.549414	0	0	0	0	0
k117_1791183_25	KO:K01870	isoleucyl-tRNA synthetase	1398	0.536058	0.221154	0.152244	0.00240385	0	0.160256	0
k117_1791183_26	COG1381	recombinational DNA repair protein (RecF pathway)	126	0.579365	0	0	0.579365	0	0	0
k117_1791183_27	Hypo-rule applied	hypothetical protein	1455	0.803065	0.153257	0	0	0.153257	0	0.496552
k117_1791183_28	KO:K01880	glycyl-tRNA synthetase	366	0	0	0	0	0	0	0
k117_1791183_29	Hypo-rule applied	hypothetical protein	606	0	0	0	0	0	0	0
k117_1791183_3	KO:K00526	ribonucleoside-diphosphate reductase beta chain	1686	2.92188	1.5319	0.429036	0.830729	0	0	0.130208
k117_1791183_30	KO:K01874	methionyl-tRNA synthetase	819	0.729447	0.234679	0	0.494768	0	0	0
k117_1791183_31	COG0494	8-oxo-dGTP pyrophosphatase MutT (NUDIX family)	1842	0.420213	0.183806	0	0.118203	0	0	0.118203
k117_1791183_32	COG3545	predicted alpha/beta hydrolase family esterase	1224	0.931099	0	0	0.744879	0	0	0.18622
k117_1791183_33	KO:K03424	TatD DNase family protein	525	0.533333	0.533333	0	0	0	0	0
k117_1791183_34	COG5373	uncharacterized membrane protein	921	0.747082	0.658885	0	0.0881971	0	0	0
k117_1791183_35	Hypo-rule applied	hypothetical protein	507	10.7591	9.07843	1.12045	0	0	0	0.560224
k117_1791183_36	COG0563	adenylate kinase family enzyme	456	3.64052	2.40196	0.686275	0	0	0.552288	0
k117_1791183_37	KO:K07260	D-alanyl-D-alanine carboxypeptidase	198	0	0	0	0	0	0	0
k117_1791183_38	TIGR00166	ribosomal protein S6	576	0.469484	0	0	0.469484	0	0	0
k117_1791183_39	KO:K03111	single-strand DNA-binding protein	1068	0.973856	0.202614	0	0.553377	0	0	0.217865
k117_1791183_4	KO:K00525	ribonucleoside-diphosphate reductase alpha chain	954	0.534826	0.522388	0	0.0124378	0	0	0
k117_1791183_40	KO:K02963	small subunit ribosomal protein S18	387	0	0	0	0	0	0	0
k117_1791183_41	Hypo-rule applied	hypothetical protein	2256	0.995252	0.248813	0.0949668	0.379867	0.271605	0	0
k117_1791183_42	KO:K02356	elongation factor P	804	0.192661	0	0.192661	0	0	0	0
k117_1791183_43	KO:K03553	recombination protein RecA	198	0	0	0	0	0	0	0
k117_1791183_44	COG3210	large exoprotein involved in heme utilization and adhesion	534	157.094	61.4844	21.2188	53.8932	5.55208	8.15365	6.79167
k117_1791183_5	Hypo-rule applied	hypothetical protein	783	5.93365	2.50711	0.567141	2.8594	0	0	0
k117_1791183_6	Hypo-rule applied	hypothetical protein	189	2.41026	0	0	1.51282	0	0.333333	0.564103
k117_1791183_7	COG2968	uncharacterized protein YggE	543	2.41221	0	0	0.875318	1.01781	0	0.519084
k117_1791183_8	TIGR00964	preprotein translocase SecE subunit	564	1.51932	0.850242	0	0.483092	0	0	0.18599
k117_1791183_9	KO:K02601	transcriptional antiterminator NusG	426	4.7029	1.34783	0	2.30797	0.543478	0.503623	0
k117_1899591_1	Hypo-rule applied	hypothetical protein	216	0	0	0	0	0	0	0
k117_1899591_10	Hypo-rule applied	hypothetical protein	984	0.61271	0	0	0.441247	0.171463	0	0
k117_1899591_11	Hypo-rule applied	hypothetical protein	909	0	0	0	0	0	0	0
k117_1899591_12	tRNA	tRNA_Trp_CCA	1518	4.62792	0.721491	0.336257	0.758041	1.53436	0.589912	0.687865
k117_1899591_13	KO:K00791	tRNA dimethylallyltransferase	1572	0	0	0	0	0	0	0
k117_1899591_14	tRNA	tRNA_Leu_CAA	270	51.3583	26.725	5.425	13.2833	1.68333	1.025	3.21667
k117_1899591_15	KO:K03497	ParB family chromosome partitioning protein	2412	0.351901	0.0884173	0.0884173	0.0884173	0.086649	0	0
k117_1899591_16	KO:K00951	GTP pyrophosphokinase	270	2.65	0.55	0	2.1	0	0	0
k117_1899591_17	Hypo-rule applied	hypothetical protein	870	0.277778	0	0.277778	0	0	0	0
k117_1899591_18	KO:K03168	DNA topoisomerase-1	1263	1.01977	0.359389	0	0.480683	0.179695	0	0
k117_1899591_19	KO:K04096	DNA processing protein	873	0.276625	0	0.276625	0	0	0	0
k117_1899591_2	COG0858	ribosome-binding factor A	339	0.740741	0.402116	0	0.338624	0	0	0
k117_1899591_20	KO:K01875	seryl-tRNA synthetase	1221	0.0933707	0	0	0.0933707	0	0	0
k117_1899591_21	Hypo-rule applied	hypothetical protein	255	15.4857	8.26667	0	2.51429	2.66667	1.52381	0.514286
k117_1899591_22	COG0042	tRNA-dihydrouridine synthase	537	14.5736	7.35401	0.416021	6.44703	0	0	0.356589
k117_1899591_23	Hypo-rule applied	hypothetical protein	1023	0.435281	0.206186	0	0	0	0	0.229095
k117_1899591_24	Hypo-rule applied	hypothetical protein	648	0	0	0	0	0	0	0
k117_1899591_25	KO:K02343	DNA polymerase-3 subunit gamma/tau	600	0.888889	0	0	0.888889	0	0	0
k117_1899591_26	COG0406	broad specificity phosphatase PhoE	399	0.192771	0.192771	0	0	0	0	0
k117_1899591_27	tRNA	tRNA_Gln_CTG	1314	0.274914	0.274914	0	0	0	0	0
k117_1899591_28	Hypo-rule applied	hypothetical protein	1071	0.37785	0	0.0249729	0.352877	0	0	0
k117_1899591_29	Hypo-rule applied	hypothetical protein	771	2.71659	0.161031	0.161031	1.75684	0	0.322061	0.31562
k117_1899591_3	KO:K02519	translation initiation factor IF-2	1512	0.881057	0.587372	0	0.146843	0	0.146843	0
k117_1899591_30	TIGR00275	predicted Rossmann fold flavoprotein	549	0	0	0	0	0	0	0
k117_1899591_31	KO:K06949	ribosome biogenesis GTPase	1002	0.234742	0.234742	0	0	0	0	0
k117_1899591_32	COG1651	protein-disulfide isomerase	606	1.11842	0.679825	0	0.438596	0	0	0
k117_1899591_33	Hypo-rule applied	hypothetical protein	351	1.35323	0.368159	0	0.985075	0	0	0
k117_1899591_34	COG1559	cell division protein YceG involved in septum cleavage	750	0.601667	0	0.333333	0.268333	0	0	0
k117_1899591_35	Hypo-rule applied	hypothetical protein	240	9.16667	2.13333	0.9	2.64444	0	2.41111	1.07778
k117_1899591_36	COG0818	diacylglycerol kinase	2703	0	0	0	0	0	0	0
k117_1899591_37	COG0500	SAM-dependent methyltransferase	726	0.347222	0	0	0.347222	0	0	0
k117_1899591_38	Hypo-rule applied	hypothetical protein	870	0.448611	0.170833	0	0.277778	0	0	0
k117_1899591_39	COG0474	magnesium-transporting ATPase (P-type)	1434	1.39019	1.07866	0	0.311526	0	0	0
k117_1899591_4	KO:K04487	cysteine desulfurase	1215	0.375587	0.187793	0	0.187793	0	0	0
k117_1899591_40	COG1651	protein-disulfide isomerase	777	0.658692	0	0.318979	0.318979	0	0.0207337	0
k117_1899591_41	COG0189	glutathione synthase/RimK-type ligase-like ATP-grasp enzyme	456	0	0	0	0	0	0	0
k117_1899591_5	Hypo-rule applied	hypothetical protein	312	5.06173	0	0.567901	0	4.49383	0	0
k117_1899591_6	KO:K03695	ATP-dependent Clp protease ATP-binding subunit ClpB	2703	2.71289	0.90756	0.124951	0.994908	0.313357	0.156678	0.215433
k117_1899591_7	KO:K01207	beta-N-acetylhexosaminidase	1173	1.29912	0.0733138	0	0.8348	0	0.391007	0
k117_1899591_8	Hypo-rule applied	hypothetical protein	132	0	0	0	0	0	0	0
k117_1899591_9	tRNA	tRNA_Tyr_GTA	1113	1.39252	0	0	0.977155	0.207684	0.207684	0
k117_2001856_1	Hypo-rule applied	hypothetical protein	321	1.90058	0	0	1.90058	0	0	0
k117_2001856_10	KO:K02961	small subunit ribosomal protein S17	249	7.62626	4.05051	0.272727	2.51515	0	0.787879	0
k117_2001856_11	KO:K02874	large subunit ribosomal protein L14	372	0.509009	0.189189	0.31982	0	0	0	0
k117_2001856_12	KO:K02895	large subunit ribosomal protein L24	300	1.44	1.44	0	0	0	0	0
k117_2001856_13	KO:K02931	large subunit ribosomal protein L5	552	1.3408	0.124378	0.221393	0	0	0.995025	0
k117_2001856_14	COG2867	ribosome-associated toxin RatA of RatAB toxin-antitoxin module	720	0.729825	0	0.350877	0.378947	0	0	0
k117_2001856_15	COG2358	TRAP-type uncharacterized transport system substrate-binding protein	966	0.133578	0	0.133578	0	0	0	0
k117_2001856_16	Hypo-rule applied	hypothetical protein	357	0.647343	0	0	0.647343	0	0	0
k117_2001856_17	Hypo-rule applied	hypothetical protein	411	1.49042	0.854406	0	0.536398	0	0.0996169	0
k117_2001856_18	KO:K02994	small subunit ribosomal protein S8	396	3.44309	0.886179	0	1.03252	0	0	1.52439
k117_2001856_19	KO:K02933	large subunit ribosomal protein L6	531	3.93701	1.81102	0.125984	0.635171	0.244094	0	1.12073
k117_2001856_2	COG4031	hypothetical protein	315	0.242424	0.242424	0	0	0	0	0
k117_2001856_20	KO:K02881	large subunit ribosomal protein L18	348	1.80808	0.747475	0	0.727273	0	0	0.333333
k117_2001856_21	Hypo-rule applied	hypothetical protein	687	2.24767	1.87523	0	0	0.372439	0	0
k117_2001856_22	KO:K02988	small subunit ribosomal protein S5	453	3.05611	1.33003	0.636964	0.257426	0	0.0891089	0.742574
k117_2001856_23	KO:K02876	large subunit ribosomal protein L15	1272	2.5	1.16043	0	0.586453	0.489305	0.178253	0.0855615
k117_2001856_24	KO:K03076	preprotein translocase subunit SecY	630	1.31875	0.416667	0	0	0	0.416667	0.485417
k117_2001856_25	KO:K00945	cytidylate kinase	579	1.10256	0.354312	0.421911	0.32634	0	0	0
k117_2001856_26	KO:K00945	cytidylate kinase	594	1.01351	0.112613	0.45045	0.45045	0	0	0
k117_2001856_27	KO:K00939	adenylate kinase	774	1.13622	0.174679	0	0.641026	0	0.320513	0
k117_2001856_28	KO:K01265	methionyl aminopeptidase	615	0.703226	0	0	0.425806	0	0.277419	0
k117_2001856_29	KO:K00940	nucleoside-diphosphate kinase	1401	0.159872	0	0.159872	0	0	0	0
k117_2001856_3	Hypo-rule applied	hypothetical protein	603	0.567329	0.0750552	0.441501	0.0507726	0	0	0
k117_2001856_30	Hypo-rule applied	hypothetical protein	399	0	0	0	0	0	0	0
k117_2001856_31	KO:K07576	metallo-beta-lactamase family protein	345	12.9641	5.6	0.297436	2.49231	1.88718	0.533333	2.15385
k117_2001856_32	COG0346	catechol 2,3-dioxygenase-like lactoylglutathione lyase family enzyme	243	11.5484	2.77419	0	0.827957	2.02151	2.3871	3.53763
k117_2001856_33	KO:K02887	large subunit ribosomal protein L20	672	0.703065	0	0	0	0	0	0.703065
k117_2001856_34	TIGR00001	ribosomal protein L35	288	0	0	0	0	0	0	0
k117_2001856_35	KO:K02520	translation initiation factor IF-3	1500	0.296296	0	0	0.148148	0	0	0.148148
k117_2001856_36	Hypo-rule applied	hypothetical protein	621	0	0	0	0	0	0	0
k117_2001856_37	KO:K06876	deoxyribodipyrimidine photolyase-related protein	987	1.0681	0	0	0.829152	0	0.238949	0
k117_2001856_38	COG0500	SAM-dependent methyltransferase	1005	1.15205	0.233918	0	0.684211	0	0	0.233918
k117_2001856_39	COG1382	chaperonin cofactor prefoldin	624	1.13291	1.13291	0	0	0	0	0
k117_2001856_4	Hypo-rule applied	hypothetical protein	195	4.91111	0	0	3.95556	0	0	0.955556
k117_2001856_40	COG0628	predicted PurR-regulated permease PerM	3288	0.491396	0.211918	0	0.0245379	0.191205	0	0.0637349
k117_2001856_41	Hypo-rule applied	hypothetical protein	270	0.491667	0	0	0.491667	0	0	0
k117_2001856_42	Hypo-rule applied	hypothetical protein	363	8.44601	8.05164	0	0.0328638	0.361502	0	0
k117_2001856_43	Hypo-rule applied	hypothetical protein	180	0	0	0	0	0	0	0
k117_2001856_44	Hypo-rule applied	hypothetical protein	258	0	0	0	0	0	0	0
k117_2001856_45	COG2840	DNA-nicking Smr family endonuclease	1491	0.179717	0	0	0.179717	0	0	0
k117_2001856_46	KO:K01669	deoxyribodipyrimidine photo-lyase	837	0	0	0	0	0	0	0
k117_2001856_47	COG1028	NAD(P)-dependent dehydrogenase (short-subunit alcohol dehydrogenase family)	522	2.07258	1.07527	0.459677	0.537634	0	0	0
k117_2001856_48	Hypo-rule applied	hypothetical protein	771	0	0	0	0	0	0	0
k117_2001856_49	TIGR02271	uncharacterized protein (TIGR02271 family)	1005	5.65263	2.93567	0.453801	0.880702	0.467836	0.233918	0.680702
k117_2001856_5	KO:K02965	small subunit ribosomal protein S19	330	3.09444	0	0.527778	1.45556	0	0	1.11111
k117_2001856_50	Hypo-rule applied	hypothetical protein	1326	0.828231	0.340136	0.085034	0.403061	0	0	0
k117_2001856_51	TIGR00229	PAS domain S-box-containing protein	378	6.10088	4.44737	0	0.846491	0	0	0.807018
k117_2001856_52	KO:K18144	two-component system response regulator AdeR	1143	0.20141	0	0	0	0	0	0.20141
k117_2001856_53	KO:K01669	deoxyribodipyrimidine photo-lyase	510	0.377778	0	0	0	0.0833333	0	0.294444
k117_2001856_54	Hypo-rule applied	hypothetical protein	390	0.00833333	0	0	0	0	0	0.00833333
k117_2001856_55	Hypo-rule applied	hypothetical protein	657	3.50888	1.77909	0.394477	0.637081	0	0.690335	0.00788955
k117_2001856_56	COG3544	uncharacterized protein (DUF305 family)	237	0	0	0	0	0	0	0
k117_2001856_57	Hypo-rule applied	hypothetical protein	126	0	0	0	0	0	0	0
k117_2001856_58	COG0604	NADPH:quinone reductase-like Zn-dependent oxidoreductase	450	0	0	0	0	0	0	0
k117_2001856_59	COG0604	NADPH:quinone reductase-like Zn-dependent oxidoreductase	462	1.34936	0	0	0.878205	0	0.471154	0
k117_2001856_6	KO:K02890	large subunit ribosomal protein L22	348	3.53535	1.00505	1.57071	0.959596	0	0	0
k117_2001856_60	COG3324	predicted enzyme related to lactoylglutathione lyase	360	3.28095	1.37619	0	1.90476	0	0	0
k117_2001856_61	Hypo-rule applied	hypothetical protein	636	0	0	0	0	0	0	0
k117_2001856_7	KO:K02982	small subunit ribosomal protein S3	735	1.95214	1.06838	0.410256	0.473504	0	0	0
k117_2001856_8	KO:K02878	large subunit ribosomal protein L16	435	3.40702	2.61404	0	0.792982	0	0	0
k117_2001856_9	TIGR00012	ribosomal protein L29	204	9.09259	5.37037	0.0555556	3.66667	0	0	0
k117_2272329_1	Hypo-rule applied	hypothetical protein	2736	1.25406	0.679041	0.12181	0.37587	0	0.0773395	0
k117_2272329_10	KO:K00615	transketolase	987	2.07049	0.902031	0.295102	0.634409	0	0	0.238949
k117_2272329_100	tRNA	tRNA_Asn_GTT	528	0.976191	0	0	0.579365	0	0	0.396825
k117_2272329_101	COG0456	ribosomal protein S18 acetylase RimI-like enzyme	1902	0	0	0	0	0	0	0
k117_2272329_102	Hypo-rule applied	hypothetical protein	1317	0.461011	0	0	0	0.461011	0	0
k117_2272329_103	Hypo-rule applied	hypothetical protein	1017	0.117647	0	0	0.117647	0	0	0
k117_2272329_104	COG0463	glycosyltransferase involved in cell wall biosynthesis	2808	0.661023	0.284801	0.0752445	0.150489	0	0.150489	0
k117_2272329_105	KO:K02342	DNA polymerase-3 subunit epsilon	1575	1.78316	0.421053	0.140351	0.0989474	1.12281	0	0
k117_2272329_106	COG0625	glutathione S-transferase	1698	2.10853	1.07429	0	0.905039	0	0	0.129199
k117_2272329_107	TIGR00741	ribosomal subunit interface protein	582	2.19213	2.19213	0	0	0	0	0
k117_2272329_108	KO:K00604	methionyl-tRNA formyltransferase	546	1.5202	0	0.320707	0.820707	0.103535	0.275253	0
k117_2272329_109	KO:K01462	peptide deformylase	1149	1.45245	0.717718	0.3003	0.407407	0	0	0.027027
k117_2272329_11	KO:K00852	ribokinase	1002	4.47535	1.66197	0	2.10915	0.704225	0	0
k117_2272329_110	TIGR00595	primosomal protein N'	1266	0.536738	0.179211	0.137097	0.22043	0	0	0
k117_2272329_111	KO:K00790	UDP-N-acetylglucosamine 1-carboxyvinyltransferase	1074	0.822511	0.106061	0	0	0.0670996	0.649351	0
k117_2272329_112	KO:K03569	rod shape-determining protein MreB	951	0.657928	0	0	0	0	0.657928	0
k117_2272329_113	Hypo-rule applied	hypothetical protein	273	0	0	0	0	0	0	0
k117_2272329_114	Hypo-rule applied	hypothetical protein	1749	0.0756723	0	0	0	0	0	0.0756723
k117_2272329_115	Hypo-rule applied	hypothetical protein	471	4.17757	0.0560748	0	2.35514	1.76636	0	0
k117_2272329_116	Hypo-rule applied	hypothetical protein	1467	0.40167	0.215642	0	0	0.0341686	0	0.15186
k117_2272329_117	KO:K02838	ribosome recycling factor	165	0	0	0	0	0	0	0
k117_2272329_118	KO:K11749	regulator of sigma E protease	435	39.5754	16.8	3.04211	16.4947	0.491228	0.512281	2.23509
k117_2272329_119	KO:K01881	prolyl-tRNA synthetase	894	2.37366	1.43145	0	0.942204	0	0	0
k117_2272329_12	KO:K02897	large subunit ribosomal protein L25	627	7.3501	1.07338	0	2.5891	3.54088	0	0.146751
k117_2272329_120	KO:K03569	rod shape-determining protein MreB	315	0	0	0	0	0	0	0
k117_2272329_121	COG1792	cell shape-determining protein MreC	1719	0.363289	0.12747	0	0.235819	0	0	0
k117_2272329_122	Hypo-rule applied	hypothetical protein	1290	0.200877	0	0	0.113158	0	0.0877193	0
k117_2272329_123	KO:K05515	penicillin-binding protein 2	1134	0.203252	0.203252	0	0	0	0	0
k117_2272329_124	KO:K03624	transcription elongation factor GreA	552	0.818408	0.427861	0	0.0373134	0	0	0.353234
k117_2272329_125	KO:K04567	lysyl-tRNA synthetase class 2	213	1.30159	0	0	1.30159	0	0	0
k117_2272329_126	Hypo-rule applied	hypothetical protein	96	0	0	0	0	0	0	0
k117_2272329_127	KO:K03925	MraZ protein	894	5.24866	0.694892	0.943548	2.13172	0.93414	0.275538	0.268817
k117_2272329_128	KO:K03438	16S rRNA (cytosine1402-N4)-methyltransferase	1716	0.127714	0.127714	0	0	0	0	0
k117_2272329_129	Hypo-rule applied	hypothetical protein	183	0	0	0	0	0	0	0
k117_2272329_13	COG2951	membrane-bound lytic murein transglycosylase B	1356	5.36318	2.10033	0.391376	2.06799	0.155887	0.497512	0.150083
k117_2272329_130	COG0768	cell division protein FtsI/penicillin-binding protein 2	1629	2.83705	0.676133	0	0.40568	0.135227	0.858012	0.762001
k117_2272329_131	KO:K01929	UDP-N-acetylmuramoyl-tripeptide--D-alanyl-D-alanine ligase	1068	0.424837	0.424837	0	0	0	0	0
k117_2272329_132	COG5438	uncharacterized membrane protein	513	0	0	0	0	0	0	0
k117_2272329_133	Hypo-rule applied	hypothetical protein	924	0.475452	0	0	0.129199	0	0.346253	0
k117_2272329_134	Hypo-rule applied	hypothetical protein	1185	0.6	0.483092	0	0.116908	0	0	0
k117_2272329_135	Hypo-rule applied	hypothetical protein	483	0.03003	0	0	0.03003	0	0	0
k117_2272329_136	tRNA	tRNA_Glu_CTC	2046	1.84652	0.60865	0.056962	0.685654	0.296414	0	0.19884
k117_2272329_137	Hypo-rule applied	hypothetical protein	462	1.01923	0.349359	0	0	0	0.349359	0.320513
k117_2272329_138	Hypo-rule applied	hypothetical protein	1689	0.389864	0	0	0.129955	0.259909	0	0
k117_2272329_139	Hypo-rule applied	hypothetical protein	402	0	0	0	0	0	0	0
k117_2272329_14	KO:K02909	large subunit ribosomal protein L31	261	17.9279	4.51351	3.95495	3.78378	2.34234	1.15315	2.18018
k117_2272329_140	Hypo-rule applied	hypothetical protein	1383	1.35118	0.770478	0	0.580697	0	0	0
k117_2272329_141	KO:K01259	proline iminopeptidase	189	0	0	0	0	0	0	0
k117_2272329_142	COG2856	Zn-dependent peptidase ImmA (M78 family)	1065	0.655738	0.218579	0	0.437158	0	0	0
k117_2272329_143	Hypo-rule applied	hypothetical protein	942	0.481061	0	0	0.481061	0	0	0
k117_2272329_144	COG0277	FAD/FMN-containing dehydrogenase	696	0	0	0	0	0	0	0
k117_2272329_15	KO:K02835	peptide chain release factor 1	972	0.392944	0.243309	0	0.149635	0	0	0
k117_2272329_16	KO:K02967	small subunit ribosomal protein S2	798	2.0571	0.348765	0.427469	0.925926	0	0	0.354938
k117_2272329_17	KO:K02357	elongation factor Ts	585	5.01839	0.91954	0	0.910345	1.83908	0.91954	0.429885
k117_2272329_18	Hypo-rule applied	hypothetical protein	378	0.657895	0.657895	0	0	0	0	0
k117_2272329_19	COG1132	ABC-type multidrug transport system fused ATPase/permease subunit	1764	0.239157	0.239157	0	0	0	0	0
k117_2272329_2	Hypo-rule applied	hypothetical protein	711	5.54724	3.70588	0	0.771836	0.713012	0.356506	0
k117_2272329_20	tRNA	tRNA_Thr_TGT	1590	0.972222	0.833333	0.138889	0	0	0	0
k117_2272329_21	Hypo-rule applied	hypothetical protein	1155	0.219901	0.0706468	0	0.149254	0	0	0
k117_2272329_22	Hypo-rule applied	hypothetical protein	720	1.48947	1.08772	0	0.401754	0	0	0
k117_2272329_23	KO:K01889	phenylalanyl-tRNA synthetase alpha chain	1950	0.657778	0.550556	0	0.107222	0	0	0
k117_2272329_24	KO:K01890	phenylalanyl-tRNA synthetase beta chain	2079	1.5858	0.54225	0.103681	0.55832	0.311042	0	0.0705029
k117_2272329_25	KO:K02470	DNA gyrase subunit B	1044	2.88031	0	0	0.221477	1.09284	1.11857	0.447427
k117_2272329_26	Hypo-rule applied	hypothetical protein	723	0.061082	0	0	0	0	0	0.061082
k117_2272329_27	TIGR01076	LPXTG-site transpeptidase (sortase) family protein	2709	5.08636	0.842517	0.521297	1.32044	0.325127	0.747948	1.32903
k117_2272329_28	Hypo-rule applied	hypothetical protein	1737	0.859483	0.378072	0.378072	0.10334	0	0	0
k117_2272329_29	KO:K01868	threonyl-tRNA synthetase	498	1.72414	1.14943	0	0	0	0	0.574713
k117_2272329_3	Hypo-rule applied	hypothetical protein	1059	1.87679	0.232123	0.686469	0.658966	0.0792079	0.220022	0
k117_2272329_30	Hypo-rule applied	hypothetical protein	243	23.6452	6.80645	0.860215	5.43011	6.58065	2.07527	1.89247
k117_2272329_31	COG2155	uncharacterized membrane protein YuzA (DUF378 family)	3282	0.687101	0.176245	0	0.063857	0.127714	0.255428	0.063857
k117_2272329_32	KO:K02337	DNA polymerase-3 subunit alpha	318	0	0	0	0	0	0	0
k117_2272329_33	Hypo-rule applied	hypothetical protein	597	0	0	0	0	0	0	0
k117_2272329_34	KO:K03470	ribonuclease HII	255	34.3619	19.7238	3.10476	8.38095	1.79048	0	1.3619
k117_2272329_35	Hypo-rule applied	hypothetical protein	900	2.796	1.31467	0	0.681333	0.282667	0.517333	0
k117_2272329_36	Hypo-rule applied	hypothetical protein	714	1.25	0.70922	0	0.54078	0	0	0
k117_2272329_37	KO:K03625	N utilization substance protein B	549	4.05764	1.84962	0.35589	1.4411	0	0	0.411028
k117_2272329_38	KO:K03685	ribonuclease-3	723	2.274	1.04712	0	0.621291	0	0.575916	0.0296684
k117_2272329_39	TIGR02532	prepilin-type N-terminal cleavage/methylation domain-containing protein	549	1.93985	0.786967	0	0.651629	0	0	0.501253
k117_2272329_4	Hypo-rule applied	hypothetical protein	750	0	0	0	0	0	0	0
k117_2272329_40	TIGR02532	prepilin-type N-terminal cleavage/methylation domain-containing protein	2223	0.547998	0.258562	0.0964785	0.192957	0	0	0
k117_2272329_41	TIGR02532	prepilin-type N-terminal cleavage/methylation domain-containing protein	645	8	1.69293	0	3.91111	2.39596	0	0
k117_2272329_42	KO:K03529	chromosome segregation protein	1965	0.939945	0.407163	0.110193	0.092011	0.330579	0	0
k117_2272329_43	Hypo-rule applied	hypothetical protein	516	5.12842	1.46995	0.860656	1.4071	0.45082	0	0.939891
k117_2272329_44	KO:K12573	ribonuclease R	354	2.19608	0.318627	0.965686	0.911765	0	0	0
k117_2272329_45	KO:K02959	small subunit ribosomal protein S16	786	0.628931	0.628931	0	0	0	0	0
k117_2272329_46	COG1837	predicted RNA-binding protein YlqC (UPF0109 family)	2937	3.71439	1.7517	0.287047	0.962325	0.357015	0.215285	0.141012
k117_2272329_47	Hypo-rule applied	hypothetical protein	711	0.00356506	0.00356506	0	0	0	0	0
k117_2272329_48	COG0739	murein DD-endopeptidase MepM/ murein hydrolase activator NlpD	306	0	0	0	0	0	0	0
k117_2272329_49	Hypo-rule applied	hypothetical protein	339	0	0	0	0	0	0	0
k117_2272329_5	Hypo-rule applied	hypothetical protein	1620	0.272109	0.272109	0	0	0	0	0
k117_2272329_50	Hypo-rule applied	hypothetical protein	645	0	0	0	0	0	0	0
k117_2272329_51	Hypo-rule applied	hypothetical protein	654	0.015873	0.015873	0	0	0	0	0
k117_2272329_52	Hypo-rule applied	hypothetical protein	675	0.312381	0	0	0.312381	0	0	0
k117_2272329_53	Hypo-rule applied	hypothetical protein	423	0	0	0	0	0	0	0
k117_2272329_54	Hypo-rule applied	hypothetical protein	3264	4.11368	2.03886	0.350032	1.05202	0.0642261	0.415864	0.192678
k117_2272329_55	Hypo-rule applied	hypothetical protein	3693	4.89218	1.87948	0.589613	1.83404	0.282247	0.239627	0.0671747
k117_2272329_56	KO:K00554	tRNA (guanine37-N1)-methyltransferase	1779	0.478821	0.0613874	0	0.0822591	0.122775	0	0.2124
k117_2272329_57	Hypo-rule applied	hypothetical protein	1197	3.21968	1.39828	0.34384	0.43362	0.382044	0.417383	0.244508
k117_2272329_58	KO:K03043	DNA-directed RNA polymerase subunit beta	2967	0.56088	0.27689	0	0.141995	0	0.141995	0
k117_2272329_59	KO:K03046	DNA-directed RNA polymerase subunit beta'	780	1.26984	0.634921	0	0.31746	0	0	0.31746
k117_2272329_6	KO:K00134	glyceraldehyde 3-phosphate dehydrogenase	1020	4.07241	2.2	0.41954	0.933333	0	0.51954	0
k117_2272329_60	Hypo-rule applied	hypothetical protein	828	0.0353982	0	0	0	0	0	0.0353982
k117_2272329_61	Hypo-rule applied	hypothetical protein	576	0.356808	0.356808	0	0	0	0	0
k117_2272329_62	KO:K02316	DNA primase	1287	1.64204	1.11434	0	0.175902	0.351803	0	0
k117_2272329_63	KO:K03086	RNA polymerase primary sigma factor	621	0.755839	0	0.33121	0	0	0.424628	0
k117_2272329_64	KO:K03657	DNA helicase-2/ATP-dependent DNA helicase PcrA	594	1.43919	0	0.45045	0.538288	0	0.45045	0
k117_2272329_65	COG1651	protein-disulfide isomerase	198	0.916667	0.916667	0	0	0	0	0
k117_2272329_66	KO:K06153	undecaprenyl-diphosphatase	852	0.72792	0.240741	0	0	0.487179	0	0
k117_2272329_67	KO:K06877	DEAD/DEAH box helicase domain-containing protein	747	0	0	0	0	0	0	0
k117_2272329_68	KO:K01892	histidyl-tRNA synthetase	762	0.0310457	0	0	0.0310458	0	0	0
k117_2272329_69	KO:K00951	GTP pyrophosphokinase	1002	2.83568	2.03404	0.449531	0.352113	0	0	0
k117_2272329_7	KO:K01808	ribose 5-phosphate isomerase B	462	0.814103	0.641026	0	0	0	0.173077	0
k117_2272329_70	Hypo-rule applied	hypothetical protein	171	3.61905	1.61905	2	0	0	0	0
k117_2272329_71	Hypo-rule applied	hypothetical protein	1221	0.817927	0	0	0.817927	0	0	0
k117_2272329_72	TIGR00536	HemK-like putative methylase	1371	0.655201	0.1638	0.1638	0.3276	0	0	0
k117_2272329_73	KO:K01990	ABC-2 type transport system ATP-binding protein	1983	1.80742	0.493181	0.218222	0.501909	0.594108	0	0
k117_2272329_74	KO:K01992	ABC-2 type transport system permease protein	990	0.238095	0	0	0.238095	0	0	0
k117_2272329_75	Hypo-rule applied	hypothetical protein	312	1.72222	0	0	0.00617284	0	0	1.71605
k117_2272329_76	KO:K01623	fructose-bisphosphate aldolase class I	1950	0.650556	0	0.222222	0.338889	0	0.0894444	0
k117_2272329_77	Hypo-rule applied	hypothetical protein	486	1.95536	0.0952381	0.28869	0.636905	0.595238	0.339286	0
k117_2272329_78	COG0438	glycosyltransferase involved in cell wall biosynthesis	558	3.20833	1.40196	1.31618	0.490196	0	0	0
k117_2272329_79	KO:K07405	alpha-amylase	858	0.341808	0.30226	0.039548	0	0	0	0
k117_2272329_8	KO:K01783	ribulose-phosphate 3-epimerase	672	0.429119	0.429119	0	0	0	0	0
k117_2272329_80	TIGR01577	oligosaccharide amylase	330	0	0	0	0	0	0	0
k117_2272329_81	COG0130	tRNA U55 pseudouridine synthase TruB	1812	1.2858	0.54994	0.120337	0.615523	0	0	0
k117_2272329_82	Hypo-rule applied	hypothetical protein	1476	0.407994	0	0.11086	0.149321	0	0.147813	0
k117_2272329_83	COG2811	vacuolar-type H+-ATPase subunit H	633	0	0	0	0	0	0	0
k117_2272329_84	KO:K02123	V/A-type H+-transporting ATPase subunit I	840	1.11594	0	1.11594	0	0	0	0
k117_2272329_85	KO:K02124	V/A-type H+-transporting ATPase subunit K	546	2.99747	0.856061	0	0	1.51515	0.222222	0.40404
k117_2272329_86	COG1390	vacuolar-type H+-ATPase subunit E/Vma4	1581	0.603774	0.39413	0	0.0698812	0	0.139762	0
k117_2272329_87	Hypo-rule applied	hypothetical protein	672	0.766284	0	0	0.766284	0	0	0
k117_2272329_88	COG1436	vacuolar-type H+-ATPase subunit F/Vma7	354	0	0	0	0	0	0	0
k117_2272329_89	KO:K02117	V/A-type H+-transporting ATPase subunit A	864	0	0	0	0	0	0	0
k117_2272329_9	KO:K00615	transketolase	897	2.58233	1.77912	0	0.803213	0	0	0
k117_2272329_90	KO:K02118	V/A-type H+-transporting ATPase subunit B	348	0	0	0	0	0	0	0
k117_2272329_91	KO:K02120	V/A-type H+-transporting ATPase subunit D	567	0.0215827	0.0215827	0	0	0	0	0
k117_2272329_92	KO:K03734	thiamine biosynthesis lipoprotein	480	0	0	0	0	0	0	0
k117_2272329_93	Hypo-rule applied	hypothetical protein	495	0.985507	0	0.57971	0.405797	0	0	0
k117_2272329_94	COG1018/COG4658	ferredoxin-NADP reductase/Na+-translocating ferredoxin:NAD+ oxidoreductase RnfD subunit	198	6.83333	0	0	0	6.83333	0	0
k117_2272329_95	KO:K03648	uracil-DNA glycosylase	783	2.34123	0.649289	0	1.44708	0	0.244866	0
k117_2272329_96	KO:K10563	formamidopyrimidine-DNA glycosylase	1404	1.17464	0.314195	0	0.313397	0.416268	0.130782	0
k117_2272329_97	Hypo-rule applied	hypothetical protein	315	9.78788	1.01818	1.95758	0	4.02424	1.09091	1.69697
k117_2272329_98	COG1238	membrane protein YqaA with SNARE-associated domain	369	11.7808	3.60731	0	3.54795	1.80822	2.13699	0.680365
k117_2272329_99	Hypo-rule applied	hypothetical protein	879	0.728395	0.274348	0	0.397805	0	0	0.0562414
k117_2710964_1	Hypo-rule applied	hypothetical protein	393	0	0	0	0	0	0	0
k117_2710964_10	KO:K03575	A/G-specific adenine glycosylase	825	0.444444	0.296296	0	0.148148	0	0	0
k117_2710964_100	Hypo-rule applied	hypothetical protein	1131	0.528033	0.203874	0	0	0.324159	0	0
k117_2710964_101	KO:K01872	alanyl-tRNA synthetase	1365	2.26502	1.14156	0.222222	0.572016	0	0.164609	0.164609
k117_2710964_102	Hypo-rule applied	hypothetical protein	270	4.08333	0	0	2.45833	0.575	0	1.05
k117_2710964_103	Hypo-rule applied	hypothetical protein	378	2.62719	1.01754	0	1.10965	0	0	0.5
k117_2710964_104	KO:K02518	translation initiation factor IF-1	432	4.31206	0	0.0815603	2.6773	0.953901	0.230496	0.368794
k117_2710964_105	KO:K02952	small subunit ribosomal protein S13	612	5.29221	1.73377	0.398268	2.5974	0.378788	0	0.183983
k117_2710964_106	KO:K02948	small subunit ribosomal protein S11	954	5.48383	1.31841	1.18284	1.34701	1.48259	0.152985	0
k117_2710964_107	KO:K02986	small subunit ribosomal protein S4	354	5.61275	1.80392	0.490196	3.01961	0	0.29902	0
k117_2710964_108	KO:K03040	DNA-directed RNA polymerase subunit alpha	384	3.14103	0.393162	0.713675	2.03419	0	0	0
k117_2710964_109	KO:K02879	large subunit ribosomal protein L17	396	2.99593	0.109756	0.979675	1.9065	0	0	0
k117_2710964_11	COG2814	predicted MFS family arabinose efflux permease	1206	0.378788	0	0	0.378788	0	0	0
k117_2710964_110	KO:K02871	large subunit ribosomal protein L13	582	3.53241	1.44907	0.275463	1.46065	0	0.326389	0.0208333
k117_2710964_111	KO:K02996	small subunit ribosomal protein S9	1926	3.42905	0.557995	0.624437	0.814189	0.673986	0.313626	0.44482
k117_2710964_112	KO:K03687	molecular chaperone GrpE	1071	2.45277	0.816504	0.320304	1.31596	0	0	0
k117_2710964_113	KO:K04043	molecular chaperone DnaK	486	0.595238	0	0	0.595238	0	0	0
k117_2710964_114	KO:K03686	molecular chaperone DnaJ	1185	0.57971	0.57971	0	0	0	0	0
k117_2710964_115	Hypo-rule applied	hypothetical protein	954	0.339552	0	0	0.248756	0	0.090796	0
k117_2710964_116	COG0642	signal transduction histidine kinase	1359	1.19107	0.777502	0.330852	0.082713	0	0	0
k117_2710964_117	KO:K01867	tryptophanyl-tRNA synthetase	1236	0.432781	0.346225	0	0.0865562	0	0	0
k117_2710964_118	KO:K09759	nondiscriminating aspartyl-tRNA synthetase	735	0.468376	0.278632	0	0.17094	0.0188034	0	0
k117_2710964_119	KO:K19689	aminopeptidase	522	4.37366	0.537634	0.537634	0.465054	2.83333	0	0
k117_2710964_12	KO:K12574	ribonuclease J	2049	1.9742	0.719326	0.263296	0.675619	0.210637	0	0.105319
k117_2710964_120	KO:K05896	segregation and condensation protein A	942	0	0	0	0	0	0	0
k117_2710964_121	KO:K06024	segregation and condensation protein B	1074	0.21645	0.21645	0	0	0	0	0
k117_2710964_122	COG1686	D-alanyl-D-alanine carboxypeptidase	1116	0.615942	0.207039	0.201863	0.207039	0	0	0
k117_2710964_123	KO:K01000	phospho-N-acetylmuramoyl-pentapeptide-transferase	1113	0.785047	0.415369	0	0.369678	0	0	0
k117_2710964_124	KO:K03588	cell division protein FtsW	1386	0.306634	0.144822	0	0	0	0	0.161812
k117_2710964_125	KO:K02563	UDP-N-acetylglucosamine--N-acetylmuramyl-(pentapeptide) pyrophosphoryl-undecaprenol N-acetylglucosamine transferase	1314	2.39003	1.42096	0.515464	0	0.453608	0	0
k117_2710964_126	KO:K01885	glutamyl-tRNA synthetase	666	0.362403	0.25	0	0.0581395	0.0542636	0	0
k117_2710964_127	COG0739	murein DD-endopeptidase MepM/ murein hydrolase activator NlpD	930	0.623077	0.278205	0	0.217949	0	0.126923	0
k117_2710964_128	COG0560	phosphoserine phosphatase	1209	0.944287	0.566572	0	0.188857	0	0	0.188857
k117_2710964_129	KO:K04763	integrase/recombinase XerD	459	0.647249	0	0	0.647249	0	0	0
k117_2710964_13	KO:K02035	peptide/nickel transport system substrate-binding protein	1632	1.03846	0.134953	0	0.404858	0	0	0.49865
k117_2710964_130	COG0477	MFS family permease	267	5.34188	1.94017	0.188034	3.05983	0	0.153846	0
k117_2710964_131	COG2947	predicted RNA-binding protein with PUA-like domain	846	0.295977	0	0	0	0.295977	0	0
k117_2710964_132	Hypo-rule applied	hypothetical protein	1248	1.08288	0.182149	0	0.546448	0	0	0.354281
k117_2710964_14	TIGR00810	protein translocase SecG subunit	240	0	0	0	0	0	0	0
k117_2710964_15	Hypo-rule applied	hypothetical protein	504	0	0	0	0	0	0	0
k117_2710964_16	KO:K04078	chaperonin GroES	321	4.82456	3.26316	0.444444	0	0	0	1.11696
k117_2710964_17	KO:K04077	chaperonin GroEL	1653	4.22821	1.70858	0	1.98736	0	0.399202	0.133067
k117_2710964_18	KO:K03744	LemA protein	615	10.357	4.41935	0.812903	1.55269	1.90323	0.808602	0.860215
k117_2710964_19	COG4997	predicted house-cleaning noncanonical NTP pyrophosphatase (MazG superfamily)	345	3.85128	1.14872	0.523077	1.54359	0	0.635897	0
k117_2710964_2	Hypo-rule applied	hypothetical protein	456	2.84641	0	0	0.993464	1.30719	0.218954	0.326797
k117_2710964_20	KO:K03799	heat shock protein HtpX	909	0.263505	0	0.263505	0	0	0	0
k117_2710964_21	COG1913	predicted Zn-dependent protease	708	2.81362	0.544803	0.672043	0.354839	0	0.274194	0.967742
k117_2710964_22	tRNA	tRNA_Ser_GGA	516	0	0	0	0	0	0	0
k117_2710964_23	Hypo-rule applied	hypothetical protein	420	0.325926	0	0	0.325926	0	0	0
k117_2710964_24	Hypo-rule applied	hypothetical protein	657	0.232742	0	0	0	0	0	0.232742
k117_2710964_25	Hypo-rule applied	hypothetical protein	99	0	0	0	0	0	0	0
k117_2710964_26	KO:K06207	GTP-binding protein	1779	0.756292	0.510743	0	0.245549	0	0	0
k117_2710964_27	Hypo-rule applied	hypothetical protein	603	3.45695	0.816777	0.432671	0.883002	1.3245	0	0
k117_2710964_28	Hypo-rule applied	hypothetical protein	366	2.84259	0	0	2.37963	0	0	0.462963
k117_2710964_29	KO:K06182	23S rRNA pseudouridine2604 synthase	735	0.369231	0.158974	0.0649573	0	0	0.0649573	0.0803419
k117_2710964_3	KO:K05350	beta-glucosidase	1230	1.31574	0.185185	0	0.555556	0	0.575	0
k117_2710964_30	KO:K03088	RNA polymerase sigma-70 factor (ECF subfamily)	597	1.04251	0.348993	0.246085	0.447427	0	0	0
k117_2710964_31	Hypo-rule applied	hypothetical protein	855	0.102128	0	0	0	0	0.102128	0
k117_2710964_32	Hypo-rule applied	hypothetical protein	2913	6.00615	1.75534	0.28954	2.04162	1.23851	0.14477	0.536373
k117_2710964_33	Hypo-rule applied	hypothetical protein	684	0.374532	0	0	0.374532	0	0	0
k117_2710964_34	Hypo-rule applied	hypothetical protein	1158	0.161706	0.161706	0	0	0	0	0
k117_2710964_35	KO:K03503	DNA polymerase V	447	2.95286	2.31313	0	0.639731	0	0	0
k117_2710964_36	KO:K03502	DNA polymerase V	1275	0	0	0	0	0	0	0
k117_2710964_37	Hypo-rule applied	hypothetical protein	1134	46.375	18.4136	5.81707	15.6717	1.73374	2.98882	1.75
k117_2710964_38	Hypo-rule applied	hypothetical protein	1080	1.46559	0.430108	0.175269	0.215054	0.215054	0	0.430108
k117_2710964_39	Hypo-rule applied	hypothetical protein	417	0	0	0	0	0	0	0
k117_2710964_4	COG2510	uncharacterized membrane protein	933	0	0	0	0	0	0	0
k117_2710964_40	Hypo-rule applied	hypothetical protein	1869	0.191972	0.116347	0	0.0756254	0	0	0
k117_2710964_41	COG0071	HSP20 family molecular chaperone IbpA	510	1.19722	0.0861111	0	0	0	0.555556	0.555556
k117_2710964_42	Hypo-rule applied	hypothetical protein	1533	0.9906	0.284888	0	0.578453	0.12726	0	0
k117_2710964_43	Hypo-rule applied	hypothetical protein	22224	0.670699	0.29528	0.0679533	0.18968	0.0453022	0.0543626	0.0181209
k117_2710964_44	Hypo-rule applied	hypothetical protein	1518	0.636696	0	0.292398	0.344298	0	0	0
k117_2710964_45	KO:K02003	putative ABC transport system ATP-binding protein	1323	1.0324	0.0656436	0.0835465	0.712702	0	0	0.170503
k117_2710964_46	KO:K02004	putative ABC transport system permease protein	1215	0.781221	0.375587	0.0234742	0.38216	0	0	0
k117_2710964_47	Hypo-rule applied	hypothetical protein	1896	12.0865	5.50172	1.25544	4.33792	0	0.533219	0.45819
k117_2710964_48	Hypo-rule applied	hypothetical protein	951	1.23471	0.485643	0	0.249688	0	0.499376	0
k117_2710964_49	TIGR02232	cysteine-rich repeat protein	1098	0	0	0	0	0	0	0
k117_2710964_5	Hypo-rule applied	hypothetical protein	1044	0.873602	0.426174	0.223714	0.223714	0	0	0
k117_2710964_50	Hypo-rule applied	hypothetical protein	1125	472.923	207.429	54.9682	170.499	11.999	13.2995	14.7282
k117_2710964_51	Hypo-rule applied	hypothetical protein	1146	0.624498	0.423695	0	0	0	0.200803	0
k117_2710964_52	Hypo-rule applied	hypothetical protein	1809	0.398433	0	0.17601	0.101869	0	0.120555	0
k117_2710964_53	Hypo-rule applied	hypothetical protein	699	0.508197	0	0	0.508197	0	0	0
k117_2710964_54	Hypo-rule applied	hypothetical protein	741	0.338409	0.338409	0	0	0	0	0
k117_2710964_55	Hypo-rule applied	hypothetical protein	1788	3.57631	1.36813	0.213065	0.774115	1.0989	0	0.1221
k117_2710964_56	Hypo-rule applied	hypothetical protein	6147	0.563615	0.16675	0.03335	0.23345	0.096715	0.03335	0
k117_2710964_57	Hypo-rule applied	hypothetical protein	993	0.474496	0.474496	0	0	0	0	0
k117_2710964_58	Hypo-rule applied	hypothetical protein	1266	0.358423	0.358423	0	0	0	0	0
k117_2710964_59	Hypo-rule applied	hypothetical protein	543	1.23155	0.829517	0	0.402036	0	0	0
k117_2710964_6	COG0265	S1-C subfamily serine protease	1239	1.48301	0.985308	0	0.365473	0	0	0.132231
k117_2710964_60	COG0526	thiol-disulfide isomerase/thioredoxin	156	0	0	0	0	0	0	0
k117_2710964_61	COG0628	predicted PurR-regulated permease PerM	1089	0.0127796	0	0	0.0127796	0	0	0
k117_2710964_62	Hypo-rule applied	hypothetical protein	441	0.975945	0	0	0.975945	0	0	0
k117_2710964_63	COG0545	FKBP-type peptidyl-prolyl cis-trans isomerase	528	2.9709	1.32275	0	1.64815	0	0	0
k117_2710964_64	KO:K00773	queuine tRNA-ribosyltransferase	1209	1.06043	0.34372	0	0.541076	0.175637	0	0
k117_2710964_65	Hypo-rule applied	hypothetical protein	216	6.01515	3.0303	0	2.31818	0	0	0.666667
k117_2710964_66	Hypo-rule applied	hypothetical protein	2031	0.0212653	0	0	0.0212653	0	0	0
k117_2710964_67	KO:K03702	excinuclease ABC subunit B	543	0.872774	0	0	0.508906	0	0	0.363868
k117_2710964_68	COG0784	CheY-like chemotaxis protein	2292	1.38749	0.795985	0.0933707	0.140056	0.0933707	0.0933707	0.171335
k117_2710964_69	Hypo-rule applied	hypothetical protein	1341	0.437447	0.269521	0	0.167926	0	0	0
k117_2710964_7	Hypo-rule applied	hypothetical protein	180	1.86667	1.86667	0	0	0	0	0
k117_2710964_70	COG0642	signal transduction histidine kinase	2661	0.521704	0.370769	0.0712863	0.0796495	0	0	0
k117_2710964_71	KO:K03701	excinuclease ABC subunit A	1293	0.153981	0	0	0.153981	0	0	0
k117_2710964_72	KO:K03703	excinuclease ABC subunit C	945	1.25786	0.251572	0.251572	0.754717	0	0	0
k117_2710964_73	KO:K01921	D-alanine-D-alanine ligase	717	0.352734	0	0	0.352734	0	0	0
k117_2710964_74	tRNA	tRNA_Ala_TGC	522	0.639785	0	0	0.639785	0	0	0
k117_2710964_75	tRNA	tRNA_Ala_GGC	3138	0.781125	0.318273	0.267738	0.133869	0	0.061245	0
k117_2710964_76	Hypo-rule applied	hypothetical protein	1536	0.1443	0	0	0.1443	0	0	0
k117_2710964_77	Hypo-rule applied	hypothetical protein	318	1.50595	0.946429	0	0.559524	0	0	0
k117_2710964_78	KO:K03296	HAE1 family hydrophobic/amphiphilic exporter-1	588	1.70091	0.207763	0.413242	0.810502	0.269406	0	0
k117_2710964_79	TIGR01730	RND family efflux transporter MFP subunit	309	0.301887	0	0	0	0	0	0.301887
k117_2710964_8	TIGR00271	uncharacterized hydrophobic protein (TIGR00271 family)	768	0.466019	0.20712	0	0	0	0	0.2589
k117_2710964_80	COG5614	head-tail adaptor	210	0	0	0	0	0	0	0
k117_2710964_81	COG2249	putative NADPH-quinone reductase	870	0.966667	0.202778	0.277778	0.277778	0	0	0.208333
k117_2710964_82	Hypo-rule applied	hypothetical protein	1104	0	0	0	0	0	0	0
k117_2710964_83	Hypo-rule applied	hypothetical protein	339	1.22222	0	0	0.529101	0	0	0.693122
k117_2710964_84	KO:K04773	protease-4	270	1.825	0	0	0.875	0	0.95	0
k117_2710964_85	TIGR00092	GTP-binding protein YchF	876	0.826446	0.550964	0	0.275482	0	0	0
k117_2710964_86	Hypo-rule applied	hypothetical protein	384	0.803419	0	0.803419	0	0	0	0
k117_2710964_87	Hypo-rule applied	hypothetical protein	2817	1.46232	0.686539	0.0633671	0.262467	0.299962	0	0.149981
k117_2710964_88	COG0708	exonuclease III	117	0	0	0	0	0	0	0
k117_2710964_89	Hypo-rule applied	hypothetical protein	1026	4.23516	0	0.167808	1.47717	0.78653	0.589041	1.21461
k117_2710964_9	Hypo-rule applied	hypothetical protein	1098	0	0	0	0	0	0	0
k117_2710964_90	KO:K01869	leucyl-tRNA synthetase	1335	0.0818565	0	0	0	0	0	0.0818565
k117_2710964_91	Hypo-rule applied	hypothetical protein	990	0.460714	0.238095	0	0.192857	0	0	0.0297619
k117_2710964_92	Hypo-rule applied	hypothetical protein	1059	0	0	0	0	0	0	0
k117_2710964_93	KO:K07082	UPF0755 protein	831	0.030837	0.030837	0	0	0	0	0
k117_2710964_94	KO:K00566	tRNA-specific 2-thiouridylase	516	36.1694	15	2.81694	11.8716	2.56284	1.63661	2.28142
k117_2710964_95	Hypo-rule applied	hypothetical protein	780	1.56667	0.952381	0.31746	0.296825	0	0	0
k117_2710964_96	Hypo-rule applied	hypothetical protein	591	1.81406	1.36054	0	0	0	0	0.453515
k117_2710964_97	COG1468	CRISPR/Cas system-associated exonuclease Cas4 (RecB family)	1833	1.17588	0.822935	0.156863	0.196078	0	0	0
k117_2710964_98	COG0317	(p)ppGpp synthase/HD superfamily hydrolase	285	0.696296	0	0	0.696296	0	0	0
k117_2710964_99	KO:K08602	oligoendopeptidase F	1839	0.72765	0.30373	0.104796	0	0	0.235642	0.0834813
k117_4227804_1	COG1233	phytoene dehydrogenase-like protein	387	0.683544	0.683544	0	0	0	0	0
k117_4227804_10	Hypo-rule applied	hypothetical protein	801	0.30722	0.30722	0	0	0	0	0
k117_4227804_11	Hypo-rule applied	hypothetical protein	354	0	0	0	0	0	0	0
k117_4227804_12	Hypo-rule applied	hypothetical protein	156	0	0	0	0	0	0	0
k117_4227804_2	KO:K02291	phytoene synthase	870	0.444444	0	0	0.444444	0	0	0
k117_4227804_3	KO:K13787	geranylgeranyl diphosphate synthase type I	1032	0.75737	0.680272	0	0.0770975	0	0	0
k117_4227804_4	COG0330	regulator of protease activity HflC (stomatin/prohibitin superfamily)	825	1.6237	0.453333	0.186667	0.835556	0	0.148148	0
k117_4227804_5	COG1940	predicted NBD/HSP70 family sugar kinase	840	0.56087	0.272464	0	0.288406	0	0	0
k117_4227804_6	Hypo-rule applied	hypothetical protein	942	0.669192	0.252525	0	0.239899	0.176768	0	0
k117_4227804_7	TIGR00730	uncharacterized protein (TIGR00730 family)	765	0.325203	0	0	0.325203	0	0	0
k117_4227804_8	COG1949	oligoribonuclease (3'-5' exoribonuclease)	609	0	0	0	0	0	0	0
k117_4227804_9	Hypo-rule applied	hypothetical protein	477	1.56881	1.56881	0	0	0	0	0
k117_7638121_1	KO:K06400	site-specific DNA recombinase	876	0.0495868	0	0.0495868	0	0	0	0
k117_7638121_10	KO:K08714	voltage-gated sodium channel	852	0.51567	0.373219	0	0.14245	0	0	0
k117_7638121_11	KO:K07566	L-threonylcarbamoyladenylate synthase	618	0	0	0	0	0	0	0
k117_7638121_12	Hypo-rule applied	hypothetical protein	804	0.391437	0.391437	0	0	0	0	0
k117_7638121_13	Hypo-rule applied	hypothetical protein	549	0	0	0	0	0	0	0
k117_7638121_14	tRNA	tRNA_Val_GAC	309	9.91824	6.19497	0	3.72327	0	0	0
k117_7638121_15	COG4286	uncharacterized UPF0160 family protein	414	6.93561	0.359848	0	0.886364	1.92045	1.10985	2.65909
k117_7638121_16	KO:K01409	N6-L-threonylcarbamoyladenine synthase	897	1.07095	0.267738	0.267738	0.535475	0	0	0
k117_7638121_17	Hypo-rule applied	hypothetical protein	1176	0	0	0	0	0	0	0
k117_7638121_18	KO:K01873	valyl-tRNA synthetase	321	4.07602	0	0.678363	0.216374	0	1.76023	1.42105
k117_7638121_19	Hypo-rule applied	hypothetical protein	2199	0.196681	0.0990727	0	0.0976086	0	0	0
k117_7638121_2	COG3654	prophage maintenance system killer protein	156	0	0	0	0	0	0	0
k117_7638121_20	COG2339	RsiW-degrading membrane proteinase PrsW (M82 family)	993	1.06762	0.948992	0	0	0	0.118624	0
k117_7638121_21	KO:K13993	HSP20 family protein	696	0.847985	0.82967	0.018315	0	0	0	0
k117_7638121_22	KO:K05873	adenylate cyclase class 2	549	4.29073	0.736842	1.07519	1.1604	0.280702	0	1.03759
k117_7638121_23	tRNA	tRNA_Phe_GAA	579	0.666667	0.666667	0	0	0	0	0
k117_7638121_24	Hypo-rule applied	hypothetical protein	363	0.713615	0.713615	0	0	0	0	0
k117_7638121_25	tRNA	tRNA_Arg_CCT	813	0	0	0	0	0	0	0
k117_7638121_26	COG3344	retron-type reverse transcriptase	612	3.80087	0.428571	0.290043	1.83983	0	0.952381	0.290043
k117_7638121_27	Hypo-rule applied	hypothetical protein	156	0	0	0	0	0	0	0
k117_7638121_28	KO:K01951	GMP synthase (glutamine-hydrolysing)	261	0	0	0	0	0	0	0
k117_7638121_29	COG2261	uncharacterized membrane protein YeaQ/YmgE (transglycosylase-associated protein family)	255	3.10476	3.10476	0	0	0	0	0
k117_7638121_3	COG0745	DNA-binding response OmpR family regulator	501	3.08262	1.1396	0.814815	0	0.569801	0	0.558405
k117_7638121_30	TIGR02196	glutaredoxin-like YruB-family protein	237	4.86207	1.6092	0	0	0	3.25287	0
k117_7638121_31	COG2919	cell division protein FtsB	423	0	0	0	0	0	0	0
k117_7638121_32	KO:K03596	GTP-binding protein LepA	117	0.854701	0.854701	0	0	0	0	0
k117_7638121_33	KO:K03980	putative peptidoglycan lipid II flippase	1788	0.111722	0.111722	0	0	0	0	0
k117_7638121_34	COG0457	tetratricopeptide (TPR) repeat protein	1668	0.85639	0.329381	0	0.527009	0	0	0
k117_7638121_35	ncRNA	RNase P class A	2454	0.173611	0.173611	0	0	0	0	0
k117_7638121_36	COG1430	uncharacterized membrane protein (UPF0127 family)	603	0.84106	0	0	0.441501	0	0	0.399558
k117_7638121_37	KO:K06213	magnesium transporter	1254	0.654891	0.181159	0	0.292572	0	0	0.181159
k117_7638121_38	Hypo-rule applied	hypothetical protein	1092	1.9448	0.424628	0	0.458599	1.06157	0	0
k117_7638121_39	KO:K03218	23S rRNA (guanosine2251-2'-O)-methyltransferase	756	0	0	0	0	0	0	0
k117_7638121_4	Hypo-rule applied	hypothetical protein	99	1.9798	0	0	0	0	0	1.9798
k117_7638121_40	TIGR01552	prevent-host-death family protein	207	10.3158	5.5614	1	1.85965	1.89474	0	0
k117_7638121_41	COG0513	superfamily II DNA/RNA helicase	1362	1.09653	0.330033	0.330033	0.330033	0	0	0.106436
k117_7638121_42	COG3932	hypothetical protein	588	0.22831	0	0	0.22831	0	0	0
k117_7638121_43	COG2755	lysophospholipase L1-like esterase	2028	0.532481	0.425985	0.106496	0	0	0	0
k117_7638121_44	KO:K03704	CspA family cold shock protein	222	77.6389	17.4028	6.33333	19.1389	7.66667	8.875	18.2222
k117_7638121_45	Hypo-rule applied	hypothetical protein	855	0.283688	0.283688	0	0	0	0	0
k117_7638121_46	Hypo-rule applied	hypothetical protein	522	1.15054	0.758065	0	0.392473	0	0	0
k117_7638121_47	Hypo-rule applied	hypothetical protein	336	0	0	0	0	0	0	0
k117_7638121_48	Hypo-rule applied	hypothetical protein	345	4.64103	4.15897	0	0	0	0	0.482051
k117_7638121_49	COG4214	ABC-type xylose transport system permease subunit	447	0.420875	0	0	0.107744	0.158249	0	0.154882
k117_7638121_5	Hypo-rule applied	hypothetical protein	522	1.04032	0.416667	0	0.395161	0	0	0.228495
k117_7638121_50	tRNA	tRNA_Gln_TTG	636	0	0	0	0	0	0	0
k117_7638121_51	COG0739	murein DD-endopeptidase MepM/ murein hydrolase activator NlpD	795	0.75969	0.472868	0	0.179845	0	0.106977	0
k117_7638121_6	Hypo-rule applied	hypothetical protein	264	0	0	0	0	0	0	0
k117_7638121_7	KO:K00820	glucosamine--fructose-6-phosphate aminotransferase (isomerizing)	642	0.47561	0.0691057	0	0.406504	0	0	0
k117_7638121_8	KO:K00820	glucosamine--fructose-6-phosphate aminotransferase (isomerizing)	327	1.40113	0.966102	0	0.435028	0	0	0
k117_7638121_9	KO:K01174	micrococcal nuclease	975	0	0	0	0	0	0	0
k117_7849770_1	TIGR01129	protein-export membrane protein SecD	1320	0.681197	0.34188	0.168376	0.17094	0	0	0
k117_7849770_2	KO:K01491	methylenetetrahydrofolate dehydrogenase (NADP+)/methenyltetrahydrofolate cyclohydrolase	831	0.110132	0	0	0.110132	0	0	0
k117_7849770_3	COG0451	nucleoside-diphosphate-sugar epimerase	1095	1.13122	0.865608	0.0624339	0.203175	0	0	0
k117_7849770_4	COG2148	lipopolysaccharide/colanic/teichoic acid biosynthesis glycosyltransferase	1443	0.464037	0	0.154679	0.309358	0	0	0
k117_7849770_5	Hypo-rule applied	hypothetical protein	135	0	0	0	0	0	0	0
k117_8750179_1	rRNA_5S	5S ribosomal RNA	90	0	0	0	0	0	0	0
k117_8750179_2	COG1240	Mg-chelatase subunit ChlD	1386	0.574434	0.323625	0	0.250809	0	0	0
k117_8750179_3	KO:K05837	rod shape determining protein RodA	1131	0.229358	0	0.186544	0.0428135	0	0	0
k117_8750179_4	COG0438	glycosyltransferase involved in cell wall biosynthesis	1140	0.40404	0	0.20202	0	0	0	0.20202
k117_8944163_1	Hypo-rule applied	hypothetical protein	396	1.4878	0	0.691057	0.796748	0	0	0
k117_8944163_10	Hypo-rule applied	hypothetical protein	1392	0	0	0	0	0	0	0
k117_8944163_11	Hypo-rule applied	hypothetical protein	1449	0.975366	0.821401	0	0.153965	0	0	0
k117_8944163_12	KO:K02314	replicative DNA helicase	732	0.924399	0	0	0.924399	0	0	0
k117_8944163_2	COG1610	uncharacterized protein YqeY	462	0	0	0	0	0	0	0
k117_8944163_3	Hypo-rule applied	hypothetical protein	213	3.1746	0	0	0	0	3.1746	0
k117_8944163_4	KO:K09760	DNA recombination protein RmuC	1080	0.543011	0	0.215054	0.327957	0	0	0
k117_8944163_5	Hypo-rule applied	hypothetical protein	324	3.94828	2.3046	0	1.64368	0	0	0
k117_8944163_6	KO:K02888	large subunit ribosomal protein L21	216	20.3636	9.27273	0	1.59091	1.59091	0	7.90909
k117_8944163_7	Hypo-rule applied	hypothetical protein	630	0.552083	0.135417	0	0.416667	0	0	0
k117_8944163_8	KO:K06187	recombination protein RecR	288	1.44928	1.44928	0	0	0	0	0
k117_8944163_9	Hypo-rule applied	hypothetical protein	408	4.94186	3.39147	0	1.55039	0	0	0

## Sheet: Bin94
					EDB1 Sept12 Day	EDB1 Sept12 Day	EDB1 Sept12 Day	EDB1 Sept12 Night	EDB1 Sept12 Night	EDB1 Sept12 Night
contigName	ProtID	ProtName	contigLen	totalAvgDepth	303.bam	304.bam	305.bam	364.bam	365.bam	366.bam
k117_10037223_1	Hypo-rule applied	hypothetical protein	1875	0	0	0	0	0	0	0
k117_10099453_1	KO:K10773	endonuclease-3	477	0	0	0	0	0	0	0
k117_10099453_2	KO:K01669	deoxyribodipyrimidine photo-lyase	693	0	0	0	0	0	0	0
k117_10126269_1	COG0457	tetratricopeptide (TPR) repeat protein	2442	0.17452	0	0.08726	0.08726	0	0	0
k117_10126269_10	Hypo-rule applied	hypothetical protein	213	0	0	0	0	0	0	0
k117_10126269_11	KO:K07729	putative transcriptional regulator	300	0	0	0	0	0	0	0
k117_10126269_12	Hypo-rule applied	hypothetical protein	2970	0.240426	0.212766	0	0.0276596	0	0	0
k117_10126269_13	Hypo-rule applied	hypothetical protein	612	0	0	0	0	0	0	0
k117_10126269_14	Hypo-rule applied	hypothetical protein	489	0	0	0	0	0	0	0
k117_10126269_15	Hypo-rule applied	hypothetical protein	270	0	0	0	0	0	0	0
k117_10126269_16	Hypo-rule applied	hypothetical protein	138	0	0	0	0	0	0	0
k117_10126269_2	ncRNA	RNase P class A	555	0	0	0	0	0	0	0
k117_10126269_3	COG1430	uncharacterized membrane protein (UPF0127 family)	1251	0.363306	0.363306	0	0	0	0	0
k117_10126269_4	KO:K06213	magnesium transporter	996	0.737589	0.737589	0	0	0	0	0
k117_10126269_5	KO:K03771	peptidyl-prolyl cis-trans isomerase SurA	198	3.35417	0	0	3.35417	0	0	0
k117_10126269_6	Hypo-rule applied	hypothetical protein	504	1.12994	0	0	1.12994	0	0	0
k117_10126269_7	COG0797	rare lipoprotein A (peptidoglycan hydrolase)	726	0	0	0	0	0	0	0
k117_10126269_8	COG0785	cytochrome c biogenesis protein CcdA	561	0.282238	0.282238	0	0	0	0	0
k117_10126269_9	COG0526	thiol-disulfide isomerase/thioredoxin	363	0	0	0	0	0	0	0
k117_1020432_1	tRNA	tRNA_Gly_GCC	672	0	0	0	0	0	0	0
k117_1020432_10	Hypo-rule applied	hypothetical protein	255	0.752381	0	0	0.752381	0	0	0
k117_1020432_11	KO:K02456	general secretion pathway protein G	1473	0	0	0	0	0	0	0
k117_1020432_12	Hypo-rule applied	hypothetical protein	792	0	0	0	0	0	0	0
k117_1020432_13	KO:K00970/KO:K00974	poly(A) polymerase/tRNA nucleotidyltransferase (CCA-adding enzyme)	390	0	0	0	0	0	0	0
k117_1020432_14	KO:K01142	exodeoxyribonuclease-3	354	0	0	0	0	0	0	0
k117_1020432_15	Hypo-rule applied	hypothetical protein	483	0	0	0	0	0	0	0
k117_1020432_16	Hypo-rule applied	hypothetical protein	288	0	0	0	0	0	0	0
k117_1020432_17	COG2258	MOSC domain-containing protein YiiM	453	0.49835	0	0	0.49835	0	0	0
k117_1020432_18	Hypo-rule applied	hypothetical protein	645	0	0	0	0	0	0	0
k117_1020432_19	Hypo-rule applied	hypothetical protein	1254	0	0	0	0	0	0	0
k117_1020432_2	COG2522	predicted transcriptional regulator	285	0	0	0	0	0	0	0
k117_1020432_20	Hypo-rule applied	hypothetical protein	198	9.72917	4.20833	0	5.52083	0	0	0
k117_1020432_21	TIGR00275	predicted Rossmann fold flavoprotein	390	0	0	0	0	0	0	0
k117_1020432_22	KO:K03704	CspA family cold shock protein	2421	0.256275	0	0	0.256275	0	0	0
k117_1020432_23	Hypo-rule applied	hypothetical protein	579	9.65967	4.64569	0.818182	4.1958	0	0	0
k117_1020432_24	KO:K03696	ATP-dependent Clp protease ATP-binding subunit ClpC	936	0	0	0	0	0	0	0
k117_1020432_25	Hypo-rule applied	hypothetical protein	882	0	0	0	0	0	0	0
k117_1020432_26	Hypo-rule applied	hypothetical protein	915	0	0	0	0	0	0	0
k117_1020432_27	Hypo-rule applied	hypothetical protein	267	0.974359	0	0	0.974359	0	0	0
k117_1020432_28	COG4974	site-specific recombinase XerD	672	0	0	0	0	0	0	0
k117_1020432_29	KO:K02956	small subunit ribosomal protein S15	195	0	0	0	0	0	0	0
k117_1020432_3	COG1917	quercetin dioxygenase-like cupin family protein	537	0	0	0	0	0	0	0
k117_1020432_30	COG1432	uncharacterized LabA/DUF88 family protein	414	1.07955	0	0	1.07955	0	0	0
k117_1020432_31	Hypo-rule applied	hypothetical protein	258	0	0	0	0	0	0	0
k117_1020432_32	Hypo-rule applied	hypothetical protein	2118	0	0	0	0	0	0	0
k117_1020432_33	Hypo-rule applied	hypothetical protein	1632	0	0	0	0	0	0	0
k117_1020432_34	KO:K00962	polyribonucleotide nucleotidyltransferase	369	0.913242	0	0	0.913242	0	0	0
k117_1020432_35	Hypo-rule applied	hypothetical protein	936	0	0	0	0	0	0	0
k117_1020432_36	COG1734	RNA polymerase-binding transcription factor DksA	480	0	0	0	0	0	0	0
k117_1020432_4	KO:K01823	isopentenyl-diphosphate delta-isomerase	258	0	0	0	0	0	0	0
k117_1020432_5	Hypo-rule applied	hypothetical protein	894	0	0	0	0	0	0	0
k117_1020432_6	KO:K03734	thiamine biosynthesis lipoprotein	564	0	0	0	0	0	0	0
k117_1020432_7	Hypo-rule applied	hypothetical protein	1575	0	0	0	0	0	0	0
k117_1020432_8	COG1018/COG4658	ferredoxin-NADP reductase/Na+translocating ferredoxin:NAD oxidoreductase RnfD subunit	138	0	0	0	0	0	0	0
k117_1020432_9	tRNA	tRNA_Arg_TCG	582	0	0	0	0	0	0	0
k117_10205875_1	KO:K02004	putative ABC transport system permease protein	588	0	0	0	0	0	0	0
k117_10205875_2	KO:K02003	putative ABC transport system ATP-binding protein	537	0	0	0	0	0	0	0
k117_1058621_1	Hypo-rule applied	hypothetical protein	267	0	0	0	0	0	0	0
k117_1058621_10	tRNA	tRNA_Tyr_GTA	162	4	2	0	2	0	0	0
k117_1058621_11	Hypo-rule applied	hypothetical protein	711	0.28877	0	0	0	0	0	0.28877
k117_1058621_12	Hypo-rule applied	hypothetical protein	276	0.793651	0	0	0.793651	0	0	0
k117_1058621_13	COG4259	hypothetical protein	285	0	0	0	0	0	0	0
k117_1058621_14	Hypo-rule applied	hypothetical protein	636	0.37037	0.37037	0	0	0	0	0
k117_1058621_15	KO:K02897	large subunit ribosomal protein L25	135	0	0	0	0	0	0	0
k117_1058621_2	Hypo-rule applied	hypothetical protein	669	0.289017	0.289017	0	0	0	0	0
k117_1058621_3	KO:K03648	uracil-DNA glycosylase	216	0	0	0	0	0	0	0
k117_1058621_4	COG3205	uncharacterized membrane protein	864	0	0	0	0	0	0	0
k117_1058621_5	KO:K10563	formamidopyrimidine-DNA glycosylase	357	0	0	0	0	0	0	0
k117_1058621_6	Hypo-rule applied	hypothetical protein	549	0	0	0	0	0	0	0
k117_1058621_7	COG1238	membrane protein YqaA with SNARE-associated domain	324	0.833333	0	0	0.833333	0	0	0
k117_1058621_8	COG0393	uncharacterized protein YbjQ (UPF0145 family)	105	0	0	0	0	0	0	0
k117_1058621_9	Hypo-rule applied	hypothetical protein	315	0	0	0	0	0	0	0
k117_1124183_1	Hypo-rule applied	hypothetical protein	306	0	0	0	0	0	0	0
k117_1124183_10	Hypo-rule applied	hypothetical protein	528	3.09524	2.35185	0.28836	0.455026	0	0	0
k117_1124183_11	Hypo-rule applied	hypothetical protein	855	0	0	0	0	0	0	0
k117_1124183_12	KO:K00566	tRNA-specific 2-thiouridylase	1053	0	0	0	0	0	0	0
k117_1124183_13	KO:K07082	UPF0755 protein	990	0.464286	0	0	0.464286	0	0	0
k117_1124183_14	Hypo-rule applied	hypothetical protein	1332	0	0	0	0	0	0	0
k117_1124183_15	Hypo-rule applied	hypothetical protein	1026	0.577626	0.349315	0	0.22831	0	0	0
k117_1124183_16	KO:K01869	leucyl-tRNA synthetase	573	0	0	0	0	0	0	0
k117_1124183_2	Hypo-rule applied	hypothetical protein	1212	0	0	0	0	0	0	0
k117_1124183_3	KO:K01872	alanyl-tRNA synthetase	1938	0.111298	0	0	0.111298	0	0	0
k117_1124183_4	Hypo-rule applied	hypothetical protein	276	0.865079	0.865079	0	0	0	0	0
k117_1124183_5	KO:K07263	zinc protease	1281	0.212202	0.212202	0	0	0	0	0
k117_1124183_6	KO:K07263	zinc protease	1311	0	0	0	0	0	0	0
k117_1124183_7	COG0317	(p)ppGpp synthase/HD superfamily hydrolase	585	0	0	0	0	0	0	0
k117_1124183_8	TIGR00589	O-6-methylguanine DNA methyltransferase	258	0	0	0	0	0	0	0
k117_1124183_9	Hypo-rule applied	hypothetical protein	789	0	0	0	0	0	0	0
k117_1355802_1	Hypo-rule applied	hypothetical protein	372	0.310811	0	0.310811	0	0	0	0
k117_1355802_10	KO:K02358	elongation factor Tu	729	0	0	0	0	0	0	0
k117_1355802_11	Hypo-rule applied	hypothetical protein	630	0.697917	0	0	0.697917	0	0	0
k117_1355802_12	Hypo-rule applied	hypothetical protein	228	0	0	0	0	0	0	0
k117_1355802_13	Hypo-rule applied	hypothetical protein	165	2	2	0	0	0	0	0
k117_1355802_14	Hypo-rule applied	hypothetical protein	249	0.666667	0	0	0.666667	0	0	0
k117_1355802_15	COG2261	uncharacterized membrane protein YeaQ/YmgE (transglycosylase-associated protein family)	180	0	0	0	0	0	0	0
k117_1355802_16	TIGR01552	prevent-host-death family protein	2637	0.740249	0.235223	0.0804182	0.424608	0	0	0
k117_1355802_17	Hypo-rule applied	hypothetical protein	2175	1.86815	0.49679	0	1.37136	0	0	0
k117_1355802_18	KO:K02355	elongation factor G	276	0	0	0	0	0	0	0
k117_1355802_2	KO:K03546	exonuclease SbcC	1011	0.18583	0.18583	0	0	0	0	0
k117_1355802_3	KO:K02886	large subunit ribosomal protein L2	861	0.281294	0.281294	0	0	0	0	0
k117_1355802_4	KO:K02892	large subunit ribosomal protein L23	357	0.705314	0	0	0.705314	0	0	0
k117_1355802_5	KO:K02926	large subunit ribosomal protein L4	678	1.89015	1.37121	0.32197	0.19697	0	0	0
k117_1355802_6	KO:K02906	large subunit ribosomal protein L3	621	1.0552	0.205945	0	0.849257	0	0	0
k117_1355802_7	Hypo-rule applied	hypothetical protein	165	0	0	0	0	0	0	0
k117_1355802_8	Hypo-rule applied	hypothetical protein	339	5.78836	2.26984	0	1.62434	0	0.518519	1.37566
k117_1355802_9	KO:K02946	small subunit ribosomal protein S10	1191	8.5245	4.49568	0.216138	3.57829	0.0355427	0.114313	0.0845341
k117_1499750_1	Hypo-rule applied	hypothetical protein	165	0	0	0	0	0	0	0
k117_1499750_2	Hypo-rule applied	hypothetical protein	360	0	0	0	0	0	0	0
k117_1499750_3	Hypo-rule applied	hypothetical protein	216	0	0	0	0	0	0	0
k117_1507078_1	KO:K01623	fructose-bisphosphate aldolase class I	969	0.2442	0	0	0.2442	0	0	0
k117_1507078_10	COG1651	protein-disulfide isomerase	744	0.213805	0.213805	0	0	0	0	0
k117_1507078_11	KO:K03657	DNA helicase-2/ATP-dependent DNA helicase PcrA	2973	0.0708466	0	0	0.0708466	0	0	0
k117_1507078_12	Hypo-rule applied	hypothetical protein	780	0	0	0	0	0	0	0
k117_1507078_13	KO:K03086	RNA polymerase primary sigma factor	1362	0.362211	0.165017	0	0.197195	0	0	0
k117_1507078_14	KO:K02316	DNA primase	1221	0	0	0	0	0	0	0
k117_1507078_2	KO:K01992	ABC-2 type transport system permease protein	762	0	0	0	0	0	0	0
k117_1507078_3	KO:K01990	ABC-2 type transport system ATP-binding protein	753	0	0	0	0	0	0	0
k117_1507078_4	KO:K02493	release factor glutamine methyltransferase	771	0	0	0	0	0	0	0
k117_1507078_5	Hypo-rule applied	hypothetical protein	228	0	0	0	0	0	0	0
k117_1507078_6	Hypo-rule applied	hypothetical protein	567	0	0	0	0	0	0	0
k117_1507078_7	KO:K01892	histidyl-tRNA synthetase	1251	0.181653	0	0	0.181653	0	0	0
k117_1507078_8	KO:K06877	DEAD/DEAH box helicase domain-containing protein	576	0	0	0	0	0	0	0
k117_1507078_9	KO:K06153	undecaprenyl-diphosphatase	813	0.301659	0	0	0.301659	0	0	0
k117_17197_1	Hypo-rule applied	hypothetical protein	861	9.75949	4.609	0.281294	4.8692	0	0	0
k117_17197_2	KO:K03502	DNA polymerase V	1260	0.0513513	0	0	0.0513513	0	0	0
k117_17197_3	KO:K08311	putative (di)nucleoside polyphosphate hydrolase	489	0	0	0	0	0	0	0
k117_17197_4	COG3858	spore germination protein YaaH	1203	0.569801	0.379867	0	0.189934	0	0	0
k117_17197_5	KO:K03503	DNA polymerase V	435	0	0	0	0	0	0	0
k117_17197_6	COG2340	uncharacterized protein YkwD	1134	0	0	0	0	0	0	0
k117_17197_7	Hypo-rule applied	hypothetical protein	2877	0.843418	0.293363	0	0.550055	0	0	0
k117_1789194_1	Hypo-rule applied	hypothetical protein	1401	0	0	0	0	0	0	0
k117_1789194_2	COG3239	fatty acid desaturase	438	0	0	0	0	0	0	0
k117_2002249_1	TIGR02196	glutaredoxin-like YruB-family protein	231	1.38272	0	0	1.38272	0	0	0
k117_2002249_2	COG2919	cell division protein FtsB	378	0	0	0	0	0	0	0
k117_2002249_3	Hypo-rule applied	hypothetical protein	117	0	0	0	0	0	0	0
k117_2002249_4	KO:K03596	GTP-binding protein LepA	1788	0	0	0	0	0	0	0
k117_2002249_5	KO:K03980	putative peptidoglycan lipid II flippase	1473	0	0	0	0	0	0	0
k117_2015352_1	COG2963	transposase-like protein	363	0	0	0	0	0	0	0
k117_2015352_2	KO:K07497	putative transposase	171	0	0	0	0	0	0	0
k117_2015352_3	KO:K07497	putative transposase	369	0	0	0	0	0	0	0
k117_202369_1	KO:K03074	preprotein translocase subunit SecF	105	0	0	0	0	0	0	0
k117_202369_2	KO:K03072	preprotein translocase subunit SecD	1278	0	0	0	0	0	0	0
k117_2061514_1	COG2148	lipopolysaccharide/colanic/teichoic acid biosynthesis glycosyltransferase	996	0	0	0	0	0	0	0
k117_2061514_2	Hypo-rule applied	hypothetical protein	897	0.135208	0	0	0.135208	0	0	0
k117_2070280_1	Hypo-rule applied	hypothetical protein	672	0.480843	0	0	0.480843	0	0	0
k117_2070280_2	Hypo-rule applied	hypothetical protein	249	0	0	0	0	0	0	0
k117_2070280_3	Hypo-rule applied	hypothetical protein	450	0	0	0	0	0	0	0
k117_2070280_4	Hypo-rule applied	hypothetical protein	558	0	0	0	0	0	0	0
k117_2070280_5	Hypo-rule applied	hypothetical protein	558	0	0	0	0	0	0	0
k117_2070280_6	Hypo-rule applied	hypothetical protein	513	0	0	0	0	0	0	0
k117_2070280_7	Hypo-rule applied	hypothetical protein	645	0	0	0	0	0	0	0
k117_2106879_1	KO:K02335	DNA polymerase-1	840	0	0	0	0	0	0	0
k117_2106879_10	KO:K07304	peptide-methionine (S)-S-oxide reductase	789	0.312989	0	0	0.312989	0	0	0
k117_2106879_11	COG0300	short-subunit dehydrogenase	471	0	0	0	0	0	0	0
k117_2106879_12	tRNA	tRNA_Ser_TGA	381	0.281385	0.281385	0	0	0	0	0
k117_2106879_13	Hypo-rule applied	hypothetical protein	330	0	0	0	0	0	0	0
k117_2106879_14	Hypo-rule applied	hypothetical protein	621	0	0	0	0	0	0	0
k117_2106879_15	tRNA	tRNA_Arg_GCG	1038	0	0	0	0	0	0	0
k117_2106879_16	KO:K07447	putative Holliday junction resolvase	546	0	0	0	0	0	0	0
k117_2106879_17	KO:K01874	methionyl-tRNA synthetase	528	0	0	0	0	0	0	0
k117_2106879_18	COG1238	membrane protein YqaA with SNARE-associated domain	477	0	0	0	0	0	0	0
k117_2106879_19	KO:K02662	type IV pilus assembly protein PilM	393	0	0	0	0	0	0	0
k117_2106879_2	COG1466	DNA polymerase III delta subunit	699	0	0	0	0	0	0	0
k117_2106879_20	Hypo-rule applied	hypothetical protein	1224	0	0	0	0	0	0	0
k117_2106879_21	COG3167	Tfp pilus assembly protein PilO	432	0	0	0	0	0	0	0
k117_2106879_22	Hypo-rule applied	hypothetical protein	1266	0	0	0	0	0	0	0
k117_2106879_23	Hypo-rule applied	hypothetical protein	3081	0.136472	0	0	0.136472	0	0	0
k117_2106879_24	tRNA	tRNA_Arg_TCT	180	0	0	0	0	0	0	0
k117_2106879_25	COG3408	glycogen debranching enzyme	336	0	0	0	0	0	0	0
k117_2106879_26	Hypo-rule applied	hypothetical protein	393	0	0	0	0	0	0	0
k117_2106879_27	COG0695	glutaredoxin	1008	0	0	0	0	0	0	0
k117_2106879_28	COG0596	pimeloyl-ACP methyl ester carboxylesterase	717	0	0	0	0	0	0	0
k117_2106879_29	Hypo-rule applied	hypothetical protein	684	0	0	0	0	0	0	0
k117_2106879_3	tRNA	tRNA_Lys_TTT	459	0	0	0	0	0	0	0
k117_2106879_30	Hypo-rule applied	hypothetical protein	576	0	0	0	0	0	0	0
k117_2106879_31	Hypo-rule applied	hypothetical protein	636	0	0	0	0	0	0	0
k117_2106879_32	COG0628	predicted PurR-regulated permease PerM	654	0	0	0	0	0	0	0
k117_2106879_33	Hypo-rule applied	hypothetical protein	273	0	0	0	0	0	0	0
k117_2106879_34	Hypo-rule applied	hypothetical protein	681	0	0	0	0	0	0	0
k117_2106879_35	COG0740	ATP-dependent protease ClpP protease subunit	765	0	0	0	0	0	0	0
k117_2106879_36	Hypo-rule applied	hypothetical protein	663	0.91423	0.395712	0	0.518519	0	0	0
k117_2106879_37	tRNA	tRNA_Val_TAC	447	0	0	0	0	0	0	0
k117_2106879_38	COG2963	transposase-like protein	546	0.414141	0	0	0.414141	0	0	0
k117_2106879_39	KO:K01512	acylphosphatase	537	0	0	0	0	0	0	0
k117_2106879_4	COG0566	tRNA G18 (ribose-2'-O)-methylase SpoU	1284	0	0	0	0	0	0	0
k117_2106879_40	KO:K00806	undecaprenyl diphosphate synthase	702	0	0	0	0	0	0	0
k117_2106879_41	KO:K06180	23S rRNA pseudouridine1911/1915/1917 synthase	1461	0.152555	0	0	0.152555	0	0	0
k117_2106879_42	KO:K02884	large subunit ribosomal protein L19	3087	0.0680967	0.0680967	0	0	0	0	0
k117_2106879_43	tRNA	tRNA_Leu_GAG	696	0	0	0	0	0	0	0
k117_2106879_44	COG0494	8-oxo-dGTP pyrophosphatase MutT (NUDIX family)	189	0	0	0	0	0	0	0
k117_2106879_45	Hypo-rule applied	hypothetical protein	258	3.59259	3.59259	0	0	0	0	0
k117_2106879_46	Hypo-rule applied	hypothetical protein	1083	0.113612	0	0	0.113612	0	0	0
k117_2106879_47	COG1651	protein-disulfide isomerase	204	0	0	0	0	0	0	0
k117_2106879_48	KO:K06876	deoxyribodipyrimidine photolyase-related protein	495	0	0	0	0	0	0	0
k117_2106879_49	COG4889	predicted helicase	252	0	0	0	0	0	0	0
k117_2106879_5	KO:K01928	UDP-N-acetylmuramoyl-L-alanyl-D-glutamate--2,6-diaminopimelate ligase	591	0	0	0	0	0	0	0
k117_2106879_50	COG4185	predicted ABC-type ATPase	168	0	0	0	0	0	0	0
k117_2106879_51	Hypo-rule applied	hypothetical protein	480	0	0	0	0	0	0	0
k117_2106879_52	COG1193	dsDNA-specific endonuclease/ATPase MutS2	690	1.10556	0	0	1.10556	0	0	0
k117_2106879_53	KO:K01669	deoxyribodipyrimidine photo-lyase	429	0	0	0	0	0	0	0
k117_2106879_54	KO:K01424	L-asparaginase	942	0	0	0	0	0	0	0
k117_2106879_55	TIGR03643	uncharacterized protein (TIGR03643 family)	540	0	0	0	0	0	0	0
k117_2106879_56	Hypo-rule applied	hypothetical protein	573	1.25296	0	0	1.25296	0	0	0
k117_2106879_57	COG1853	flavin reductase (DIM6/NTAB) family NADH-FMN oxidoreductase RutF	1368	0	0	0	0	0	0	0
k117_2106879_58	Hypo-rule applied	hypothetical protein	1485	0	0	0	0	0	0	0
k117_2106879_59	TIGR00229	PAS domain S-box-containing protein	633	0	0	0	0	0	0	0
k117_2106879_6	KO:K03550	Holliday junction DNA helicase RuvA	264	0.631579	0	0	0.631579	0	0	0
k117_2106879_60	KO:K03168	DNA topoisomerase-1	1350	0.134167	0.134167	0	0	0	0	0
k117_2106879_61	Hypo-rule applied	hypothetical protein	255	0	0	0	0	0	0	0
k117_2106879_62	COG2323	uncharacterized membrane protein YcaP (DUF421 family)	615	0	0	0	0	0	0	0
k117_2106879_63	KO:K02342	DNA polymerase-3 subunit epsilon	1044	0	0	0	0	0	0	0
k117_2106879_64	KO:K01669	deoxyribodipyrimidine photo-lyase	165	0	0	0	0	0	0	0
k117_2106879_65	KO:K10679	nitroreductase/dihydropteridine reductase	90	0.366667	0	0	0.366667	0	0	0
k117_2106879_66	COG2133	glucose/arabinose dehydrogenase	1134	0.101626	0	0	0.101626	0	0	0
k117_2106879_67	Hypo-rule applied	hypothetical protein	405	0.690196	0	0	0.690196	0	0	0
k117_2106879_68	COG5524	bacteriorhodopsin	1314	0.685567	0.515464	0.170103	0	0	0	0
k117_2106879_69	KO:K01207	beta-N-acetylhexosaminidase	1683	0.521853	0	0.130463	0.391389	0	0	0
k117_2106879_7	KO:K02968	small subunit ribosomal protein S20	1350	0	0	0	0	0	0	0
k117_2106879_70	Hypo-rule applied	hypothetical protein	945	0.163522	0.110692	0	0.0528302	0	0	0
k117_2106879_71	tRNA	tRNA_His_GTG	153	0	0	0	0	0	0	0
k117_2106879_8	TIGR00271	uncharacterized hydrophobic protein (TIGR00271 family)	405	0	0	0	0	0	0	0
k117_2106879_9	KO:K07305	peptide-methionine (R)-S-oxide reductase	501	0	0	0	0	0	0	0
k117_2111942_1	COG0402	cytosine/adenosine deaminase-related metal-dependent hydrolase	1251	0	0	0	0	0	0	0
k117_2268469_1	KO:K03688	ubiquinone biosynthesis protein	462	0	0	0	0	0	0	0
k117_2268469_2	KO:K03183	demethylmenaquinone methyltransferase/2-methoxy-6-polyprenyl-1,4-benzoquinol methylase	1470	0	0	0	0	0	0	0
k117_2366781_1	KO:K03654	ATP-dependent DNA helicase RecQ	1107	0	0	0	0	0	0	0
k117_2366781_2	KO:K02062	thiamine transport system ATP-binding protein	243	0	0	0	0	0	0	0
k117_2490905_1	tRNA	tRNA_Gly_TCC	834	0.346491	0.150585	0	0.195906	0	0	0
k117_2490905_10	tRNA	tRNA_Pro_TGG	576	0	0	0	0	0	0	0
k117_2490905_11	KO:K01724	4a-hydroxytetrahydrobiopterin dehydratase	414	0.757576	0	0	0.757576	0	0	0
k117_2490905_2	COG0668	small-conductance mechanosensitive channel	1056	0	0	0	0	0	0	0
k117_2490905_3	COG0265	S1-C subfamily serine protease	234	0	0	0	0	0	0	0
k117_2490905_4	Hypo-rule applied	hypothetical protein	1098	0	0	0	0	0	0	0
k117_2490905_5	COG0668	small-conductance mechanosensitive channel	1416	0.746445	0.43049	0	0.315956	0	0	0
k117_2490905_6	Hypo-rule applied	hypothetical protein	597	3.41387	1.66219	0	1.75168	0	0	0
k117_2490905_7	KO:K03088	RNA polymerase sigma-70 factor (ECF subfamily)	615	0	0	0	0	0	0	0
k117_2490905_8	COG3545	predicted alpha/beta hydrolase family esterase	924	0	0	0	0	0	0	0
k117_2490905_9	KO:K03284	magnesium transporter	303	0	0	0	0	0	0	0
k117_2490936_1	KO:K02042	phosphonate transport system permease protein	822	0.130952	0	0.130952	0	0	0	0
k117_2490936_2	KO:K02042	phosphonate transport system permease protein	561	0	0	0	0	0	0	0
k117_2607979_1	tRNA	tRNA_Gln_TTG	297	0	0	0	0	0	0	0
k117_2607979_2	Hypo-rule applied	hypothetical protein	726	0.347222	0	0	0.347222	0	0	0
k117_2607979_3	COG0655	multimeric flavodoxin WrbA	1665	0.19802	0.19802	0	0	0	0	0
k117_2607979_4	KO:K01937	CTP synthase	921	0.259403	0	0	0.259403	0	0	0
k117_2607979_5	KO:K09811	cell division transport system permease protein	684	0.406367	0	0	0.406367	0	0	0
k117_2607979_6	KO:K09812	cell division transport system ATP-binding protein	861	0	0	0	0	0	0	0
k117_2607979_7	KO:K02836	peptide chain release factor 2	315	0	0	0	0	0	0	0
k117_2607979_8	COG1694	NTP pyrophosphatase (non-canonical NTP hydrolase)	597	0	0	0	0	0	0	0
k117_2607979_9	tRNA	tRNA_Thr_GGT	1002	0.234742	0	0	0.234742	0	0	0
k117_2724763_1	COG4292	low temperature requirement protein LtrA	537	0.930233	0.930233	0	0	0	0	0
k117_2724763_10	COG1306	hypothetical protein	1335	0	0	0	0	0	0	0
k117_2724763_11	COG1686	D-alanyl-D-alanine carboxypeptidase	1515	0	0	0	0	0	0	0
k117_2724763_12	COG3505	type IV secretory pathway TraG/TraD family ATPase VirD4	1386	0	0	0	0	0	0	0
k117_2724763_2	Hypo-rule applied	hypothetical protein	219	0	0	0	0	0	0	0
k117_2724763_3	KO:K01925	UDP-N-acetylmuramoylalanine--D-glutamate ligase	1350	0	0	0	0	0	0	0
k117_2724763_4	KO:K01924	UDP-N-acetylmuramate--alanine ligase	1308	0	0	0	0	0	0	0
k117_2724763_5	Hypo-rule applied	hypothetical protein	450	0	0	0	0	0	0	0
k117_2724763_6	COG2119	putative Ca2? antiporter (TMEM165/GDT1 family)	579	0	0	0	0	0	0	0
k117_2724763_7	Hypo-rule applied	hypothetical protein	393	0	0	0	0	0	0	0
k117_2724763_8	KO:K07056	16S rRNA (cytidine1402-2'-O)-methyltransferase	678	0	0	0	0	0	0	0
k117_2724763_9	Hypo-rule applied	hypothetical protein	231	0	0	0	0	0	0	0
k117_2752274_1	COG4292	low temperature requirement protein LtrA	720	0.684211	0.5	0.184211	0	0	0	0
k117_2752274_2	Hypo-rule applied	hypothetical protein	324	0	0	0	0	0	0	0
k117_2752274_3	tRNA	tRNA_Ile_GAT	636	0	0	0	0	0	0	0
k117_2816791_1	COG0236	acyl carrier protein	1644	0.133869	0	0	0	0	0	0.133869
k117_2837443_1	KO:K01887	arginyl-tRNA synthetase	1665	0	0	0	0	0	0	0
k117_2837443_10	KO:K07260	D-alanyl-D-alanine carboxypeptidase	936	0.982188	0.763359	0.21883	0	0	0	0
k117_2837443_11	TIGR00166	ribosomal protein S6	525	0.669333	0.346667	0	0.322667	0	0	0
k117_2837443_12	KO:K03111	single-strand DNA-binding protein	456	0.653595	0.653595	0	0	0	0	0
k117_2837443_13	KO:K02963	small subunit ribosomal protein S18	201	3	2	0	1	0	0	0
k117_2837443_2	KO:K01870	isoleucyl-tRNA synthetase	3534	0	0	0	0	0	0	0
k117_2837443_3	COG1381	recombinational DNA repair protein (RecF pathway)	573	0	0	0	0	0	0	0
k117_2837443_4	Hypo-rule applied	hypothetical protein	1875	0	0	0	0	0	0	0
k117_2837443_5	KO:K01880	glycyl-tRNA synthetase	1383	0.324412	0.324412	0	0	0	0	0
k117_2837443_6	Hypo-rule applied	hypothetical protein	165	0	0	0	0	0	0	0
k117_2837443_7	KO:K01874	methionyl-tRNA synthetase	1425	0.156863	0.156863	0	0	0	0	0
k117_2837443_8	KO:K03424	TatD DNase family protein	858	0.34887	0	0	0.34887	0	0	0
k117_2837443_9	Hypo-rule applied	hypothetical protein	438	0	0	0	0	0	0	0
k117_2925511_1	Hypo-rule applied	hypothetical protein	1758	5.36443	0.71393	0.347637	0.981343	0.493159	1.38184	1.44652
k117_2936023_1	Hypo-rule applied	hypothetical protein	507	0	0	0	0	0	0	0
k117_2936023_2	Hypo-rule applied	hypothetical protein	1506	0.147493	0	0	0.147493	0	0	0
k117_2936023_3	Hypo-rule applied	hypothetical protein	312	0	0	0	0	0	0	0
k117_2936023_4	KO:K02003	putative ABC transport system ATP-binding protein	1326	0.340136	0.170068	0.170068	0	0	0	0
k117_2936023_5	KO:K02004	putative ABC transport system permease protein	1215	0	0	0	0	0	0	0
k117_2936023_6	Hypo-rule applied	hypothetical protein	1881	0.693241	0.23108	0.11554	0.34662	0	0	0
k117_2936023_7	Hypo-rule applied	hypothetical protein	585	0	0	0	0	0	0	0
k117_3027946_1	KO:K01537	Ca2+transporting ATPase	936	0	0	0	0	0	0	0
k117_3027946_10	KO:K01883	cysteinyl-tRNA synthetase	1305	0	0	0	0	0	0	0
k117_3027946_11	KO:K03797	carboxyl-terminal processing protease	444	1.27551	0	0	1.27551	0	0	0
k117_3027946_12	KO:K02939	large subunit ribosomal protein L9	711	0.338681	0	0	0	0.338681	0	0
k117_3027946_13	KO:K01802	peptidylprolyl isomerase	279	2.56589	2.56589	0	0	0	0	0
k117_3027946_14	Hypo-rule applied	hypothetical protein	360	0	0	0	0	0	0	0
k117_3027946_15	Hypo-rule applied	hypothetical protein	531	0	0	0	0	0	0	0
k117_3027946_16	KO:K03817	ribosomal-protein-serine acetyltransferase	597	0	0	0	0	0	0	0
k117_3027946_17	COG0847	DNA polymerase III epsilon subunit-like protein	759	0	0	0	0	0	0	0
k117_3027946_18	TIGR00730	uncharacterized protein (TIGR00730 family)	1254	0	0	0	0	0	0	0
k117_3027946_19	KO:K01810	glucose-6-phosphate isomerase	519	0	0	0	0	0	0	0
k117_3027946_2	KO:K09760	DNA recombination protein RmuC	1077	0.107875	0.107875	0	0	0	0	0
k117_3027946_20	KO:K01823	isopentenyl-diphosphate delta-isomerase	843	0	0	0	0	0	0	0
k117_3027946_21	KO:K00847	fructokinase	756	0	0	0	0	0	0	0
k117_3027946_22	COG0330	regulator of protease activity HflC (stomatin/prohibitin superfamily)	324	0	0	0	0	0	0	0
k117_3027946_23	Hypo-rule applied	hypothetical protein	504	1.88983	0.533898	0.347458	1.00847	0	0	0
k117_3027946_24	Hypo-rule applied	hypothetical protein	441	1.58076	0.594502	0.597938	0.388316	0	0	0
k117_3027946_25	KO:K15977	putative oxidoreductase	459	0.323625	0	0	0.323625	0	0	0
k117_3027946_26	COG2947	predicted RNA-binding protein with PUA-like domain	1212	0	0	0	0	0	0	0
k117_3027946_27	COG0477	MFS family permease	792	0	0	0	0	0	0	0
k117_3027946_28	KO:K01776	glutamate racemase	657	0	0	0	0	0	0	0
k117_3027946_29	KO:K06950	uncharacterized protein	1308	0	0	0	0	0	0	0
k117_3027946_3	Hypo-rule applied	hypothetical protein	216	0	0	0	0	0	0	0
k117_3027946_30	COG0739	murein DD-endopeptidase MepM/ murein hydrolase activator NlpD	1461	0.408848	0.152555	0	0.256293	0	0	0
k117_3027946_31	KO:K01885	glutamyl-tRNA synthetase	693	0	0	0	0	0	0	0
k117_3027946_4	KO:K02888	large subunit ribosomal protein L21	330	0.716667	0	0	0.716667	0	0	0
k117_3027946_5	Hypo-rule applied	hypothetical protein	300	0	0	0	0	0	0	0
k117_3027946_6	Hypo-rule applied	hypothetical protein	282	0	0	0	0	0	0	0
k117_3027946_7	Hypo-rule applied	hypothetical protein	609	0	0	0	0	0	0	0
k117_3027946_8	KO:K06187	recombination protein RecR	1380	0	0	0	0	0	0	0
k117_3027946_9	KO:K02314	replicative DNA helicase	1455	0	0	0	0	0	0	0
k117_3311458_1	Hypo-rule applied	hypothetical protein	129	0	0	0	0	0	0	0
k117_3311458_10	KO:K02992	small subunit ribosomal protein S7	537	0	0	0	0	0	0	0
k117_3311458_11	Hypo-rule applied	hypothetical protein	558	0.220588	0.220588	0	0	0	0	0
k117_3311458_12	COG3803	uncharacterized protein (DUF924 family)	288	0	0	0	0	0	0	0
k117_3311458_13	Hypo-rule applied	hypothetical protein	504	0	0	0	0	0	0	0
k117_3311458_14	Hypo-rule applied	hypothetical protein	396	1.3252	1.3252	0	0	0	0	0
k117_3311458_15	Hypo-rule applied	hypothetical protein	339	0	0	0	0	0	0	0
k117_3311458_16	Hypo-rule applied	hypothetical protein	135	0	0	0	0	0	0	0
k117_3311458_17	Hypo-rule applied	hypothetical protein	702	0	0	0	0	0	0	0
k117_3311458_18	KO:K07461	putative endonuclease	435	0.701754	0	0.701754	0	0	0	0
k117_3311458_19	Hypo-rule applied	hypothetical protein	1488	0	0	0	0	0	0	0
k117_3311458_2	COG5570	hypothetical protein	291	0.553191	0	0	0.553191	0	0	0
k117_3311458_20	Hypo-rule applied	hypothetical protein	474	0	0	0	0	0	0	0
k117_3311458_21	COG0488	ATPase subunit of ABC transporter with duplicated ATPase domains	2073	0.104004	0	0	0.104004	0	0	0
k117_3311458_22	Hypo-rule applied	hypothetical protein	1023	0.45819	0.45819	0	0	0	0	0
k117_3311458_23	COG1249/COG0398	pyruvate/2-oxoglutarate dehydrogenase complex dihydrolipoamide dehydrogenase (E3) component/uncharacterized membrane protein YdjX (TVP38/TMEM64 family)	783	0	0	0	0	0	0	0
k117_3311458_3	KO:K02238	competence protein ComEC	1569	0	0	0	0	0	0	0
k117_3311458_4	KO:K04564	Fe-Mn family superoxide dismutase	576	0.899061	0	0	0.899061	0	0	0
k117_3311458_5	KO:K02238	competence protein ComEC	879	0	0	0	0	0	0	0
k117_3311458_6	Hypo-rule applied	hypothetical protein	243	1.44086	0.172043	0	1.26882	0	0	0
k117_3311458_7	KO:K02902	large subunit ribosomal protein L28	639	0	0	0	0	0	0	0
k117_3311458_8	COG1994	Zn-dependent protease	408	1.31783	0.387597	0	0.930233	0	0	0
k117_3311458_9	KO:K02950	small subunit ribosomal protein S12	471	3.19003	2.54829	0	0.641745	0	0	0
k117_3333289_1	KO:K02274	cytochrome c oxidase subunit 1	453	2.9571	2.36304	0	0	0.594059	0	0
k117_3333289_2	COG5488	uncharacterized membrane protein	504	0	0	0	0	0	0	0
k117_3391186_1	Hypo-rule applied	hypothetical protein	351	0	0	0	0	0	0	0
k117_3391186_10	Hypo-rule applied	hypothetical protein	510	0.277778	0	0	0	0	0	0.277778
k117_3391186_11	Hypo-rule applied	hypothetical protein	258	0.0648148	0	0	0	0	0	0.0648148
k117_3391186_12	COG0277	FAD/FMN-containing dehydrogenase	219	0	0	0	0	0	0	0
k117_3391186_13	COG3911	predicted ATPase	540	0	0	0	0	0	0	0
k117_3391186_2	COG3104	dipeptide/tripeptide permease	231	0	0	0	0	0	0	0
k117_3391186_3	Hypo-rule applied	hypothetical protein	276	0	0	0	0	0	0	0
k117_3391186_4	Hypo-rule applied	hypothetical protein	1398	0	0	0	0	0	0	0
k117_3391186_5	COG0537	diadenosine tetraphosphate (Ap4A) HIT family hydrolase	1356	0.171642	0.171642	0	0	0	0	0
k117_3391186_6	Hypo-rule applied	hypothetical protein	117	0	0	0	0	0	0	0
k117_3391186_7	COG2755	lysophospholipase L1-like esterase	336	0	0	0	0	0	0	0
k117_3391186_8	KO:K05520	protease I	111	0	0	0	0	0	0	0
k117_3391186_9	Hypo-rule applied	hypothetical protein	711	0	0	0	0	0	0	0
k117_3429718_1	Hypo-rule applied	hypothetical protein	267	0	0	0	0	0	0	0
k117_3429718_2	Hypo-rule applied	hypothetical protein	543	0	0	0	0	0	0	0
k117_3429718_3	KO:K04042	bifunctional UDP-N-acetylglucosamine pyrophosphorylase/glucosamine-1-phosphate N-acetyltransferase	747	0	0	0	0	0	0	0
k117_3612648_1	KO:K06207	GTP-binding protein	1305	0.247619	0.137662	0	0.109957	0	0	0
k117_3612648_2	KO:K03832	protein TonB	357	0	0	0	0	0	0	0
k117_3612648_3	Hypo-rule applied	hypothetical protein	321	0	0	0	0	0	0	0
k117_3722812_1	Hypo-rule applied	hypothetical protein	291	0	0	0	0	0	0	0
k117_3722812_2	KO:K01867	tryptophanyl-tRNA synthetase	945	0.227673	0	0	0.227673	0	0	0
k117_3722812_3	KO:K01876	aspartyl-tRNA synthetase	1416	0.315956	0	0	0.315956	0	0	0
k117_3722812_4	KO:K01255	leucyl aminopeptidase	1038	0.675676	0.45045	0	0.225225	0	0	0
k117_379663_1	COG3292	ligand-binding sensor domain-containing protein	1326	0	0	0	0	0	0	0
k117_3856112_1	COG3293	transposase	660	0	0	0	0	0	0	0
k117_3856112_2	COG3547	transposase	603	0	0	0	0	0	0	0
k117_3856112_3	Hypo-rule applied	hypothetical protein	126	0	0	0	0	0	0	0
k117_3876521_1	COG1527	vacuolar-type H+ATPase subunit C/Vma6	333	2.38798	0	0	2.38798	0	0	0
k117_3876521_2	COG1390	vacuolar-type H+ATPase subunit E/Vma4	564	0.483092	0	0	0.483092	0	0	0
k117_3876521_3	KO:K02124	V/A-type H+transporting ATPase subunit K	480	0.363636	0.0606061	0	0.30303	0	0	0
k117_3876521_4	KO:K02123	V/A-type H+transporting ATPase subunit I	1959	0.110558	0	0	0.110558	0	0	0
k117_3876521_5	COG2811	vacuolar-type H+ATPase subunit H	300	0	0	0	0	0	0	0
k117_3876521_6	COG0130	tRNA U55 pseudouridine synthase TruB	813	0	0	0	0	0	0	0
k117_3876521_7	TIGR01023	ribosomal protein L33	213	3.49206	3.49206	0	0	0	0	0
k117_3929658_1	KO:K00705	4-alpha-glucanotransferase	1056	0	0	0	0	0	0	0
k117_4486164_1	KO:K18028	2,5-dihydroxypyridine 5,6-dioxygenase	804	0.911315	0	0	0.255352	0.655963	0	0
k117_4630247_1	Hypo-rule applied	hypothetical protein	1353	0	0	0	0	0	0	0
k117_4630247_10	KO:K03664	SsrA-binding protein	390	0	0	0	0	0	0	0
k117_4630247_2	KO:K12267	peptide methionine sulfoxide reductase msrA/msrB	582	0	0	0	0	0	0	0
k117_4630247_3	COG0431	NAD(P)H-dependent FMN reductase	1083	0.107181	0	0	0.107181	0	0	0
k117_4630247_4	COG1408	predicted MPP superfamily phosphohydrolase	936	0.127226	0	0	0.127226	0	0	0
k117_4630247_5	COG0668	small-conductance mechanosensitive channel	240	0	0	0	0	0	0	0
k117_4630247_6	COG5466	predicted small metal-binding protein	1023	0.229095	0	0	0.229095	0	0	0
k117_4630247_7	COG4850	phosphatidate phosphatase APP1	363	2.13146	1.39906	0	0.732394	0	0	0
k117_4630247_8	tmRNA	transfer-messenger RNA	444	0	0	0	0	0	0	0
k117_4630247_9	Hypo-rule applied	hypothetical protein	2142	0.200803	0	0	0.200803	0	0	0
k117_4667507_1	Hypo-rule applied	hypothetical protein	336	2.77957	1.07527	0	1.7043	0	0	0
k117_4667507_10	Hypo-rule applied	hypothetical protein	543	1.19338	0.508906	0.0712468	0.613232	0	0	0
k117_4667507_11	KO:K02931	large subunit ribosomal protein L5	360	3.37143	1.04762	0	2.12857	0.195238	0	0
k117_4667507_12	Hypo-rule applied	hypothetical protein	186	12.7222	6	2	4.72222	0	0	0
k117_4667507_13	KO:K02994	small subunit ribosomal protein S8	396	6.44715	3.22358	0.406504	2.81707	0	0	0
k117_4667507_14	KO:K02933	large subunit ribosomal protein L6	531	2.48819	0.524934	0	1.96325	0	0	0
k117_4667507_15	KO:K02881	large subunit ribosomal protein L18	351	2.04975	1.55224	0	0.497512	0	0	0
k117_4667507_16	Hypo-rule applied	hypothetical protein	669	0.578035	0.578035	0	0	0	0	0
k117_4667507_17	KO:K02988	small subunit ribosomal protein S5	450	0.346667	0.05	0.08	0.216667	0	0	0
k117_4667507_18	KO:K02876	large subunit ribosomal protein L15	1272	1.94831	1	0	0.948307	0	0	0
k117_4667507_19	KO:K03076	preprotein translocase subunit SecY	303	0	0	0	0	0	0	0
k117_4667507_2	KO:K02965	small subunit ribosomal protein S19	324	0.844828	0.373563	0	0.471264	0	0	0
k117_4667507_20	Hypo-rule applied	hypothetical protein	621	0.433121	0.433121	0	0	0	0	0
k117_4667507_21	KO:K00945	cytidylate kinase	600	0.444444	0.444444	0	0	0	0	0
k117_4667507_22	KO:K00942	guanylate kinase	597	0	0	0	0	0	0	0
k117_4667507_23	KO:K00939	adenylate kinase	777	0	0	0	0	0	0	0
k117_4667507_24	KO:K01265	methionyl aminopeptidase	585	1.87126	0	0.45977	1.41149	0	0	0
k117_4667507_25	KO:K00940	nucleoside-diphosphate kinase	261	0	0	0	0	0	0	0
k117_4667507_26	Hypo-rule applied	hypothetical protein	1365	0	0	0	0	0	0	0
k117_4667507_27	KO:K07576	metallo-beta-lactamase family protein	345	1.62051	1.22564	0	0.394872	0	0	0
k117_4667507_28	KO:K02887	large subunit ribosomal protein L20	192	0	0	0	0	0	0	0
k117_4667507_29	KO:K02520	translation initiation factor IF-3	678	0	0	0	0	0	0	0
k117_4667507_3	KO:K02890	large subunit ribosomal protein L22	717	1.42152	1.3157	0	0.10582	0	0	0
k117_4667507_30	KO:K01669	deoxyribodipyrimidine photo-lyase	1380	0	0	0	0	0	0	0
k117_4667507_31	Hypo-rule applied	hypothetical protein	696	0.347985	0	0.347985	0	0	0	0
k117_4667507_32	Hypo-rule applied	hypothetical protein	390	0	0	0	0	0	0	0
k117_4667507_33	COG2940	SET domain-containing protein	1200	0	0	0	0	0	0	0
k117_4667507_34	KO:K00925	acetate kinase	1353	0	0	0	0	0	0	0
k117_4667507_35	TIGR00229	PAS domain S-box-containing protein	372	0	0	0	0	0	0	0
k117_4667507_36	COG0784	CheY-like chemotaxis protein	615	0.821505	0	0	0.821505	0	0	0
k117_4667507_37	Hypo-rule applied	hypothetical protein	528	1.78307	0.724868	0	1.0582	0	0	0
k117_4667507_38	Hypo-rule applied	hypothetical protein	99	1.65657	1.65657	0	0	0	0	0
k117_4667507_4	KO:K02982	small subunit ribosomal protein S3	438	2.00694	1.3125	0	0.694444	0	0	0
k117_4667507_5	KO:K02878	large subunit ribosomal protein L16	201	5.01961	4.66667	0	0.352941	0	0	0
k117_4667507_6	TIGR00012	ribosomal protein L29	246	1.20833	0	1.20833	0	0	0	0
k117_4667507_7	Hypo-rule applied	hypothetical protein	372	2.91441	1.59459	0.171171	1.14865	0	0	0
k117_4667507_8	KO:K02874	large subunit ribosomal protein L14	312	0.771605	0	0	0.771605	0	0	0
k117_4667507_9	KO:K02895	large subunit ribosomal protein L24	96	0.375	0	0	0.375	0	0	0
k117_4758627_1	KO:K03185	2-octaprenyl-6-methoxyphenol hydroxylase	450	0	0	0	0	0	0	0
k117_4758627_2	KO:K07025	putative hydrolase of the HAD superfamily	819	0	0	0	0	0	0	0
k117_4969427_1	Hypo-rule applied	hypothetical protein	1380	0.861789	0	0.0520325	0.809756	0	0	0
k117_4969427_2	Hypo-rule applied	hypothetical protein	477	0	0	0	0	0	0	0
k117_4969427_3	KO:K06182	23S rRNA pseudouridine2604 synthase	708	0.100358	0.100358	0	0	0	0	0
k117_4969427_4	Hypo-rule applied	hypothetical protein	201	0	0	0	0	0	0	0
k117_4969427_5	KO:K16302	metal transporter CNNM	966	0.122549	0	0	0.122549	0	0	0
k117_4969427_6	Hypo-rule applied	hypothetical protein	1776	0.865929	0.661132	0.123001	0.0817958	0	0	0
k117_4969427_7	KO:K06207	GTP-binding protein	171	0	0	0	0	0	0	0
k117_4987269_1	Hypo-rule applied	hypothetical protein	711	0	0	0	0	0	0	0
k117_4987269_10	TIGR01826	uncharacterized cofD-like protein	999	0	0	0	0	0	0	0
k117_4987269_11	COG0438	glycosyltransferase involved in cell wall biosynthesis	1320	0.0615385	0.0615385	0	0	0	0	0
k117_4987269_12	COG3307/COG0457	O-antigen ligase/tetratricopeptide (TPR) repeat protein	2184	0.0476893	0	0	0.0476893	0	0	0
k117_4987269_13	KO:K00075	UDP-N-acetylmuramate dehydrogenase	1077	0	0	0	0	0	0	0
k117_4987269_2	Hypo-rule applied	hypothetical protein	645	0	0	0	0	0	0	0
k117_4987269_3	COG0438	glycosyltransferase involved in cell wall biosynthesis	1242	0	0	0	0	0	0	0
k117_4987269_4	COG2227	2-polyprenyl-3-methyl-5-hydroxy-6-metoxy-1,4-benzoquinol methylase	747	0	0	0	0	0	0	0
k117_4987269_5	COG0438	glycosyltransferase involved in cell wall biosynthesis	1119	0	0	0	0	0	0	0
k117_4987269_6	Hypo-rule applied	hypothetical protein	744	0	0	0	0	0	0	0
k117_4987269_7	COG4122	predicted O-methyltransferase YrrM	588	0.6621	0.205479	0	0.456621	0	0	0
k117_4987269_8	COG2244	O-antigen/teichoic acid export membrane protein	1263	0.0197664	0.0197664	0	0	0	0	0
k117_4987269_9	COG2865	predicted HTH transcriptional regulator	327	0	0	0	0	0	0	0
k117_5086879_1	KO:K02557	chemotaxis protein MotB	576	1.40845	0	0	0	1.40845	0	0
k117_5086879_2	Hypo-rule applied	hypothetical protein	459	53.8964	4.21036	3.91262	24.6926	2.55016	3.09709	15.4337
k117_5163717_1	KO:K02965	small subunit ribosomal protein S19	1023	3.60137	1.56357	0.194731	1.15349	0.522337	0.0870561	0.0801833
k117_5210371_1	Hypo-rule applied	hypothetical protein	351	0	0	0	0	0	0	0
k117_5210371_2	Hypo-rule applied	hypothetical protein	1362	0	0	0	0	0	0	0
k117_5357722_1	KO:K02434	aspartyl-tRNA(Asn)/glutamyl-tRNA(Gln) amidotransferase subunit B	987	0.450418	0.238949	0	0.0537634	0.157706	0	0
k117_5357722_2	KO:K03979	GTP-binding protein	981	0	0	0	0	0	0	0
k117_5357722_3	KO:K08972	putative membrane protein	336	0.725806	0	0	0.725806	0	0	0
k117_5357722_4	KO:K03070	preprotein translocase subunit SecA	2520	0.324473	0.164979	0	0.159494	0	0	0
k117_5357722_5	Hypo-rule applied	hypothetical protein	312	14.2531	6.12963	0	8.12346	0	0	0
k117_5390459_1	COG2510	uncharacterized membrane protein	447	0	0	0	0	0	0	0
k117_5390459_10	Hypo-rule applied	hypothetical protein	285	0	0	0	0	0	0	0
k117_5390459_11	KO:K12574	ribonuclease J	1998	0.209416	0.10119	0	0.108225	0	0	0
k117_5390459_12	KO:K02035	peptide/nickel transport system substrate-binding protein	1743	0.094162	0	0	0.094162	0	0	0
k117_5390459_13	TIGR00810	protein translocase SecG subunit	240	0.0555556	0	0	0.0555556	0	0	0
k117_5390459_14	Hypo-rule applied	hypothetical protein	234	0	0	0	0	0	0	0
k117_5390459_15	KO:K04078	chaperonin GroES	321	0	0	0	0	0	0	0
k117_5390459_16	KO:K04077	chaperonin GroEL	1656	0	0	0	0	0	0	0
k117_5390459_17	KO:K03744	LemA protein	579	1.662	0	0	1.662	0	0	0
k117_5390459_18	Hypo-rule applied	hypothetical protein	399	0	0	0	0	0	0	0
k117_5390459_19	KO:K03799	heat shock protein HtpX	909	0.527009	0	0	0.527009	0	0	0
k117_5390459_2	Hypo-rule applied	hypothetical protein	1014	0	0	0	0	0	0	0
k117_5390459_20	tRNA	tRNA_Ser_GGA	564	0	0	0	0	0	0	0
k117_5390459_21	Hypo-rule applied	hypothetical protein	66	0	0	0	0	0	0	0
k117_5390459_3	KO:K04771	serine protease Do	1206	0.369318	0.369318	0	0	0	0	0
k117_5390459_4	COG1414	DNA-binding IclR family transcriptional regulator	435	0	0	0	0	0	0	0
k117_5390459_5	Hypo-rule applied	hypothetical protein	1110	0	0	0	0	0	0	0
k117_5390459_6	Hypo-rule applied	hypothetical protein	555	0	0	0	0	0	0	0
k117_5390459_7	TIGR01490	HAD superfamily hydrolase (TIGR01490 family)	687	0	0	0	0	0	0	0
k117_5390459_8	KO:K03973	phage shock protein C	219	0	0	0	0	0	0	0
k117_5390459_9	KO:K03575	A/G-specific adenine glycosylase	819	0	0	0	0	0	0	0
k117_5545536_1	Hypo-rule applied	hypothetical protein	84	7.42857	4.25	0	3.17857	0	0	0
k117_5545536_2	Hypo-rule applied	hypothetical protein	762	0	0	0	0	0	0	0
k117_5545536_3	KO:K03466	S-DNA-T family DNA segregation ATPase FtsK/SpoIIIE	2232	0.28194	0.185879	0	0.0960615	0	0	0
k117_5545536_4	Hypo-rule applied	hypothetical protein	375	0	0	0	0	0	0	0
k117_5545536_5	KO:K03553	recombination protein RecA	1086	0	0	0	0	0	0	0
k117_5545536_6	COG1301	Na?dicarboxylate symporter	321	0	0	0	0	0	0	0
k117_5545536_7	KO:K03088	RNA polymerase sigma-70 factor (ECF subfamily)	591	0	0	0	0	0	0	0
k117_5545536_8	Hypo-rule applied	hypothetical protein	183	0	0	0	0	0	0	0
k117_5890845_1	COG0697	drug/metabolite transporter (DMT)-like permease	498	0	0	0	0	0	0	0
k117_5890845_10	COG1559	cell division protein YceG involved in septum cleavage	1005	0	0	0	0	0	0	0
k117_5890845_11	Hypo-rule applied	hypothetical protein	714	0.35461	0.35461	0	0	0	0	0
k117_5890845_12	Hypo-rule applied	hypothetical protein	1206	0	0	0	0	0	0	0
k117_5890845_13	COG0662	mannose-6-phosphate isomerase-like protein (cupin superfamily)	402	1.97619	0.436508	0	1.53968	0	0	0
k117_5890845_14	tRNA	tRNA_Gln_CTG	615	0	0	0	0	0	0	0
k117_5890845_15	COG0406	broad specificity phosphatase PhoE	1026	0	0	0	0	0	0	0
k117_5890845_16	KO:K02343	DNA polymerase-3 subunit gamma/tau	510	0	0	0	0	0	0	0
k117_5890845_17	Hypo-rule applied	hypothetical protein	285	1.22963	0	0	1.22963	0	0	0
k117_5890845_18	Hypo-rule applied	hypothetical protein	1056	0	0	0	0	0	0	0
k117_5890845_19	COG0042	tRNA-dihydrouridine synthase	957	0	0	0	0	0	0	0
k117_5890845_2	KO:K05350	beta-glucosidase	1224	0.696462	0.696462	0	0	0	0	0
k117_5890845_20	COG1589	cell division septal protein FtsQ	1260	0	0	0	0	0	0	0
k117_5890845_21	KO:K01875	seryl-tRNA synthetase	861	0	0	0	0	0	0	0
k117_5890845_22	KO:K04096	DNA processing protein	2382	0.179211	0	0	0.179211	0	0	0
k117_5890845_23	KO:K03168	DNA topoisomerase-1	360	0	0	0	0	0	0	0
k117_5890845_24	Hypo-rule applied	hypothetical protein	1542	0	0	0	0	0	0	0
k117_5890845_25	KO:K00951	GTP pyrophosphokinase	1359	0.0744417	0	0	0.0744417	0	0	0
k117_5890845_26	KO:K03497	ParB family chromosome partitioning protein	891	0	0	0	0	0	0	0
k117_5890845_3	Hypo-rule applied	hypothetical protein	465	1.08889	0	0.457143	0.631746	0	0	0
k117_5890845_4	Hypo-rule applied	hypothetical protein	561	0	0	0	0	0	0	0
k117_5890845_5	Hypo-rule applied	hypothetical protein	750	0.333333	0	0	0.333333	0	0	0
k117_5890845_6	COG0439	biotin carboxylase	1278	0.117908	0	0	0.117908	0	0	0
k117_5890845_7	COG1651	protein-disulfide isomerase	666	0	0	0	0	0	0	0
k117_5890845_8	COG2226	ubiquinone/menaquinone biosynthesis C-methylase UbiE	732	0	0	0	0	0	0	0
k117_5890845_9	Hypo-rule applied	hypothetical protein	576	0	0	0	0	0	0	0
k117_590201_1	COG2132	FtsP/CotA-like multicopper oxidase with cupredoxin domain	1635	0.53872	0.40404	0	0.13468	0	0	0
k117_590201_2	KO:K07238	ZIP family zinc transporter	795	0	0	0	0	0	0	0
k117_590201_3	KO:K16264	cobalt-zinc-cadmium efflux system protein	903	0	0	0	0	0	0	0
k117_590201_4	KO:K02342	DNA polymerase-3 subunit epsilon	1371	0	0	0	0	0	0	0
k117_590201_5	KO:K02346/KO:K03502	DNA polymerase-4/DNA polymerase V	1260	0.18018	0	0	0.18018	0	0	0
k117_590201_6	COG1974	SOS-response transcriptional repressor LexA	600	0	0	0	0	0	0	0
k117_590201_7	Hypo-rule applied	hypothetical protein	438	0	0	0	0	0	0	0
k117_590201_8	COG0863	DNA modification methylase	1302	0	0	0	0	0	0	0
k117_5978606_1	KO:K04487	cysteine desulfurase	1257	0.149955	0.149955	0	0	0	0	0
k117_5978606_2	Hypo-rule applied	hypothetical protein	285	0	0	0	0	0	0	0
k117_5978606_3	KO:K03695	ATP-dependent Clp protease ATP-binding subunit ClpB	2709	0.54748	0.234467	0	0.298163	0	0	0.0148496
k117_5988567_1	Hypo-rule applied	hypothetical protein	129	0.333333	0	0	0.333333	0	0	0
k117_5988567_2	COG2249	putative NADPH-quinone reductase	582	0	0	0	0	0	0	0
k117_5988567_3	Hypo-rule applied	hypothetical protein	315	2.06061	0	0	2.06061	0	0	0
k117_5988567_4	TIGR01730	RND family efflux transporter MFP subunit	1515	0.14652	0.14652	0	0	0	0	0
k117_5988567_5	COG0841	multidrug efflux pump subunit AcrB	3330	0.0628931	0.0628931	0	0	0	0	0
k117_5988567_6	Hypo-rule applied	hypothetical protein	516	0.379781	0	0	0.379781	0	0	0
k117_5988567_7	TIGR01484	HAD superfamily hydrolase (TIGR01484 family)	702	0	0	0	0	0	0	0
k117_5988567_8	Hypo-rule applied	hypothetical protein	636	0.726337	0.726337	0	0	0	0	0
k117_5988567_9	tRNA	tRNA_Ala_GGC	222	0.777778	0	0	0.777778	0	0	0
k117_6022448_1	COG1301	Na?dicarboxylate symporter	621	0.424628	0	0	0	0	0.424628	0
k117_6022448_2	COG0589	nucleotide-binding universal stress UspA family protein	390	0	0	0	0	0	0	0
k117_6142770_1	KO:K01652	acetolactate synthase-1/2/3 large subunit	1023	0.0847652	0	0	0.0847652	0	0	0
k117_6338269_1	Hypo-rule applied	hypothetical protein	1083	0	0	0	0	0	0	0
k117_6338269_10	KO:K02867	large subunit ribosomal protein L11	426	0.684783	0	0	0.684783	0	0	0
k117_6338269_11	Hypo-rule applied	hypothetical protein	540	0	0	0	0	0	0	0
k117_6338269_12	KO:K02601	transcriptional antiterminator NusG	546	0.381313	0	0	0.381313	0	0	0
k117_6338269_13	KO:K03073	preprotein translocase subunit SecE	189	0	0	0	0	0	0	0
k117_6338269_14	COG0494	8-oxo-dGTP pyrophosphatase MutT (NUDIX family)	405	0	0	0	0	0	0	0
k117_6338269_15	Hypo-rule applied	hypothetical protein	360	0	0	0	0	0	0	0
k117_6338269_16	COG2968	uncharacterized protein YggE	624	2.25527	1.22363	0.21097	0.820675	0	0	0
k117_6338269_2	KO:K00600	glycine hydroxymethyltransferase	1275	0.171556	0	0	0.171556	0	0	0
k117_6338269_3	KO:K00943	dTMP kinase	663	0	0	0	0	0	0	0
k117_6338269_4	KO:K00560	thymidylate synthase	1017	0	0	0	0	0	0	0
k117_6338269_5	KO:K01494	dCTP deaminase	549	0	0	0	0	0	0	0
k117_6338269_6	TIGR00318	predicted adenylyl cyclase CyaB	675	0.190476	0	0	0.190476	0	0	0
k117_6338269_7	KO:K00287	dihydrofolate reductase	615	0	0	0	0	0	0	0
k117_6338269_8	TIGR01916	coenzyme F420-0:L-glutamate ligase	711	0	0	0	0	0	0	0
k117_6338269_9	Hypo-rule applied	hypothetical protein	585	0	0	0	0	0	0	0
k117_6442851_1	COG2207	AraC-like DNA-binding protein	312	0	0	0	0	0	0	0
k117_6442851_2	Hypo-rule applied	hypothetical protein	561	0	0	0	0	0	0	0
k117_6442851_3	Hypo-rule applied	hypothetical protein	159	0	0	0	0	0	0	0
k117_6562657_1	Hypo-rule applied	hypothetical protein	531	0	0	0	0	0	0	0
k117_6562657_2	KO:K00382	dihydrolipoamide dehydrogenase	471	0.193146	0	0	0	0	0.193146	0
k117_6574072_1	COG1280	threonine/homoserine/homoserine lactone efflux protein	495	0	0	0	0	0	0	0
k117_6574072_2	KO:K00769	xanthine phosphoribosyltransferase	513	0	0	0	0	0	0	0
k117_6587417_1	KO:K02470	DNA gyrase subunit B	1194	0.186782	0	0.0363985	0	0	0.0613027	0.0890805
k117_6616565_1	COG0698	ribose 5-phosphate isomerase RpiB	180	0	0	0	0	0	0	0
k117_6616565_10	KO:K02357	elongation factor Ts	585	0.45977	0	0	0.45977	0	0	0
k117_6616565_11	Hypo-rule applied	hypothetical protein	441	0	0	0	0	0	0	0
k117_6616565_12	tRNA	tRNA_Thr_TGT	1557	0	0	0	0	0	0	0
k117_6616565_13	Hypo-rule applied	hypothetical protein	1161	0.098912	0.098912	0	0	0	0	0
k117_6616565_14	Hypo-rule applied	hypothetical protein	729	0	0	0	0	0	0	0
k117_6616565_15	KO:K01889	phenylalanyl-tRNA synthetase alpha chain	1920	0.338983	0.338983	0	0	0	0	0
k117_6616565_16	TIGR00472	phenylalanyl-tRNA synthetase beta subunit	750	0	0	0	0	0	0	0
k117_6616565_17	COG3568	endonuclease/exonuclease/phosphatase family metal-dependent hydrolase	2088	0.103199	0	0.103199	0	0	0	0
k117_6616565_18	KO:K02470	DNA gyrase subunit B	1008	1.03147	0.798368	0	0.2331	0	0	0
k117_6616565_19	Hypo-rule applied	hypothetical protein	720	0	0	0	0	0	0	0
k117_6616565_2	KO:K01783	ribulose-phosphate 3-epimerase	651	0	0	0	0	0	0	0
k117_6616565_20	TIGR01076	LPXTG-site transpeptidase (sortase) family protein	3234	0.194553	0.129702	0	0.0648508	0	0	0
k117_6616565_21	Hypo-rule applied	hypothetical protein	1752	0.0230961	0	0.0230961	0	0	0	0
k117_6616565_22	KO:K01868	threonyl-tRNA synthetase	1029	0	0	0	0	0	0	0
k117_6616565_23	COG2755	lysophospholipase L1-like esterase	3258	0.0643501	0	0	0.0643501	0	0	0
k117_6616565_24	KO:K02337	DNA polymerase-3 subunit alpha	594	0	0	0	0	0	0	0
k117_6616565_25	KO:K03470	ribonuclease HII	174	8.41667	4	3	1.41667	0	0	0
k117_6616565_26	Hypo-rule applied	hypothetical protein	375	0.826667	0.826667	0	0	0	0	0
k117_6616565_27	Hypo-rule applied	hypothetical protein	900	0.178667	0.178667	0	0	0	0	0
k117_6616565_28	KO:K03625	N utilization substance protein B	708	0	0	0	0	0	0	0
k117_6616565_29	KO:K03685	ribonuclease-3	717	0	0	0	0	0	0	0
k117_6616565_3	KO:K00615	transketolase	897	0	0	0	0	0	0	0
k117_6616565_30	TIGR02532	prepilin-type N-terminal cleavage/methylation domain-containing protein	543	0	0	0	0	0	0	0
k117_6616565_31	Hypo-rule applied	hypothetical protein	2241	0	0	0	0	0	0	0
k117_6616565_32	KO:K03529	chromosome segregation protein	1251	0	0	0	0	0	0	0
k117_6616565_33	Hypo-rule applied	hypothetical protein	1944	0.222965	0	0	0.222965	0	0	0
k117_6616565_34	KO:K12573	ribonuclease R	570	0.457143	0	0.457143	0	0	0	0
k117_6616565_35	KO:K02959	small subunit ribosomal protein S16	354	0.843137	0	0	0.843137	0	0	0
k117_6616565_36	COG1837	predicted RNA-binding protein YlqC (UPF0109 family)	429	1.43369	1.43369	0	0	0	0	0
k117_6616565_37	COG1051	ADP-ribose pyrophosphatase YjhB (NUDIX family)	678	0.640152	0	0	0.640152	0	0	0
k117_6616565_38	KO:K00554	tRNA (guanine37-N1)-methyltransferase	450	0	0	0	0	0	0	0
k117_6616565_39	Hypo-rule applied	hypothetical protein	3201	0.766306	0.515569	0.0124549	0.238283	0	0	0
k117_6616565_4	KO:K00615	transketolase	990	1.17976	1.17976	0	0	0	0	0
k117_6616565_40	KO:K03043	DNA-directed RNA polymerase subunit beta	3666	0.542378	0.27446	0	0.237486	0	0.00995449	0.0204778
k117_6616565_41	KO:K03046	DNA-directed RNA polymerase subunit beta'	420	0	0	0	0	0	0	0
k117_6616565_42	Hypo-rule applied	hypothetical protein	651	0.399202	0	0	0.399202	0	0	0
k117_6616565_43	KO:K07507	putative Mg2 transporter-C (MgtC) family protein	159	0	0	0	0	0	0	0
k117_6616565_44	Hypo-rule applied	hypothetical protein	213	0	0	0	0	0	0	0
k117_6616565_45	Hypo-rule applied	hypothetical protein	240	0	0	0	0	0	0	0
k117_6616565_46	Hypo-rule applied	hypothetical protein	513	0	0	0	0	0	0	0
k117_6616565_5	KO:K00852	ribokinase	1002	0.704225	0.234742	0	0.234742	0.234742	0	0
k117_6616565_6	Hypo-rule applied	hypothetical protein	1368	0	0	0	0	0	0	0
k117_6616565_7	KO:K02909	large subunit ribosomal protein L31	261	0	0	0	0	0	0	0
k117_6616565_8	KO:K02835	peptide chain release factor 1	939	0	0	0	0	0	0	0
k117_6616565_9	KO:K02967	small subunit ribosomal protein S2	753	1.05804	0	0.331675	0.66335	0	0.0630182	0
k117_667418_1	rRNA_16S	16S ribosomal RNA	546	0	0	0	0	0	0	0
k117_667418_10	COG0237	dephospho-CoA kinase	972	0	0	0	0	0	0	0
k117_667418_11	KO:K03074	preprotein translocase subunit SecF	1431	0	0	0	0	0	0	0
k117_667418_2	KO:K02456	general secretion pathway protein G	1059	0	0	0	0	0	0	0
k117_667418_3	Hypo-rule applied	hypothetical protein	813	0	0	0	0	0	0	0
k117_667418_4	Hypo-rule applied	hypothetical protein	690	0.37037	0	0	0.37037	0	0	0
k117_667418_5	Hypo-rule applied	hypothetical protein	648	0.299197	0	0.0180723	0.281125	0	0	0
k117_667418_6	Hypo-rule applied	hypothetical protein	1272	0.534759	0.356506	0	0.178253	0	0	0
k117_667418_7	Hypo-rule applied	hypothetical protein	732	0	0	0	0	0	0	0
k117_667418_8	KO:K09903	uridylate kinase	486	0.595238	0	0	0.595238	0	0	0
k117_667418_9	Hypo-rule applied	hypothetical protein	594	0	0	0	0	0	0	0
k117_6766464_1	KO:K00508	linoleoyl-CoA desaturase	1728	0	0	0	0	0	0	0
k117_6809251_1	Hypo-rule applied	hypothetical protein	1977	82.5172	37.8057	4.94472	39.5183	0	0.100712	0.147783
k117_6809251_10	TIGR02532	prepilin-type N-terminal cleavage/methylation domain-containing protein	639	0	0	0	0	0	0	0
k117_6809251_11	TIGR02532	prepilin-type N-terminal cleavage/methylation domain-containing protein	504	0	0	0	0	0	0	0
k117_6809251_12	Hypo-rule applied	hypothetical protein	516	0	0	0	0	0	0	0
k117_6809251_13	rRNA_23S	23S ribosomal RNA	225	0	0	0	0	0	0	0
k117_6809251_15	Hypo-rule applied	hypothetical protein	285	33.8148	8.39259	13.1185	3.61481	3.71111	4.05926	0.918519
k117_6809251_2	KO:K07491	putative transposase	228	0	0	0	0	0	0	0
k117_6809251_3	Hypo-rule applied	hypothetical protein	576	0	0	0	0	0	0	0
k117_6809251_4	Hypo-rule applied	hypothetical protein	231	0	0	0	0	0	0	0
k117_6809251_5	Hypo-rule applied	hypothetical protein	474	0	0	0	0	0	0	0
k117_6809251_6	KO:K02864	large subunit ribosomal protein L10	1176	0	0	0	0	0	0	0
k117_6809251_7	KO:K02935	large subunit ribosomal protein L7/L12	486	2.11905	1.52381	0	0.595238	0	0	0
k117_6809251_8	Hypo-rule applied	hypothetical protein	546	1.9798	1.57071	0	0.222222	0	0.186869	0
k117_6809251_9	Hypo-rule applied	hypothetical protein	744	1.29125	0.281145	0	1.0101	0	0	0
k117_6939003_1	COG1253	CBS domain containing-hemolysin-like protein	1416	0.315956	0.315956	0	0	0	0	0
k117_6939539_1	KO:K01491	methylenetetrahydrofolate dehydrogenase (NADP)/methenyltetrahydrofolate cyclohydrolase	717	0	0	0	0	0	0	0
k117_6939539_2	KO:K01784	UDP-glucose 4-epimerase	912	0.524934	0.524934	0	0	0	0	0
k117_6939539_3	COG2148	lipopolysaccharide/colanic/teichoic acid biosynthesis glycosyltransferase	1353	0	0	0	0	0	0	0
k117_6939539_4	COG0438	glycosyltransferase involved in cell wall biosynthesis	1251	0	0	0	0	0	0	0
k117_6939539_5	KO:K05837	rod shape determining protein RodA	1116	0	0	0	0	0	0	0
k117_6939539_6	COG1240	Mg-chelatase subunit ChlD	1386	0.0809061	0.0809061	0	0	0	0	0
k117_6939539_7	Hypo-rule applied	hypothetical protein	1338	0.301347	0	0.132997	0.16835	0	0	0
k117_6939539_8	Hypo-rule applied	hypothetical protein	2415	1.02958	0.0825607	0.0883002	0.85872	0	0	0
k117_6939539_9	Hypo-rule applied	hypothetical protein	1608	0	0	0	0	0	0	0
k117_6970551_1	KO:K02335	DNA polymerase-1	1572	0	0	0	0	0	0	0
k117_6970551_2	KO:K06925	tRNA threonylcarbamoyladenosine biosynthesis protein TsaE	441	0	0	0	0	0	0	0
k117_6970551_3	COG2804	type II secretory ATPase GspE/PulE/Tfp pilus assembly ATPase PilB-like protein	1743	0	0	0	0	0	0	0
k117_6970551_4	KO:K03551	Holliday junction DNA helicase RuvB	993	0	0	0	0	0	0	0
k117_6970551_5	COG1694	NTP pyrophosphatase (non-canonical NTP hydrolase)	306	0	0	0	0	0	0	0
k117_6970551_6	TIGR01033	YebC/PmpR family DNA-binding regulatory protein	543	0.508906	0.508906	0	0	0	0	0
k117_6970551_7	KO:K01159	crossover junction endodeoxyribonuclease RuvC	483	0	0	0	0	0	0	0
k117_6970551_8	KO:K08300	ribonuclease E	261	3.54955	0	0	3.54955	0	0	0
k117_6970551_9	KO:K01866	tyrosyl-tRNA synthetase	654	0	0	0	0	0	0	0
k117_7184426_1	Hypo-rule applied	hypothetical protein	906	0	0	0	0	0	0	0
k117_7184426_10	KO:K01507	inorganic pyrophosphatase	519	0	0	0	0	0	0	0
k117_7184426_11	Hypo-rule applied	hypothetical protein	609	0	0	0	0	0	0	0
k117_7184426_12	Hypo-rule applied	hypothetical protein	411	0	0	0	0	0	0	0
k117_7184426_13	KO:K03545	trigger factor	1122	0.205761	0.205761	0	0	0	0	0
k117_7184426_14	COG0494	8-oxo-dGTP pyrophosphatase MutT (NUDIX family)	462	0	0	0	0	0	0	0
k117_7184426_15	KO:K01358	ATP-dependent Clp protease protease subunit	606	0	0	0	0	0	0	0
k117_7184426_16	Hypo-rule applied	hypothetical protein	1521	0.145879	0	0	0.145879	0	0	0
k117_7184426_17	KO:K18682	ribonuclease Y	555	0	0	0	0	0	0	0
k117_7184426_18	COG0077	prephenate dehydratase	273	0.813008	0	0	0.813008	0	0	0
k117_7184426_19	KO:K03530	DNA-binding protein HU-beta	237	1.36782	0	0	1.36782	0	0	0
k117_7184426_2	Hypo-rule applied	hypothetical protein	606	1.31579	1.31579	0	0	0	0	0
k117_7184426_20	Hypo-rule applied	hypothetical protein	561	0	0	0	0	0	0	0
k117_7184426_21	KO:K05873	adenylate cyclase class 2	159	0	0	0	0	0	0	0
k117_7184426_22	Hypo-rule applied	hypothetical protein	186	0	0	0	0	0	0	0
k117_7184426_23	COG0494	8-oxo-dGTP pyrophosphatase MutT (NUDIX family)	210	0	0	0	0	0	0	0
k117_7184426_3	Hypo-rule applied	hypothetical protein	1758	0	0	0	0	0	0	0
k117_7184426_4	COG1459	type II secretory pathway component PulF	1230	0.0925926	0	0	0.0925926	0	0	0
k117_7184426_5	KO:K02652	type IV pilus assembly protein PilB	1752	0.984394	0.707241	0	0.277154	0	0	0
k117_7184426_6	Hypo-rule applied	hypothetical protein	330	0	0	0	0	0	0	0
k117_7184426_7	KO:K02600	N utilization substance protein A	1581	0.320056	0	0.139762	0.180294	0	0	0
k117_7184426_8	COG0475	Kef-type K transport system membrane component KefB	1326	0.338435	0.168367	0	0.170068	0	0	0
k117_7184426_9	Hypo-rule applied	hypothetical protein	267	0	0	0	0	0	0	0
k117_7202594_1	KO:K01866	tyrosyl-tRNA synthetase	597	0	0	0	0	0	0	0
k117_7202594_10	Hypo-rule applied	hypothetical protein	996	0	0	0	0	0	0	0
k117_7202594_11	Hypo-rule applied	hypothetical protein	1176	0	0	0	0	0	0	0
k117_7202594_12	Hypo-rule applied	hypothetical protein	963	0	0	0	0	0	0	0
k117_7202594_13	Hypo-rule applied	hypothetical protein	345	5.83077	5.31795	0	0.512821	0	0	0
k117_7202594_14	Hypo-rule applied	hypothetical protein	252	3.95098	0	0	3.95098	0	0	0
k117_7202594_15	Hypo-rule applied	hypothetical protein	246	1.38542	0.5625	0	0.822917	0	0	0
k117_7202594_16	Hypo-rule applied	hypothetical protein	837	0	0	0	0	0	0	0
k117_7202594_17	COG3451	type IV secretory pathway VirB4 component	1788	0	0	0	0	0	0	0
k117_7202594_18	Hypo-rule applied	hypothetical protein	639	0	0	0	0	0	0	0
k117_7202594_19	Hypo-rule applied	hypothetical protein	414	0	0	0	0	0	0	0
k117_7202594_2	TIGR02074	1A family penicillin-binding protein	2226	0.0963391	0	0	0.0963391	0	0	0
k117_7202594_20	Hypo-rule applied	hypothetical protein	516	0	0	0	0	0	0	0
k117_7202594_21	Hypo-rule applied	hypothetical protein	2319	0.00829876	0.00829876	0	0	0	0	0
k117_7202594_22	Hypo-rule applied	hypothetical protein	1470	0.600758	0.146212	0	0.454545	0	0	0
k117_7202594_23	Hypo-rule applied	hypothetical protein	894	0.268817	0	0.268817	0	0	0	0
k117_7202594_24	KO:K02528	16S rRNA (adenine1518-N6/adenine1519-N6)-dimethyltransferase	819	0	0	0	0	0	0	0
k117_7202594_25	KO:K03657	DNA helicase-2/ATP-dependent DNA helicase PcrA	2007	0.107701	0	0	0.107701	0	0	0
k117_7202594_26	COG1388	LysM repeat protein	1074	0.850649	0.622294	0	0.228355	0	0	0
k117_7202594_27	KO:K07391	magnesium chelatase family protein	603	0	0	0	0	0	0	0
k117_7202594_28	COG3680	hypothetical protein	372	0	0	0	0	0	0	0
k117_7202594_29	Hypo-rule applied	hypothetical protein	132	0	0	0	0	0	0	0
k117_7202594_3	Hypo-rule applied	hypothetical protein	297	0	0	0	0	0	0	0
k117_7202594_30	Hypo-rule applied	hypothetical protein	666	0	0	0	0	0	0	0
k117_7202594_31	Hypo-rule applied	hypothetical protein	588	0	0	0	0	0	0	0
k117_7202594_4	KO:K02338	DNA polymerase-3 subunit beta	1095	0	0	0	0	0	0	0
k117_7202594_5	Hypo-rule applied	hypothetical protein	192	0	0	0	0	0	0	0
k117_7202594_6	KO:K02313	chromosomal replication initiator protein	1386	0.161812	0	0	0.161812	0	0	0
k117_7202594_7	KO:K02914	large subunit ribosomal protein L34	150	0	0	0	0	0	0	0
k117_7202594_8	TIGR00188	ribonuclease P protein component	333	0.874317	0	0	0.874317	0	0	0
k117_7202594_9	KO:K03217	YidC/Oxa1 family membrane protein insertase	729	0	0	0	0	0	0	0
k117_7306760_1	Hypo-rule applied	hypothetical protein	252	0.980392	0	0	0.980392	0	0	0
k117_7306760_2	Hypo-rule applied	hypothetical protein	1032	0	0	0	0	0	0	0
k117_7306760_3	KO:K04773	protease-4	1101	0.84122	0	0.210305	0.630915	0	0	0
k117_7306760_4	TIGR00092	GTP-binding protein YchF	201	0.823529	0.823529	0	0	0	0	0
k117_7306760_5	Hypo-rule applied	hypothetical protein	2244	0	0	0	0	0	0	0
k117_7419465_1	KO:K02032	peptide/nickel transport system ATP-binding protein	825	0.0533333	0	0	0.0533333	0	0	0
k117_7419465_2	KO:K10112	multiple sugar transport system ATP-binding protein	699	0.834244	0.191257	0	0.260474	0.191257	0.127505	0.0637523
k117_7470499_1	Hypo-rule applied	hypothetical protein	1182	0	0	0	0	0	0	0
k117_7499945_1	COG0841	multidrug efflux pump subunit AcrB	1176	0	0	0	0	0	0	0
k117_7632198_1	KO:K03701	excinuclease ABC subunit A	1446	0.155093	0.0856481	0	0.0277778	0	0.0416667	0
k117_7641962_1	COG3886	HKD family nuclease	1158	0	0	0	0	0	0	0
k117_7644309_1	Hypo-rule applied	hypothetical protein	1152	0	0	0	0	0	0	0
k117_8031399_1	KO:K02519	translation initiation factor IF-2	1509	0.595291	0.448124	0	0.147167	0	0	0
k117_8031399_10	COG1263	phosphotransferase system glucose/maltose/N-acetylglucosamine-specific IIC component	105	0	0	0	0	0	0	0
k117_8031399_2	TIGR00082	ribosome-binding factor A	345	0.907692	0.907692	0	0	0	0	0
k117_8031399_3	tRNA	tRNA_Leu_TAA	1023	0.45819	0.45819	0	0	0	0	0
k117_8031399_4	tRNA	tRNA_Cys_GCA	816	0	0	0	0	0	0	0
k117_8031399_5	tRNA	tRNA_Leu_TAG	1203	0.117759	0	0	0.117759	0	0	0
k117_8031399_6	tRNA	tRNA_Lys_CTT	309	0	0	0	0	0	0	0
k117_8031399_7	KO:K07146	UPF0176 protein	387	18.4768	8.83966	0.843882	8.79325	0	0	0
k117_8031399_8	Hypo-rule applied	hypothetical protein	372	0	0	0	0	0	0	0
k117_8031399_9	Hypo-rule applied	hypothetical protein	258	0	0	0	0	0	0	0
k117_8215510_1	Hypo-rule applied	hypothetical protein	729	0.345423	0.345423	0	0	0	0	0
k117_8215510_2	COG2205	K+sensing histidine kinase KdpD	942	0.243687	0	0	0.243687	0	0	0
k117_8215510_3	KO:K03701	excinuclease ABC subunit A	2625	0.161616	0.161616	0	0	0	0	0
k117_8215510_4	COG0322	excinuclease UvrABC nuclease subunit	1236	0.736648	0.368324	0	0.368324	0	0	0
k117_8215510_5	KO:K03308	NSS family neurotransmitter:Na symporter	1488	0.149477	0	0	0.149477	0	0	0
k117_8215510_6	KO:K01921	D-alanine-D-alanine ligase	963	0	0	0	0	0	0	0
k117_8215510_7	Hypo-rule applied	hypothetical protein	273	0	0	0	0	0	0	0
k117_8215510_8	TIGR02532	prepilin-type N-terminal cleavage/methylation domain-containing protein	474	0	0	0	0	0	0	0
k117_8233938_1	KO:K03569	rod shape-determining protein MreB	783	0	0	0	0	0	0	0
k117_8233938_10	COG0768	cell division protein FtsI/penicillin-binding protein 2	1719	0.067559	0.067559	0	0	0	0	0
k117_8233938_11	KO:K01929	UDP-N-acetylmuramoyl-tripeptide--D-alanyl-D-alanine ligase	1293	0	0	0	0	0	0	0
k117_8233938_12	KO:K09816	zinc transport system permease protein	807	0	0	0	0	0	0	0
k117_8233938_13	KO:K09817	zinc transport system ATP-binding protein	687	0	0	0	0	0	0	0
k117_8233938_14	KO:K09815	zinc transport system substrate-binding protein	1098	0.402954	0	0	0.402954	0	0	0
k117_8233938_15	COG0735	Fe2 or Zn2 uptake regulation protein	351	0	0	0	0	0	0	0
k117_8233938_16	KO:K01174	micrococcal nuclease	573	0	0	0	0	0	0	0
k117_8233938_17	tRNA	tRNA_Glu_CTC	1497	0	0	0	0	0	0	0
k117_8233938_18	COG1102	cytidylate kinase	555	0	0	0	0	0	0	0
k117_8233938_19	Hypo-rule applied	hypothetical protein	2304	0.0928505	0	0.0928505	0	0	0	0
k117_8233938_2	Hypo-rule applied	hypothetical protein	948	0	0	0	0	0	0	0
k117_8233938_20	KO:K01153	type I restriction enzyme R subunit	1203	0	0	0	0	0	0	0
k117_8233938_21	KO:K01154	type I restriction enzyme S subunit	1449	0	0	0	0	0	0	0
k117_8233938_22	KO:K03427	type I restriction enzyme M protein	1302	0	0	0	0	0	0	0
k117_8233938_23	COG1961	DNA invertase Pin-like site-specific DNA recombinase	186	0	0	0	0	0	0	0
k117_8233938_24	Hypo-rule applied	hypothetical protein	282	0	0	0	0	0	0	0
k117_8233938_25	Hypo-rule applied	hypothetical protein	735	0	0	0	0	0	0	0
k117_8233938_26	Hypo-rule applied	hypothetical protein	234	0	0	0	0	0	0	0
k117_8233938_3	Hypo-rule applied	hypothetical protein	297	0	0	0	0	0	0	0
k117_8233938_4	KO:K05515	penicillin-binding protein 2	1719	0	0	0	0	0	0	0
k117_8233938_5	KO:K03624	transcription elongation factor GreA	468	0.128931	0	0	0.128931	0	0	0
k117_8233938_6	KO:K04566	lysyl-tRNA synthetase class 1	1581	0	0	0	0	0	0	0
k117_8233938_7	KO:K03925	MraZ protein	435	1.18947	0.421053	0.214035	0.554386	0	0	0
k117_8233938_8	KO:K03438	16S rRNA (cytosine1402-N4)-methyltransferase	924	0.280362	0	0.0271318	0.25323	0	0	0
k117_8233938_9	Hypo-rule applied	hypothetical protein	306	0	0	0	0	0	0	0
k117_8303390_1	COG1527	vacuolar-type H+ATPase subunit C/Vma6	693	1.02762	0.6593	0	0.368324	0	0	0
k117_8303390_2	COG1436	vacuolar-type H+ATPase subunit F/Vma7	348	0	0	0	0	0	0	0
k117_8303390_3	KO:K02117	V/A-type H+transporting ATPase subunit A	1791	0.413163	0.243754	0.047532	0.121877	0	0	0
k117_8303390_4	KO:K02118	V/A-type H+transporting ATPase subunit B	1398	0	0	0	0	0	0	0
k117_8303390_5	KO:K02120	V/A-type H+transporting ATPase subunit D	636	0.205761	0	0	0.205761	0	0	0
k117_8303390_6	Hypo-rule applied	hypothetical protein	168	0	0	0	0	0	0	0
k117_8303390_7	Hypo-rule applied	hypothetical protein	351	0	0	0	0	0	0	0
k117_8326036_1	KO:K09810	lipoprotein-releasing system ATP-binding protein	540	0	0	0	0	0	0	0
k117_8326036_2	KO:K00432	glutathione peroxidase	480	0.342424	0	0	0	0	0	0.342424
k117_8326036_3	KO:K02337	DNA polymerase-3 subunit alpha	825	0	0	0	0	0	0	0
k117_8759680_1	KO:K02433	aspartyl-tRNA(Asn)/glutamyl-tRNA(Gln) amidotransferase subunit A	768	0.118123	0	0.118123	0	0	0	0
k117_8759680_2	Hypo-rule applied	hypothetical protein	708	0	0	0	0	0	0	0
k117_8759680_3	tRNA	tRNA_fMet_CAT	681	0	0	0	0	0	0	0
k117_8759680_4	COG1208	NDP-sugar pyrophosphorylase family protein	687	0.744879	0.744879	0	0	0	0	0
k117_8891324_1	TIGR01444	FkbM family methyltransferase	573	0	0	0	0	0	0	0
k117_8891324_2	KO:K01736	chorismate synthase	435	0	0	0	0	0	0	0
k117_8986150_1	KO:K03588	cell division protein FtsW	888	0	0	0	0	0	0	0
k117_8986150_2	KO:K01000	phospho-N-acetylmuramoyl-pentapeptide-transferase	1059	0	0	0	0	0	0	0
k117_8986150_3	COG1686	D-alanyl-D-alanine carboxypeptidase	972	0.026764	0	0	0.026764	0	0	0
k117_8986150_4	KO:K06024	segregation and condensation protein B	522	0	0	0	0	0	0	0
k117_8986150_5	KO:K05896	segregation and condensation protein A	744	0	0	0	0	0	0	0
k117_8986150_6	KO:K01255	leucyl aminopeptidase	396	0	0	0	0	0	0	0
k117_909076_1	KO:K07487	transposase	276	0	0	0	0	0	0	0
k117_909076_2	COG2801	transposase InsO family protein	693	0	0	0	0	0	0	0
k117_9134169_1	KO:K00027	malate dehydrogenase (oxaloacetate-decarboxylating)	594	0	0	0	0	0	0	0
k117_9134169_2	COG1278	cold shock CspA family protein	840	0.736232	0.414493	0	0.321739	0	0	0
k117_9134169_3	KO:K03655	ATP-dependent DNA helicase RecG	2178	0.0744576	0	0	0.0744576	0	0	0
k117_9134169_4	Hypo-rule applied	hypothetical protein	303	0.189542	0	0.189542	0	0	0	0
k117_9134169_5	tRNA	tRNA_Ile_TAT	1497	0	0	0	0	0	0	0
k117_9134169_6	KO:K02005	HlyD family secretion protein	1248	0.182149	0.182149	0	0	0	0	0
k117_9134169_7	COG4591	ABC-type lipoprotein release transport system permease subunit	306	0	0	0	0	0	0	0
k117_9285472_1	Hypo-rule applied	hypothetical protein	927	0	0	0	0	0	0	0
k117_9285472_10	KO:K03687	molecular chaperone GrpE	408	0	0	0	0	0	0	0
k117_9285472_11	KO:K04043	molecular chaperone DnaK	603	0.838852	0.838852	0	0	0	0	0
k117_9285472_12	KO:K03686	molecular chaperone DnaJ	1911	0.337876	0	0.113572	0.224304	0	0	0
k117_9285472_13	Hypo-rule applied	hypothetical protein	1074	0.541126	0.324675	0	0.21645	0	0	0
k117_9285472_14	COG0454	GNAT superfamily N-acetyltransferase	483	0.33033	0	0	0.33033	0	0	0
k117_9285472_15	KO:K01611	S-adenosylmethionine decarboxylase	507	4.15126	1.93557	0	2.21569	0	0	0
k117_9285472_16	Hypo-rule applied	hypothetical protein	399	0.349398	0	0	0.349398	0	0	0
k117_9285472_17	COG0697	drug/metabolite transporter (DMT)-like permease	801	0.0491551	0	0	0.0491551	0	0	0
k117_9285472_18	Hypo-rule applied	hypothetical protein	918	0.290365	0.0416667	0	0.248698	0	0	0
k117_9285472_19	COG0642	signal transduction histidine kinase	402	0	0	0	0	0	0	0
k117_9285472_2	KO:K02518	translation initiation factor IF-1	228	0	0	0	0	0	0	0
k117_9285472_20	Hypo-rule applied	hypothetical protein	1680	0	0	0	0	0	0	0
k117_9285472_3	KO:K02952	small subunit ribosomal protein S13	117	0	0	0	0	0	0	0
k117_9285472_4	KO:K02948	small subunit ribosomal protein S11	378	0	0	0	0	0	0	0
k117_9285472_5	KO:K02986	small subunit ribosomal protein S4	432	0.457447	0	0	0.457447	0	0	0
k117_9285472_6	KO:K03040	DNA-directed RNA polymerase subunit alpha	612	1.08225	0.887446	0	0.194805	0	0	0
k117_9285472_7	KO:K02879	large subunit ribosomal protein L17	975	0.624242	0.225455	0	0.398788	0	0	0
k117_9285472_8	KO:K02871	large subunit ribosomal protein L13	357	0.565217	0	0	0.565217	0	0	0
k117_9285472_9	KO:K02996	small subunit ribosomal protein S9	357	1.71498	1.38647	0	0.328502	0	0	0
k117_9294094_1	KO:K13993	HSP20 family protein	156	0	0	0	0	0	0	0
k117_9294094_10	KO:K07566	L-threonylcarbamoyladenylate synthase	1173	0.105572	0.105572	0	0	0	0	0
k117_9294094_11	KO:K01409	N6-L-threonylcarbamoyladenine synthase	873	0	0	0	0	0	0	0
k117_9294094_12	COG4286	uncharacterized UPF0160 family protein	915	0.267974	0	0	0.267974	0	0	0
k117_9294094_13	tRNA	tRNA_Val_GAC	1761	0	0	0	0	0	0	0
k117_9294094_14	Hypo-rule applied	hypothetical protein	1044	0.447427	0.223714	0	0.223714	0	0	0
k117_9294094_15	COG1132	ABC-type multidrug transport system fused ATPase/permease subunit	375	0	0	0	0	0	0	0
k117_9294094_16	COG0708	exonuclease III	243	0	0	0	0	0	0	0
k117_9294094_17	Hypo-rule applied	hypothetical protein	570	0	0	0	0	0	0	0
k117_9294094_18	KO:K06197	cation transport regulator	618	0	0	0	0	0	0	0
k117_9294094_19	KO:K03978	GTP-binding protein	930	0	0	0	0	0	0	0
k117_9294094_2	COG0139	phosphoribosyl-AMP cyclohydrolase	486	0	0	0	0	0	0	0
k117_9294094_20	tRNA	tRNA_Glu_TTC	1224	0.420857	0.195531	0	0.225326	0	0	0
k117_9294094_21	COG2230	cyclopropane fatty-acyl-phospholipid synthase-like methyltransferase	1173	0	0	0	0	0	0	0
k117_9294094_22	KO:K03387	alkyl hydroperoxide reductase subunit F	384	0	0	0	0	0	0	0
k117_9294094_23	KO:K03531	cell division protein FtsZ	267	0	0	0	0	0	0	0
k117_9294094_24	KO:K03590	cell division protein FtsA	1158	0	0	0	0	0	0	0
k117_9294094_25	TIGR00043	rRNA maturation RNase YbeY	615	0.8	0	0	0.8	0	0	0
k117_9294094_26	COG0828	ribosomal protein S21	423	0	0	0	0	0	0	0
k117_9294094_27	KO:K01892	histidyl-tRNA synthetase	588	0	0	0	0	0	0	0
k117_9294094_28	KO:K03100	signal peptidase I	312	0	0	0	0	0	0	0
k117_9294094_29	Hypo-rule applied	hypothetical protein	1125	1.39487	0.820513	0	0.574359	0	0	0
k117_9294094_3	tRNA	tRNA_Phe_GAA	300	0	0	0	0	0	0	0
k117_9294094_30	KO:K01056	PTH1 family peptidyl-tRNA hydrolase	621	0.849257	0.424628	0	0.424628	0	0	0
k117_9294094_31	Hypo-rule applied	hypothetical protein	420	0.737037	0	0	0.737037	0	0	0
k117_9294094_32	KO:K02945	small subunit ribosomal protein S1	2469	0.498922	0.258732	0	0.24019	0	0	0
k117_9294094_33	Hypo-rule applied	hypothetical protein	546	0	0	0	0	0	0	0
k117_9294094_34	COG2220	L-ascorbate metabolism protein UlaG (beta-lactamase superfamily)	1299	0	0	0	0	0	0	0
k117_9294094_35	Hypo-rule applied	hypothetical protein	513	0	0	0	0	0	0	0
k117_9294094_4	Hypo-rule applied	hypothetical protein	90	0	0	0	0	0	0	0
k117_9294094_5	tRNA	tRNA_Arg_CCT	186	2	0	0	2	0	0	0
k117_9294094_6	Hypo-rule applied	hypothetical protein	510	0.208333	0	0	0.208333	0	0	0
k117_9294094_7	KO:K13993	HSP20 family protein	699	0	0	0	0	0	0	0
k117_9294094_8	COG2339	RsiW-degrading membrane proteinase PrsW (M82 family)	2220	0	0	0	0	0	0	0
k117_9294094_9	KO:K01873	valyl-tRNA synthetase	591	0	0	0	0	0	0	0
k117_9299986_1	Hypo-rule applied	hypothetical protein	453	0	0	0	0	0	0	0
k117_9299986_2	Hypo-rule applied	hypothetical protein	372	0.869369	0	0.869369	0	0	0	0
k117_9299986_3	Hypo-rule applied	hypothetical protein	180	0	0	0	0	0	0	0
k117_9299986_4	COG0436	aspartate/methionine/tyrosine aminotransferase	1308	0.0863558	0	0	0.0863558	0	0	0
k117_9303052_1	KO:K00027	malate dehydrogenase (oxaloacetate-decarboxylating)	570	0	0	0	0	0	0	0
k117_9303052_10	COG2755	lysophospholipase L1-like esterase	258	0	0	0	0	0	0	0
k117_9303052_11	Hypo-rule applied	hypothetical protein	615	0	0	0	0	0	0	0
k117_9303052_12	Hypo-rule applied	hypothetical protein	1287	0	0	0	0	0	0	0
k117_9303052_13	KO:K06131	cardiolipin synthase	111	0	0	0	0	0	0	0
k117_9303052_14	COG2261	uncharacterized membrane protein YeaQ/YmgE (transglycosylase-associated protein family)	258	6.89815	2.85185	1.31481	2.73148	0	0	0
k117_9303052_15	Hypo-rule applied	hypothetical protein	276	7.45238	3.68254	0	3.76984	0	0	0
k117_9303052_16	Hypo-rule applied	hypothetical protein	270	5.56667	1.4	0	4.16667	0	0	0
k117_9303052_17	Hypo-rule applied	hypothetical protein	372	0	0	0	0	0	0	0
k117_9303052_18	COG2227	2-polyprenyl-3-methyl-5-hydroxy-6-metoxy-1,4-benzoquinol methylase	624	0	0	0	0	0	0	0
k117_9303052_19	KO:K01247	DNA-3-methyladenine glycosylase II	645	0	0	0	0	0	0	0
k117_9303052_2	KO:K07238	ZIP family zinc transporter	846	0	0	0	0	0	0	0
k117_9303052_20	Hypo-rule applied	hypothetical protein	405	0.517647	0	0	0.517647	0	0	0
k117_9303052_21	Hypo-rule applied	hypothetical protein	885	0.0721088	0	0	0.0721088	0	0	0
k117_9303052_22	Hypo-rule applied	hypothetical protein	447	1.09091	0.131313	0.161616	0.79798	0	0	0
k117_9303052_23	TIGR04272	CxxC-x17-CxxC domain-containing protein	417	0	0	0	0	0	0	0
k117_9303052_24	COG3070	TfoX/Sxy family transcriptional regulator of competence genes	333	0	0	0	0	0	0	0
k117_9303052_25	Hypo-rule applied	hypothetical protein	129	0	0	0	0	0	0	0
k117_9303052_26	COG0513	superfamily II DNA/RNA helicase	1248	0.354281	0.172131	0.182149	0	0	0	0
k117_9303052_27	Hypo-rule applied	hypothetical protein	324	0	0	0	0	0	0	0
k117_9303052_28	Hypo-rule applied	hypothetical protein	444	0.680272	0	0	0.680272	0	0	0
k117_9303052_29	TIGR00201	ComF family protein	621	0	0	0	0	0	0	0
k117_9303052_3	Hypo-rule applied	hypothetical protein	516	0	0	0	0	0	0	0
k117_9303052_30	KO:K02662	type IV pilus assembly protein PilM	1077	0	0	0	0	0	0	0
k117_9303052_31	Hypo-rule applied	hypothetical protein	714	0.941489	0.941489	0	0	0	0	0
k117_9303052_32	Hypo-rule applied	hypothetical protein	621	0.129512	0	0	0.129512	0	0	0
k117_9303052_33	Hypo-rule applied	hypothetical protein	303	0.24183	0	0	0.24183	0	0	0
k117_9303052_34	KO:K02652	type IV pilus assembly protein PilB	1827	0.119261	0	0	0.119261	0	0	0
k117_9303052_35	COG0784	CheY-like chemotaxis protein	372	0	0	0	0	0	0	0
k117_9303052_36	KO:K02669	twitching motility protein PilT	1068	0	0	0	0	0	0	0
k117_9303052_37	KO:K02653	type IV pilus assembly protein PilC	1218	0.851124	0.10206	0	0.749064	0	0	0
k117_9303052_38	TIGR02532	prepilin-type N-terminal cleavage/methylation domain-containing protein	417	0.374532	0	0	0.374532	0	0	0
k117_9303052_39	TIGR02532	prepilin-type N-terminal cleavage/methylation domain-containing protein	399	10.6948	2.63052	0.726908	7.33735	0	0	0
k117_9303052_4	tRNA	tRNA_Ser_GCT	597	0	0	0	0	0	0	0
k117_9303052_40	KO:K02654	leader peptidase (prepilin peptidase)/N-methyltransferase	828	0	0	0	0	0	0	0
k117_9303052_41	TIGR02532	prepilin-type N-terminal cleavage/methylation domain-containing protein	612	0	0	0	0	0	0	0
k117_9303052_42	TIGR02532	prepilin-type N-terminal cleavage/methylation domain-containing protein	672	0.383142	0	0	0.383142	0	0	0
k117_9303052_43	TIGR02532	prepilin-type N-terminal cleavage/methylation domain-containing protein	615	0	0	0	0	0	0	0
k117_9303052_44	COG4967	Tfp pilus assembly protein PilV	588	0	0	0	0	0	0	0
k117_9303052_45	KO:K01972	DNA ligase (NAD)	1929	0.112423	0.112423	0	0	0	0	0
k117_9303052_5	TIGR01509	HAD superfamily hydrolase (TIGR01509 family)	561	0.973236	0.486618	0	0.486618	0	0	0
k117_9303052_6	Hypo-rule applied	hypothetical protein	1908	0.113766	0	0	0.113766	0	0	0
k117_9303052_7	KO:K01768	adenylate cyclase	1293	0	0	0	0	0	0	0
k117_9303052_8	Hypo-rule applied	hypothetical protein	3624	0.180771	0.00805987	0	0.172712	0	0	0
k117_9303052_9	Hypo-rule applied	hypothetical protein	618	0.132479	0.132479	0	0	0	0	0
k117_9421806_1	TIGR04056	TonB-linked SusC/RagA family outer membrane protein	1443	0.0247486	0	0	0	0	0.0247486	0
k117_9481098_1	COG0126	3-phosphoglycerate kinase	930	0	0	0	0	0	0	0
k117_9481098_2	KO:K02503	histidine triad (HIT) family protein	402	0	0	0	0	0	0	0
k117_9481098_3	KO:K07462	single-stranded-DNA-specific exonuclease	1701	0	0	0	0	0	0	0
k117_9481098_4	Hypo-rule applied	hypothetical protein	321	0	0	0	0	0	0	0
k117_9481098_5	COG0328	ribonuclease HI	417	0	0	0	0	0	0	0
k117_9482659_1	KO:K08282	non-specific serine/threonine protein kinase	1260	0	0	0	0	0	0	0
k117_9496224_1	COG0745	DNA-binding response OmpR family regulator	813	0	0	0	0	0	0	0
k117_9496224_10	Hypo-rule applied	hypothetical protein	987	0.223417	0	0	0.223417	0	0	0
k117_9496224_11	Hypo-rule applied	hypothetical protein	2520	0	0	0	0	0	0	0
k117_9496224_2	KO:K03702	excinuclease ABC subunit B	2028	0.319489	0.212993	0	0.106496	0	0	0
k117_9496224_3	KO:K00773	queuine tRNA-ribosyltransferase	1203	0.168091	0.168091	0	0	0	0	0
k117_9496224_4	KO:K01802	peptidylprolyl isomerase	519	0	0	0	0	0	0	0
k117_9496224_5	KO:K07282	poly-gamma-glutamate synthesis protein (capsule biosynthesis protein)	1137	0	0	0	0	0	0	0
k117_9496224_6	Hypo-rule applied	hypothetical protein	420	0	0	0	0	0	0	0
k117_9496224_7	COG0628	predicted PurR-regulated permease PerM	1056	0.110375	0	0.110375	0	0	0	0
k117_9496224_8	COG0526	thiol-disulfide isomerase/thioredoxin	489	0.625369	0	0	0.625369	0	0	0
k117_9496224_9	Hypo-rule applied	hypothetical protein	1650	0.266667	0.266667	0	0	0	0	0
k117_9656326_1	Hypo-rule applied	hypothetical protein	387	0	0	0	0	0	0	0
k117_9656326_2	KO:K00574	cyclopropane-fatty-acyl-phospholipid synthase	843	0.839827	0.5671	0	0.272727	0	0	0
k117_9656518_1	KO:K01537	Ca2+transporting ATPase	1764	0	0	0	0	0	0	0
k117_9656518_2	COG1610	uncharacterized protein YqeY	456	0.29085	0	0	0.29085	0	0	0
k117_9656518_3	Hypo-rule applied	hypothetical protein	213	0	0	0	0	0	0	0
k117_9656518_4	Hypo-rule applied	hypothetical protein	291	0	0	0	0	0	0	0
k117_9656518_5	KO:K03177	tRNA pseudouridine55 synthase	663	0	0	0	0	0	0	0
k117_9656518_6	KO:K07301	cation:H antiporter	939	0	0	0	0	0	0	0
k117_9656518_7	Hypo-rule applied	hypothetical protein	417	0	0	0	0	0	0	0
k117_9656518_8	Hypo-rule applied	hypothetical protein	843	0	0	0	0	0	0	0
k117_9917217_1	KO:K03798	cell division protease FtsH	1143	0	0	0	0	0	0	0
k117_9984234_1	COG0438	glycosyltransferase involved in cell wall biosynthesis	1095	0.203175	0.203175	0	0	0	0	0
k117_9984234_10	Hypo-rule applied	hypothetical protein	1059	0	0	0	0	0	0	0
k117_9984234_11	COG4852	uncharacterized membrane protein	726	0	0	0	0	0	0	0
k117_9984234_12	COG3752	steroid 5-alpha reductase family enzyme	402	0	0	0	0	0	0	0
k117_9984234_13	COG0625	glutathione S-transferase	732	0	0	0	0	0	0	0
k117_9984234_14	TIGR00741	ribosomal subunit interface protein	309	1.33333	0	0	1.33333	0	0	0
k117_9984234_15	KO:K00604	methionyl-tRNA formyltransferase	357	0	0	0	0	0	0	0
k117_9984234_16	KO:K01462	peptide deformylase	885	0	0	0	0	0	0	0
k117_9984234_17	TIGR00595	primosomal protein N'	540	1.02564	1.02564	0	0	0	0	0
k117_9984234_18	Hypo-rule applied	hypothetical protein	1899	0	0	0	0	0	0	0
k117_9984234_19	KO:K00790	UDP-N-acetylglucosamine 1-carboxyvinyltransferase	288	0	0	0	0	0	0	0
k117_9984234_2	KO:K07405	alpha-amylase	1380	0.162602	0	0	0.162602	0	0	0
k117_9984234_20	KO:K03569	rod shape-determining protein MreB	1500	0	0	0	0	0	0	0
k117_9984234_21	COG1051	ADP-ribose pyrophosphatase YjhB (NUDIX family)	1002	0	0	0	0	0	0	0
k117_9984234_22	Hypo-rule applied	hypothetical protein	444	0	0	0	0	0	0	0
k117_9984234_23	Hypo-rule applied	hypothetical protein	2778	0.152207	0.0761035	0	0.0761035	0	0	0
k117_9984234_24	Hypo-rule applied	hypothetical protein	852	0.283476	0	0	0.283476	0	0	0
k117_9984234_25	Hypo-rule applied	hypothetical protein	1572	0.421941	0.281294	0.140647	0	0	0	0
k117_9984234_26	KO:K02838	ribosome recycling factor	600	0	0	0	0	0	0	0
k117_9984234_27	KO:K11749	regulator of sigma E protease	543	0.854962	0.854962	0	0	0	0	0
k117_9984234_28	KO:K01881	prolyl-tRNA synthetase	1098	0	0	0	0	0	0	0
k117_9984234_3	Hypo-rule applied	hypothetical protein	369	0	0	0	0	0	0	0
k117_9984234_4	COG3387	GH15 family glucan-1,4-alpha-glucosidase	1971	0	0	0	0	0	0	0
k117_9984234_5	Hypo-rule applied	hypothetical protein	168	0	0	0	0	0	0	0
k117_9984234_6	COG0382	4-hydroxybenzoate polyprenyltransferase	339	0.206349	0	0	0.206349	0	0	0
k117_9984234_7	KO:K10027	phytoene desaturase	864	0	0	0	0	0	0	0
k117_9984234_8	KO:K02291	phytoene synthase	1512	0.160059	0.160059	0	0	0	0	0
k117_9984234_9	KO:K13787	geranylgeranyl diphosphate synthase type I	849	0	0	0	0	0	0	0

## Sheet: Bin101
					SL Sept12 Day	SL Sept12 Day	SL Sept12 Day	SL Sept12 Night	SL Sept12 Night	SL Sept12 Night	SL Sept11 Day	SL Sept11 Day	SL Sept11 Day
contigName	ProtID	ProtName	contigLen	totalAvgDepth	325.bam	326.bam	327.bam	345.bam	346.bam	347.bam	96.bam	97.bam	98.bam
k117_10147279_1	KO:K17759	NAD(P)H-hydrate epimerase	801	0	0	0	0	0	0	0	0	0	0
k117_10147279_10	KO:K00820	glucosamine--fructose-6-phosphate aminotransferase (isomerizing)	1779	1.17987	0.245549	0.302026	0.0159607	0.12523	0.245549	0.122775	0	0.122775	0
k117_10147279_11	COG4299	predicted acyltransferase	894	0	0	0	0	0	0	0	0	0	0
k117_10147279_12	COG3409/COG3584	peptidoglycan hydrolase-like protein with peptidoglycan-binding domain/3D (Asp-Asp-Asp) domain-containing protein	1404	2.47767	0	0.269537	0.304625	0.547847	0.797448	0.318979	0	0.0797448	0.15949
k117_10147279_13	KO:K00773	queuine tRNA-ribosyltransferase	1185	0.386473	0	0	0.193237	0	0	0.193237	0	0	0
k117_10147279_14	Hypo-rule applied	hypothetical protein	168	0	0	0	0	0	0	0	0	0	0
k117_10147279_15	Hypo-rule applied	hypothetical protein	546	0	0	0	0	0	0	0	0	0	0
k117_10147279_16	TIGR00697	uncharacterized integral membrane protein (TIGR00697 family)	735	0	0	0	0	0	0	0	0	0	0
k117_10147279_17	KO:K14656	FAD synthetase	396	0.369919	0	0	0	0.369919	0	0	0	0	0
k117_10147279_18	COG2177	cell division protein FtsX	963	0.489545	0	0.437884	0	0.0516605	0	0	0	0	0
k117_10147279_19	KO:K03584	DNA repair protein RecO (recombination protein O)	741	0	0	0	0	0	0	0	0	0	0
k117_10147279_2	KO:K03496	chromosome partitioning protein	771	0.412238	0.00805153	0	0	0	0	0.404187	0	0	0
k117_10147279_20	KO:K04567	lysyl-tRNA synthetase class 2	1536	0.666667	0.0757576	0	0.4329	0.158009	0	0	0	0	0
k117_10147279_21	COG1413/COG0477	HEAT repeat protein/MFS family permease	2511	0.326133	0	0	0	0.0847099	0.0847099	0.156713	0	0	0
k117_10147279_22	TIGR01076	LPXTG-site transpeptidase (sortase) family protein	1047	0.882943	0.222965	0.28874	0	0	0	0.371237	0	0	0
k117_10147279_3	Hypo-rule applied	hypothetical protein	360	4.05238	0.47619	0	0	1.67143	1.05714	0	0.847619	0	0
k117_10147279_4	Hypo-rule applied	hypothetical protein	777	0.799043	0	0	0	0.189793	0.0542265	0.555024	0	0	0
k117_10147279_5	KO:K02238	competence protein ComEC	954	0	0	0	0	0	0	0	0	0	0
k117_10147279_6	KO:K04042	bifunctional UDP-N-acetylglucosamine pyrophosphorylase/glucosamine-1-phosphate N-acetyltransferase	1314	0.342784	0	0	0	0	0	0.170962	0	0.171821	0
k117_10147279_7	COG1653	ABC-type glycerol-3-phosphate transport system substrate-binding protein	1410	0.315079	0	0	0	0	0	0.15873	0	0.156349	0
k117_10147279_8	KO:K01768	adenylate cyclase	2019	0	0	0	0	0	0	0	0	0	0
k117_10147279_9	Hypo-rule applied	hypothetical protein	1266	0.537634	0	0.179211	0	0.179211	0	0.179211	0	0	0
k117_1021368_1	COG1373	predicted AAA+ superfamily ATPase	981	0.240674	0	0.240674	0	0	0	0	0	0	0
k117_1021368_10	Hypo-rule applied	hypothetical protein	1149	4.37538	0.315315	0.319319	0.7998	0.61962	0.953954	1.36737	0	0	0
k117_1021368_11	COG0739	murein DD-endopeptidase MepM/ murein hydrolase activator NlpD	5139	0.625777	0.0400882	0.0400882	0.0400882	0.200441	0.103628	0.120665	0	0.0807777	0
k117_1021368_12	Hypo-rule applied	hypothetical protein	660	1.46667	0.392157	0	0.392157	0.0941176	0.196078	0.392157	0	0	0
k117_1021368_13	Hypo-rule applied	hypothetical protein	1263	1.15544	0	0.179695	0.179695	0.616352	0	0.179695	0	0	0
k117_1021368_14	Hypo-rule applied	hypothetical protein	1011	3.13589	0.501742	0.217189	0.232288	0.631823	1.16028	0.232288	0	0.160279	0
k117_1021368_15	Hypo-rule applied	hypothetical protein	717	0.705467	0	0	0	0.352734	0.352734	0	0	0	0
k117_1021368_2	Hypo-rule applied	hypothetical protein	1095	0.634921	0	0	0	0.21164	0.21164	0.21164	0	0	0
k117_1021368_3	KO:K02897	large subunit ribosomal protein L25	621	2.73461	0	0.424628	0.613588	0.658174	0.424628	0.613588	0	0	0
k117_1021368_4	tRNA	tRNA_Leu_CAA	345	6.05128	0	0.846154	0	1.78974	1.55897	1.02564	0	0.830769	0
k117_1021368_5	KO:K02887	large subunit ribosomal protein L20	207	7.59649	1	0.789474	0	1.84211	2.96491	1	0	0	0
k117_1021368_6	TIGR00001	ribosomal protein L35	561	1.47445	0.355231	0	0.793187	0.0997567	0.226277	0	0	0	0
k117_1021368_7	KO:K02520	translation initiation factor IF-3	399	0.823293	0	0	0	0	0	0.594378	0	0	0.228916
k117_1021368_8	KO:K08972	putative membrane protein	2799	0.679502	0	0	0	0.151	0.302001	0.226501	0	0	0
k117_1021368_9	KO:K03642	rare lipoprotein A	1473	0.179894	0	0	0	0	0	0.0287226	0	0	0.151172
k117_1206350_1	COG0604	NADPH:quinone reductase-like Zn-dependent oxidoreductase	969	0	0	0	0	0	0	0	0	0	0
k117_1206350_10	COG5438	uncharacterized membrane protein	963	0.462485	0.216482	0	0	0.246002	0	0	0	0	0
k117_1206350_11	TIGR00737	nifR3 family TIM-barrel protein	168	0	0	0	0	0	0	0	0	0	0
k117_1206350_12	Hypo-rule applied	hypothetical protein	357	0	0	0	0	0	0	0	0	0	0
k117_1206350_13	Hypo-rule applied	hypothetical protein	1248	1.13388	0	0	0	0.422587	0.529144	0.182149	0	0	0
k117_1206350_14	COG0628	predicted PurR-regulated permease PerM	765	0	0	0	0	0	0	0	0	0	0
k117_1206350_15	Hypo-rule applied	hypothetical protein	624	0	0	0	0	0	0	0	0	0	0
k117_1206350_16	Hypo-rule applied	hypothetical protein	1089	0	0	0	0	0	0	0	0	0	0
k117_1206350_17	Hypo-rule applied	hypothetical protein	252	0.421569	0	0	0	0.421569	0	0	0	0	0
k117_1206350_18	Hypo-rule applied	hypothetical protein	957	0.142503	0	0.142503	0	0	0	0	0	0	0
k117_1206350_19	Hypo-rule applied	hypothetical protein	243	0.204301	0	0	0	0	0.204301	0	0	0	0
k117_1206350_2	Hypo-rule applied	hypothetical protein	435	0	0	0	0	0	0	0	0	0	0
k117_1206350_20	COG3668	plasmid stabilization system protein ParE	159	0	0	0	0	0	0	0	0	0	0
k117_1206350_21	Hypo-rule applied	hypothetical protein	135	1.77778	0	0	0	0.725926	0	1.05185	0	0	0
k117_1206350_22	Hypo-rule applied	hypothetical protein	264	0	0	0	0	0	0	0	0	0	0
k117_1206350_23	Hypo-rule applied	hypothetical protein	312	0	0	0	0	0	0	0	0	0	0
k117_1206350_24	Hypo-rule applied	hypothetical protein	273	0	0	0	0	0	0	0	0	0	0
k117_1206350_25	TIGR02385	addiction module RelE/StbE family toxin	237	0.471264	0.471264	0	0	0	0	0	0	0	0
k117_1206350_26	Hypo-rule applied	hypothetical protein	1230	0.461111	0	0	0.275926	0	0	0	0	0.185185	0
k117_1206350_27	COG0438	glycosyltransferase involved in cell wall biosynthesis	954	0.248756	0	0	0	0.248756	0	0	0	0	0
k117_1206350_28	COG0463	glycosyltransferase involved in cell wall biosynthesis	11988	0.08346	0.0158811	0	0	0	0.0337895	0.0337895	0	0	0
k117_1206350_29	COG0739/COG3023	murein DD-endopeptidase MepM/ murein hydrolase activator NlpD/N-acetyl-anhydromuramyl-L-alanine amidase AmpD	1053	0.442968	0	0	0.221484	0.221484	0	0	0	0	0
k117_1206350_3	KO:K03088	RNA polymerase sigma-70 factor (ECF subfamily)	603	0	0	0	0	0	0	0	0	0	0
k117_1206350_4	Hypo-rule applied	hypothetical protein	723	0	0	0	0	0	0	0	0	0	0
k117_1206350_5	Hypo-rule applied	hypothetical protein	282	0	0	0	0	0	0	0	0	0	0
k117_1206350_6	KO:K03565	regulatory protein	459	0	0	0	0	0	0	0	0	0	0
k117_1206350_7	Hypo-rule applied	hypothetical protein	300	8.42	0	0	1.38667	0	2.69333	2.73333	0	1.16	0.446667
k117_1206350_8	KO:K04078	chaperonin GroES	1641	5.14219	0.0979209	0.444668	0.753856	1.14353	0.801476	1.59691	0.206573	0	0.0972502
k117_1206350_9	KO:K04077	chaperonin GroEL	1137	0.745694	0	0.202634	0.0141844	0.202634	0	0	0.326241	0	0
k117_1309637_1	Hypo-rule applied	hypothetical protein	654	3.69444	0.253968	0.186508	0.093254	0.40873	0.337302	0	0.363095	1.06349	0.988095
k117_1309637_2	KO:K01695	tryptophan synthase alpha chain	417	12.6704	0.374532	1.27341	1.90637	2.83521	0	1.4382	1.6367	3.20599	0
k117_1369873_1	Hypo-rule applied	hypothetical protein	483	0	0	0	0	0	0	0	0	0	0
k117_1369873_10	KO:K02863	large subunit ribosomal protein L1	363	1.53052	0	0	0.605634	0.924883	0	0	0	0	0
k117_1369873_11	Hypo-rule applied	hypothetical protein	471	4.00935	0.429907	1.86916	0.623053	0.442368	0.485981	0.158879	0	0	0
k117_1369873_12	KO:K02867	large subunit ribosomal protein L11	723	0.645724	0	0	0	0.287958	0.008726	0.34904	0	0	0
k117_1369873_13	TIGR01916	coenzyme F420-0:L-glutamate ligase	525	0	0	0	0	0	0	0	0	0	0
k117_1369873_14	KO:K00287	dihydrofolate reductase	651	0	0	0	0	0	0	0	0	0	0
k117_1369873_15	TIGR00697	uncharacterized integral membrane protein (TIGR00697 family)	186	0	0	0	0	0	0	0	0	0	0
k117_1369873_16	Hypo-rule applied	hypothetical protein	795	0	0	0	0	0	0	0	0	0	0
k117_1369873_17	Hypo-rule applied	hypothetical protein	684	0	0	0	0	0	0	0	0	0	0
k117_1369873_18	KO:K07056	16S rRNA (cytidine1402-2'-O)-methyltransferase	882	0	0	0	0	0	0	0	0	0	0
k117_1369873_19	COG2227	2-polyprenyl-3-methyl-5-hydroxy-6-metoxy-1,4-benzoquinol methylase	1335	0.809283	0.168776	0.302954	0	0.168776	0.168776	0	0	0	0
k117_1369873_2	Hypo-rule applied	hypothetical protein	1344	0.335008	0	0	0.167504	0	0	0.167504	0	0	0
k117_1369873_20	TIGR00877	phosphoribosylamine--glycine ligase	1773	0.861368	0.369686	0	0	0.245225	0.123229	0	0	0	0.123229
k117_1369873_21	Hypo-rule applied	hypothetical protein	468	6.91195	0.361635	0.336478	1.25786	2.47484	0	2.48113	0	0	0
k117_1369873_22	COG4980	gas vesicle protein	735	0.577778	0.235897	0	0	0	0.34188	0	0	0	0
k117_1369873_23	COG1420	transcriptional regulator of heat shock response	1548	1.31187	0.167382	0	0.143062	0.572246	0.143062	0.143062	0.143062	0	0
k117_1369873_24	COG1653	ABC-type glycerol-3-phosphate transport system substrate-binding protein	573	0.973995	0	0.368794	0	0.605201	0	0	0	0	0
k117_1369873_25	KO:K03687	molecular chaperone GrpE	2880	0.356044	0.03663	0.0732601	0	0.14652	0	0.0732601	0.0128205	0.0135531	0
k117_1369873_26	KO:K03701	excinuclease ABC subunit A	1395	2.77831	0.160643	0.481928	0.283534	0.453012	0.481928	0.595984	0	0.160643	0.160643
k117_1369873_27	tRNA	tRNA_Glu_CTC	597	0.485459	0	0	0	0.208054	0	0.277405	0	0	0
k117_1369873_28	KO:K01703	3-isopropylmalate/(R)-2-methylmalate dehydratase large subunit	2637	1.38601	0.241255	0	0.125854	0.375553	0.241255	0.321673	0	0.0804182	0
k117_1369873_29	KO:K01704	3-isopropylmalate/(R)-2-methylmalate dehydratase small subunit	1791	0.64351	0	0	0.121877	0.121877	0.156002	0.243754	0	0	0
k117_1369873_3	Hypo-rule applied	hypothetical protein	423	0	0	0	0	0	0	0	0	0	0
k117_1369873_30	Hypo-rule applied	hypothetical protein	501	0.019943	0	0	0	0.019943	0	0	0	0	0
k117_1369873_31	KO:K07282	poly-gamma-glutamate synthesis protein (capsule biosynthesis protein)	1074	0.80303	0	0.375541	0.19697	0.141775	0	0	0	0.0887446	0
k117_1369873_32	Hypo-rule applied	hypothetical protein	1077	0	0	0	0	0	0	0	0	0	0
k117_1369873_33	KO:K00052	3-isopropylmalate dehydrogenase	13473	0.211214	0	0	0.00240186	0.0300233	0.0675524	0.0962246	0.0150116	0	0
k117_1369873_34	KO:K01262	Xaa-Pro aminopeptidase	225	28.3867	0.92	2.92	0.773333	9.72	4.74667	5.68	3.24	0.386667	0
k117_1369873_4	Hypo-rule applied	hypothetical protein	636	0.411523	0	0	0	0.411523	0	0	0	0	0
k117_1369873_5	KO:K01356	repressor LexA	1428	0.477308	0.00782473	0	0	0.156495	0.156495	0	0	0.156495	0
k117_1369873_6	Hypo-rule applied	hypothetical protein	1326	27.2066	1.36054	2.01701	2.48299	8.86905	4.94473	5.85034	0.680272	0.406463	0.595238
k117_1369873_7	Hypo-rule applied	hypothetical protein	129	0.937985	0	0	0.937984	0	0	0	0	0	0
k117_1369873_8	Hypo-rule applied	hypothetical protein	9741	0.269002	0	0	0	0.144406	0.0208529	0.0625587	0.0208529	0.0203316	0
k117_1369873_9	TIGR04226/TIGR01451	fimbrial isopeptide formation D2 family protein/uncharacterized repeat protein (TIGR01451 family)	693	2.77348	0.344383	0	0.230203	0.918969	0.736648	0.255985	0	0	0.287293
k117_1428676_1	COG2406	ferritin-like protein	552	7.24129	1.36567	1.08706	0.455224	0.957711	2.28109	0.666667	0	0	0.427861
k117_1428676_2	Hypo-rule applied	hypothetical protein	246	0.3125	0	0	0	0	0	0.3125	0	0	0
k117_1428676_3	COG4818	uncharacterized membrane protein	903	0.795485	0.531209	0	0	0	0.264276	0	0	0	0
k117_1428676_4	Hypo-rule applied	hypothetical protein	333	0	0	0	0	0	0	0	0	0	0
k117_1428676_5	KO:K00764	amidophosphoribosyltransferase	1512	0.865639	0.146843	0.146843	0	0.329662	0.0961821	0.146109	0	0	0
k117_1428676_6	KO:K01491	methylenetetrahydrofolate dehydrogenase (NADP+)/methenyltetrahydrofolate cyclohydrolase	852	0	0	0	0	0	0	0	0	0	0
k117_1428676_7	KO:K00943	dTMP kinase	609	0	0	0	0	0	0	0	0	0	0
k117_1727265_1	Hypo-rule applied	hypothetical protein	2085	0.103359	0	0.103359	0	0	0	0	0	0	0
k117_1727265_2	Hypo-rule applied	hypothetical protein	393	0	0	0	0	0	0	0	0	0	0
k117_1727265_3	TIGR	Transposase	63	0	0	0	0	0	0	0	0	0	0
k117_1749133_1	Hypo-rule applied	hypothetical protein	2583	0.195643	0	0	0	0.147554	0.0480888	0	0	0	0
k117_1749133_2	KO:K02879	large subunit ribosomal protein L17	357	3.79227	0.821256	0	0	2.14976	0	0.821256	0	0	0
k117_1749133_3	KO:K03040	DNA-directed RNA polymerase subunit alpha	978	1.88043	0	0	0.0966184	0.464976	0.444444	0.63285	0.241546	0	0
k117_1749133_4	KO:K02986	small subunit ribosomal protein S4	621	1.8259	0.424628	0	0	1.3397	0.0615711	0	0	0	0
k117_1749133_5	KO:K02948	small subunit ribosomal protein S11	411	5.12261	0	0.383142	0	3.1341	0.693487	0.103448	0	0	0.808429
k117_1749133_6	KO:K02952	small subunit ribosomal protein S13	378	5.29825	0.877193	0.0131579	0	1.92982	0.846491	1.63158	0	0	0
k117_1749133_7	KO:K02518	translation initiation factor IF-1	309	3.81132	0	0	0	1.4717	2.33962	0	0	0	0
k117_1749133_8	Hypo-rule applied	hypothetical protein	3582	0.11655	0.0582751	0.0582751	0	0	0	0	0	0	0
k117_1777901_1	Hypo-rule applied	hypothetical protein	195	0.866667	0	0	0	0.866667	0	0	0	0	0
k117_1777901_2	KO:K03453	BASS family bile acid:Na+ symporter	1404	0.777512	0	0.15949	0	0	0.0797448	0.472887	0	0	0.0653908
k117_1777901_3	Hypo-rule applied	hypothetical protein	936	0	0	0	0	0	0	0	0	0	0
k117_1822727_1	Hypo-rule applied	hypothetical protein	747	0	0	0	0	0	0	0	0	0	0
k117_1822727_10	KO:K00088	IMP dehydrogenase	423	0.461538	0	0	0	0.461538	0	0	0	0	0
k117_1822727_11	COG1832	predicted CoA-binding protein	795	0	0	0	0	0	0	0	0	0	0
k117_1822727_12	KO:K04069	pyruvate formate lyase activating enzyme	2247	0.472103	0.0953743	0.0953743	0	0.190749	0	0	0.033381	0.0572246	0
k117_1822727_13	KO:K00656	formate C-acetyltransferase	486	0	0	0	0	0	0	0	0	0	0
k117_1822727_14	KO:K00859	dephospho-CoA kinase	420	0.0777778	0	0	0	0	0	0.0777778	0	0	0
k117_1822727_15	COG2445	uncharacterized protein YutE (UPF0331/DUF86 family)	405	0.509804	0	0	0	0	0	0	0	0.509804	0
k117_1822727_16	COG1708	predicted nucleotidyltransferase	327	0	0	0	0	0	0	0	0	0	0
k117_1822727_17	Hypo-rule applied	hypothetical protein	654	0	0	0	0	0	0	0	0	0	0
k117_1822727_18	KO:K06950	uncharacterized protein	210	534.833	114.35	76.5167	95.3333	107.05	63.5333	52.5	7.48333	15.8833	2.18333
k117_1822727_19	COG2348	lipid II:glycine glycyltransferase (peptidoglycan interpeptide bridge formation enzyme)	891	0.377868	0	0.269906	0	0	0	0	0	0.107962	0
k117_1822727_2	Hypo-rule applied	hypothetical protein	294	0.875	0	0	0.875	0	0	0	0	0	0
k117_1822727_20	COG0471	di/tricarboxylate transporter	1926	0.289414	0	0	0	0.199324	0.0703829	0	0	0.0197072	0
k117_1822727_21	TIGR01451	uncharacterized repeat protein (TIGR01451 family)	6033	1.01207	0.0679925	0.0679925	0.09128	0.169981	0.127996	0.418834	0	0.0339963	0.0339963
k117_1822727_22	COG0436	aspartate/methionine/tyrosine aminotransferase	2259	0.798009	0	0	0.189663	0.181603	0.0948317	0.0474158	0.0948317	0.189663	0
k117_1822727_23	Hypo-rule applied	hypothetical protein	441	0	0	0	0	0	0	0	0	0	0
k117_1822727_24	Hypo-rule applied	hypothetical protein	396	0	0	0	0	0	0	0	0	0	0
k117_1822727_25	tRNA	tRNA_Ser_GGA	1656	1.6919	0	0	0.132802	0.611554	0.646746	0.300797	0	0	0
k117_1822727_26	Hypo-rule applied	hypothetical protein	78	0	0	0	0	0	0	0	0	0	0
k117_1822727_3	Hypo-rule applied	hypothetical protein	93	0	0	0	0	0	0	0	0	0	0
k117_1822727_4	Hypo-rule applied	hypothetical protein	510	0	0	0	0	0	0	0	0	0	0
k117_1822727_5	COG1216	GT2 family glycosyltransferase	1059	0	0	0	0	0	0	0	0	0	0
k117_1822727_6	COG1216	GT2 family glycosyltransferase	852	0.2849	0	0.2849	0	0	0	0	0	0	0
k117_1822727_7	KO:K01755	argininosuccinate lyase	1203	0.189934	0	0	0	0	0	0.189934	0	0	0
k117_1822727_8	KO:K01940	argininosuccinate synthase	1275	0.794667	0.0888889	0	0	0.177778	0.350222	0.177778	0	0	0
k117_1822727_9	tRNA	tRNA_Ser_GCT	1473	0.776266	0	0	0.453515	0.188209	0.134543	0	0	0	0
k117_1860190_1	Hypo-rule applied	hypothetical protein	816	3.02853	0	0.45045	0.145646	1.44144	0.429429	0.3003	0	0.261261	0
k117_1860190_2	COG1240	Mg-chelatase subunit ChlD	1275	0.521778	0	0	0	0.177778	0	0.344	0	0	0
k117_1860190_3	Hypo-rule applied	hypothetical protein	288	0	0	0	0	0	0	0	0	0	0
k117_1958566_1	Hypo-rule applied	hypothetical protein	936	0.0559796	0	0	0	0.0559796	0	0	0	0	0
k117_1958566_10	KO:K05946	N-acetylglucosaminyldiphosphoundecaprenol N-acetyl-beta-D-mannosaminyltransferase	723	1.43805	0.34904	0.34904	0	0.34904	0.216405	0.17452	0	0	0
k117_1958566_11	Hypo-rule applied	hypothetical protein	147	0	0	0	0	0	0	0	0	0	0
k117_1958566_12	KO:K00948	ribose-phosphate pyrophosphokinase	948	1.00251	0	0	0	0.501253	0.501253	0	0	0	0
k117_1958566_13	COG1132	ABC-type multidrug transport system fused ATPase/permease subunit	765	0	0	0	0	0	0	0	0	0	0
k117_1958566_14	COG0425	TusA-related sulfurtransferase	708	0.105735	0	0	0	0.105735	0	0	0	0	0
k117_1958566_15	KO:K01951	GMP synthase (glutamine-hydrolysing)	1821	0.651107	0.119689	0.0125673	0.0400958	0.119689	0	0.359066	0	0	0
k117_1958566_16	Hypo-rule applied	hypothetical protein	222	0	0	0	0	0	0	0	0	0	0
k117_1958566_17	Hypo-rule applied	hypothetical protein	1998	0.21645	0	0.108225	0	0	0	0.108225	0	0	0
k117_1958566_18	Hypo-rule applied	hypothetical protein	2127	0.638341	0	0.138594	0.101163	0.196257	0.101163	0	0	0.101163	0
k117_1958566_2	Hypo-rule applied	hypothetical protein	657	0.394477	0	0.394477	0	0	0	0	0	0	0
k117_1958566_3	COG0664	CRP-like cAMP-binding protein	558	1.25245	0	0	0.330882	0.362745	0.558824	0	0	0	0
k117_1958566_4	Hypo-rule applied	hypothetical protein	630	0.7125	0	0	0.416667	0	0	0.295833	0	0	0
k117_1958566_5	Hypo-rule applied	hypothetical protein	570	0.12381	0	0.12381	0	0	0	0	0	0	0
k117_1958566_6	KO:K00793	riboflavin synthase	1854	0.586854	0	0.117371	0.234742	0	0	0.117371	0.117371	0	0
k117_1958566_7	COG3318	uncharacterized protein YecA (UPF0149 family)	168	0	0	0	0	0	0	0	0	0	0
k117_1958566_8	Hypo-rule applied	hypothetical protein	1881	0.824379	0.23108	0.314269	0	0.11554	0	0.107452	0.056037	0	0
k117_1958566_9	COG2720	vancomycin resistance protein YoaR	1476	0.301659	0	0	0	0	0	0.301659	0	0	0
k117_1976906_1	Hypo-rule applied	hypothetical protein	951	0.419476	0	0	0	0.162297	0.00749064	0	0	0.249688	0
k117_1976906_2	COG3739	uncharacterized membrane protein YoaT (DUF817 family)	777	0	0	0	0	0	0	0	0	0	0
k117_1976906_3	KO:K18831	HTH-type transcriptional regulator/antitoxin HigA	429	0	0	0	0	0	0	0	0	0	0
k117_1976906_4	COG2337	mRNA-degrading endonuclease toxin of MazEF toxin-antitoxin module	489	0	0	0	0	0	0	0	0	0	0
k117_1976906_5	Hypo-rule applied	hypothetical protein	1527	0.740014	0.0551924	0.110385	0.172113	0.108206	0.135076	0.0275962	0.0784314	0.0254176	0.0275962
k117_1976906_6	KO:K01870	isoleucyl-tRNA synthetase	225	0	0	0	0	0	0	0	0	0	0
k117_2019000_1	tRNA	tRNA_Trp_CCA	159	54.1111	2.66667	2.66667	3.11111	6.44444	3.77778	4.11111	7.11111	9.33333	14.8889
k117_2019000_10	Hypo-rule applied	hypothetical protein	198	0	0	0	0	0	0	0	0	0	0
k117_2019000_11	Hypo-rule applied	hypothetical protein	1560	0.253901	0	0	0.141844	0.112057	0	0	0	0	0
k117_2019000_12	Hypo-rule applied	hypothetical protein	1440	0.155039	0	0	0	0	0.155039	0	0	0	0
k117_2019000_13	COG5305	uncharacterized membrane protein	1170	0.0980392	0	0	0	0.0980392	0	0	0	0	0
k117_2019000_14	KO:K00729	dolichyl-phosphate beta-glucosyltransferase	222	0	0	0	0	0	0	0	0	0	0
k117_2019000_15	Hypo-rule applied	hypothetical protein	822	0	0	0	0	0	0	0	0	0	0
k117_2019000_16	KO:K00014	shikimate dehydrogenase	1047	0	0	0	0	0	0	0	0	0	0
k117_2019000_17	KO:K06941	23S rRNA (adenine2503-C2)-methyltransferase	2772	3.30473	0.343249	0.419527	0.305111	0.839054	0.242944	0.811594	0.0762777	0.152555	0.114416
k117_2019000_18	tRNA	tRNA_Glu_TTC	597	0	0	0	0	0	0	0	0	0	0
k117_2019000_19	COG4880	uncharacterized secreted protein with C-terminal beta-propeller domain	2556	0.703242	0	0.0656692	0.0831255	0.166251	0.249377	0.0831255	0	0.0556941	0
k117_2019000_2	Hypo-rule applied	hypothetical protein	2271	1.50589	0.0942951	0.282885	0	0.263083	0.300802	0.564828	0	0	0
k117_2019000_20	COG1309	AcrR family transcriptional regulator	3423	0.219371	0	0	0	0.0574397	0.113046	0.0488848	0	0	0
k117_2019000_21	COG0845	multidrug efflux pump subunit AcrA (membrane-fusion protein)	2502	0.085034	0	0	0	0.085034	0	0	0	0	0
k117_2019000_22	KO:K03296	HAE1 family hydrophobic/amphiphilic exporter-1	1209	0.188857	0	0	0	0	0	0.188857	0	0	0
k117_2019000_23	Hypo-rule applied	hypothetical protein	456	0.464052	0	0	0	0	0	0.464052	0	0	0
k117_2019000_24	KO:K03665	GTP-binding protein HflX	1266	1.07348	0	0.179211	0.179211	0.272401	0.179211	0.0842294	0	0.179211	0
k117_2019000_25	COG0566	tRNA G18 (ribose-2'-O)-methylase SpoU	1389	1.43341	0.16142	0.322841	0.468927	0.16142	0.16142	0	0	0.157385	0
k117_2019000_26	KO:K01952	phosphoribosylformylglycinamidine synthase	1008	0	0	0	0	0	0	0	0	0	0
k117_2019000_27	KO:K07576	metallo-beta-lactamase family protein	927	0	0	0	0	0	0	0	0	0	0
k117_2019000_28	COG1280	threonine/homoserine/homoserine lactone efflux protein	1512	0.293686	0.146843	0	0	0	0.146843	0	0	0	0
k117_2019000_29	Hypo-rule applied	hypothetical protein	402	0	0	0	0	0	0	0	0	0	0
k117_2019000_3	TIGR00964	preprotein translocase SecE subunit	177	2	0	0	0	1	0	1	0	0	0
k117_2019000_30	Hypo-rule applied	hypothetical protein	294	0.409722	0	0	0	0	0.409722	0	0	0	0
k117_2019000_31	tRNA	tRNA_Gln_CTG	2619	0.396922	0	0	0.162009	0.153908	0	0	0.0810045	0	0
k117_2019000_32	KO:K01649	2-isopropylmalate synthase	1194	0	0	0	0	0	0	0	0	0	0
k117_2019000_33	Hypo-rule applied	hypothetical protein	744	0.52862	0.131313	0	0	0.239057	0	0.158249	0	0	0
k117_2019000_34	COG2350	uncharacterized protein YciI	774	0.320513	0	0	0	0	0.320513	0	0	0	0
k117_2019000_35	KO:K03070	preprotein translocase subunit SecA	1296	1.5925	0.293194	0.34904	0.17452	0	0.164921	0.4363	0	0.17452	0
k117_2019000_36	COG4097	predicted ferric reductase	624	4.33966	1.53797	0.421941	0	0.805907	0.417722	0.421941	0	0.312236	0.421941
k117_2019000_37	COG4071	F420-0:gamma-glutamyl ligase-like protein	870	1.05556	0	0	0	0.508333	0	0.269444	0.277778	0	0
k117_2019000_38	COG0730	uncharacterized membrane protein YfcA	396	1.15041	0.528455	0	0	0	0.621951	0	0	0	0
k117_2019000_39	KO:K00003	homoserine dehydrogenase	609	0.71024	0	0	0	0.346405	0	0.363834	0	0	0
k117_2019000_4	KO:K02601	transcriptional antiterminator NusG	621	1.30149	0	0	0.679406	0.609342	0	0.0127389	0	0	0
k117_2019000_40	COG0457	tetratricopeptide (TPR) repeat protein	1167	0	0	0	0	0	0	0	0	0	0
k117_2019000_41	KO:K00963	UTP--glucose-1-phosphate uridylyltransferase	294	2.19444	0	0	0	1.26389	0	0.930556	0	0	0
k117_2019000_42	KO:K13993	HSP20 family protein	933	0.255428	0	0	0	0	0	0.255428	0	0	0
k117_2019000_43	KO:K03088	RNA polymerase sigma-70 factor (ECF subfamily)	378	0.557018	0	0.0789474	0	0	0	0.438596	0	0.0394737	0
k117_2019000_44	Hypo-rule applied	hypothetical protein	507	0	0	0	0	0	0	0	0	0	0
k117_2019000_45	tRNA	tRNA_Phe_GAA	927	0.921493	0	0	0.2574	0	0	0.406692	0.2574	0	0
k117_2019000_46	tRNA	tRNA_Ala_TGC	498	0	0	0	0	0	0	0	0	0	0
k117_2019000_47	Hypo-rule applied	hypothetical protein	642	0	0	0	0	0	0	0	0	0	0
k117_2019000_48	COG1280	threonine/homoserine/homoserine lactone efflux protein	360	17.881	2.88571	1.14762	3.14762	4.31429	1.35714	1.8619	2.21429	0.952381	0
k117_2019000_49	Hypo-rule applied	hypothetical protein	468	7.58176	1.28616	0.314465	0.716981	1.75472	1.33333	1.12579	0.490566	0.559748	0
k117_2019000_5	Hypo-rule applied	hypothetical protein	615	0.430108	0	0	0	0	0	0.430108	0	0	0
k117_2019000_50	Hypo-rule applied	hypothetical protein	441	11.268	0.66323	0.656357	2.38144	3.3299	2.35052	1.8866	0	0	0
k117_2019000_51	KO:K00798	cob(I)alamin adenosyltransferase	366	11.2593	1.22222	0	2.39815	3.94907	2.7037	0.523148	0	0.462963	0
k117_2019000_52	KO:K03841	fructose-1,6-bisphosphatase I	1320	0.17094	0.17094	0	0	0	0	0	0	0	0
k117_2019000_53	tRNA	tRNA_Gly_GCC	1644	0.133869	0.133869	0	0	0	0	0	0	0	0
k117_2019000_54	KO:K01678	fumarate hydratase subunit beta	1869	0.511344	0.0581734	0	0	0.401396	0	0.0517743	0	0	0
k117_2019000_55	KO:K11175	phosphoribosylglycinamide formyltransferase-1	4332	0.99187	0.047824	0.0176949	0.142755	0.346724	0.188905	0.200143	0	0.047824	0
k117_2019000_6	Hypo-rule applied	hypothetical protein	780	3.1619	0.2	0.587302	0	0.660317	0	0.761905	0.31746	0	0.634921
k117_2019000_7	Hypo-rule applied	hypothetical protein	1293	0.174978	0	0	0.174978	0	0	0	0	0	0
k117_2019000_8	KO:K03545	trigger factor	1740	0.769811	0	0.125786	0.125786	0.266667	0	0.251572	0	0	0
k117_2019000_9	KO:K01868	threonyl-tRNA synthetase	498	0.517241	0.517241	0	0	0	0	0	0	0	0
k117_2062575_1	KO:K02313	chromosomal replication initiator protein	1413	0.697546	0	0.158353	0	0.157561	0.381631	0	0	0	0
k117_2062575_2	KO:K01507	inorganic pyrophosphatase	537	0.883721	0	0	0	0	0	0.883721	0	0	0
k117_2087796_1	COG0436	aspartate/methionine/tyrosine aminotransferase	1542	0.885776	0.382902	0	0	0.143678	0.143678	0.0718391	0	0.143678	0
k117_2087796_2	Hypo-rule applied	hypothetical protein	795	1.6155	0	0.52093	0.231008	0.243411	0	0.620155	0	0	0
k117_2087796_3	KO:K18682	ribonuclease Y	1554	2.09758	0.14245	0.14245	0.14245	0.957977	0.2849	0.2849	0	0	0.14245
k117_2087796_4	KO:K03502	DNA polymerase V	1263	0	0	0	0	0	0	0	0	0	0
k117_2087796_5	KO:K03503	DNA polymerase V	420	0.740741	0	0	0	0	0.740741	0	0	0	0
k117_2087796_6	Hypo-rule applied	hypothetical protein	1227	0.185701	0	0	0	0	0.185701	0	0	0	0
k117_2087796_7	Hypo-rule applied	hypothetical protein	858	0.805085	0	0	0.240113	0.282486	0	0.282486	0	0	0
k117_2102389_1	Hypo-rule applied	hypothetical protein	576	0.394366	0	0	0	0.028169	0.131455	0	0.234742	0	0
k117_2102389_2	Hypo-rule applied	hypothetical protein	393	0.0164609	0	0	0	0.0164609	0	0	0	0	0
k117_2102389_3	Hypo-rule applied	hypothetical protein	690	4.37963	0.37037	0.827778	0	0.957407	1.33704	0.685185	0	0.201852	0
k117_2102389_4	KO:K02967	small subunit ribosomal protein S2	672	3.32184	0	0.383142	0.383142	0	1.14943	0.917625	0.105364	0.383142	0
k117_2102389_5	COG4818	uncharacterized membrane protein	771	1.46377	0	0.238325	0	0.26087	0.0966184	0.433172	0	0.322061	0.112721
k117_2102389_6	KO:K02357	elongation factor Ts	489	0	0	0	0	0	0	0	0	0	0
k117_2102389_7	Hypo-rule applied	hypothetical protein	1182	0.715116	0	0	0.133721	0.387597	0	0	0	0	0.193798
k117_2102389_8	COG1041	tRNA G10 N-methylase Trm11	414	0	0	0	0	0	0	0	0	0	0
k117_2102389_9	tRNA	tRNA_Asn_GTT	693	0	0	0	0	0	0	0	0	0	0
k117_221067_1	KO:K03652	DNA-3-methyladenine glycosylase	63	0	0	0	0	0	0	0	0	0	0
k117_221067_2	KO:K03652	DNA-3-methyladenine glycosylase	285	1.03704	0	0	1.03704	0	0	0	0	0	0
k117_221067_3	Hypo-rule applied	hypothetical protein	204	0	0	0	0	0	0	0	0	0	0
k117_221067_4	COG3177	Fic family protein	1041	0	0	0	0	0	0	0	0	0	0
k117_221067_5	KO	FIC	873	0.55325	0.276625	0	0	0	0	0.276625	0	0	0
k117_2227703_1	Hypo-rule applied	hypothetical protein	4860	0.371338	0.0424628	0	0.00573248	0.178132	0.0832272	0	0.0193206	0	0.0424628
k117_2227703_2	KO:K03046	DNA-directed RNA polymerase subunit beta'	3825	2.14367	0.133061	0.188844	0.0911565	0.699592	0.237007	0.404354	0.102585	0.0829932	0.204082
k117_2227703_3	KO:K03111	single-strand DNA-binding protein	531	1.95801	0	0	0.524934	0.944882	0	0.488189	0	0	0
k117_2227703_4	KO:K03043	DNA-directed RNA polymerase subunit beta	3591	2.59198	0.292938	0.116245	0.172043	1.05754	0.232491	0.340889	0.21331	0.0982273	0.0682941
k117_2227703_5	TIGR02232	cysteine-rich repeat protein	3063	0.137315	0	0	0	0	0	0.137315	0	0	0
k117_2298027_1	Hypo-rule applied	hypothetical protein	120	0.508333	0	0	0	0.508333	0	0	0	0	0
k117_2298027_2	KO:K01000	phospho-N-acetylmuramoyl-pentapeptide-transferase	1047	0.639911	0.111483	0	0.198439	0.222965	0	0.107023	0	0	0
k117_2298027_3	TIGR00768	RimK family alpha-L-glutamate ligase	906	0.396825	0	0.26455	0	0	0	0.132275	0	0	0
k117_2298027_4	TIGR00768	RimK family alpha-L-glutamate ligase	897	0	0	0	0	0	0	0	0	0	0
k117_2437191_1	TIGR01033	YebC/PmpR family DNA-binding regulatory protein	759	0	0	0	0	0	0	0	0	0	0
k117_2437191_10	KO:K01952	phosphoribosylformylglycinamidine synthase	1035	0.458757	0	0	0	0.225989	0	0.232768	0	0	0
k117_2437191_11	KO:K01409	N6-L-threonylcarbamoyladenine synthase	579	0	0	0	0	0	0	0	0	0	0
k117_2437191_12	KO:K04518	prephenate dehydratase	456	1.62418	0.643791	0.326797	0.653595	0	0	0	0	0	0
k117_2437191_13	KO:K00783	23S rRNA (pseudouridine1915-N3)-methyltransferase	1218	0	0	0	0	0	0	0	0	0	0
k117_2437191_14	KO:K00554	tRNA (guanine37-N1)-methyltransferase	141	0.255319	0	0.255319	0	0	0	0	0	0	0
k117_2437191_15	KO:K03703	excinuclease ABC subunit C	2310	0.0925926	0	0	0	0	0	0.0925926	0	0	0
k117_2437191_16	Hypo-rule applied	hypothetical protein	531	0	0	0	0	0	0	0	0	0	0
k117_2437191_17	Hypo-rule applied	hypothetical protein	522	0	0	0	0	0	0	0	0	0	0
k117_2437191_18	Hypo-rule applied	hypothetical protein	480	0	0	0	0	0	0	0	0	0	0
k117_2437191_19	KO:K08984	putative membrane protein	594	0	0	0	0	0	0	0	0	0	0
k117_2437191_2	Hypo-rule applied	hypothetical protein	348	4.95455	0	0	0	2.24242	1.78788	0.924242	0	0	0
k117_2437191_20	Hypo-rule applied	hypothetical protein	1227	0.662953	0	0	0.147632	0.17363	0.155989	0	0	0.185701	0
k117_2437191_21	KO:K03217	YidC/Oxa1 family membrane protein insertase	960	3.29753	0	0.459259	0	1.20988	0.706173	0.922222	0	0	0
k117_2437191_22	COG0327	putative NIF3 family GTP cyclohydrolase 1 type 2	1779	0	0	0	0	0	0	0	0	0	0
k117_2437191_23	TIGR00229	PAS domain S-box-containing protein	900	0	0	0	0	0	0	0	0	0	0
k117_2437191_24	Hypo-rule applied	hypothetical protein	825	0.724444	0	0.296296	0	0.167407	0.260741	0	0	0	0
k117_2437191_25	Hypo-rule applied	hypothetical protein	1038	1.8705	0	0.143018	0	0.614865	0.897523	0.21509	0	0	0
k117_2437191_26	Hypo-rule applied	hypothetical protein	1608	0.182442	0	0	0	0.11797	0.0404664	0.0240055	0	0	0
k117_2437191_27	KO:K01937	CTP synthase	408	1.06589	0.387597	0	0	0.290698	0.387597	0	0	0	0
k117_2437191_28	COG1832	predicted CoA-binding protein	1038	0.370495	0	0	0	0.225225	0.14527	0	0	0	0
k117_2437191_29	KO:K00566	tRNA-specific 2-thiouridylase	1995	1.1084	0.179404	0.0845528	0.0672087	0.297019	0.192412	0.233604	0.0542005	0	0
k117_2437191_3	Hypo-rule applied	hypothetical protein	2460	1.02165	0.100866	0.212987	0.0865801	0.25974	0.101732	0.17316	0	0	0.0865801
k117_2437191_4	KO:K02469	DNA gyrase subunit A	798	0	0	0	0	0	0	0	0	0	0
k117_2437191_5	Hypo-rule applied	hypothetical protein	573	0.756501	0	0	0	0	0.408983	0.347518	0	0	0
k117_2437191_6	KO:K03088	RNA polymerase sigma-70 factor (ECF subfamily)	441	0	0	0	0	0	0	0	0	0	0
k117_2437191_7	KO:K07491	putative transposase	426	0	0	0	0	0	0	0	0	0	0
k117_2437191_8	Hypo-rule applied	hypothetical protein	372	0.86036	0	0	0	0.86036	0	0	0	0	0
k117_2437191_9	Hypo-rule applied	hypothetical protein	2388	0.0893655	0	0	0	0.0893655	0	0	0	0	0
k117_2564785_1	Hypo-rule applied	hypothetical protein	108	0	0	0	0	0	0	0	0	0	0
k117_2564785_2	TIGR01352	TonB family protein	879	0	0	0	0	0	0	0	0	0	0
k117_2572554_1	Hypo-rule applied	hypothetical protein	558	0.0343137	0	0	0.0343137	0	0	0	0	0	0
k117_2572554_2	COG2919	cell division protein FtsB	510	0.555556	0	0.555556	0	0	0	0	0	0	0
k117_2572554_3	KO:K02347	DNA polymerase (family 10)	1731	0.56673	0.126502	0.123972	0	0.126502	0.189753	0	0	0	0
k117_2572554_4	KO:K07282	poly-gamma-glutamate synthesis protein (capsule biosynthesis protein)	1299	0.925152	0	0.174064	0	0.109661	0.174064	0.348129	0	0	0.119234
k117_2572554_5	Hypo-rule applied	hypothetical protein	702	0.362319	0	0.362319	0	0	0	0	0	0	0
k117_2624682_1	Hypo-rule applied	hypothetical protein	2022	0	0	0	0	0	0	0	0	0	0
k117_2624682_2	Hypo-rule applied	hypothetical protein	420	0	0	0	0	0	0	0	0	0	0
k117_2624682_3	Hypo-rule applied	hypothetical protein	423	0	0	0	0	0	0	0	0	0	0
k117_2624682_4	Hypo-rule applied	hypothetical protein	207	0	0	0	0	0	0	0	0	0	0
k117_2624682_5	Hypo-rule applied	hypothetical protein	999	0.0694935	0.0482921	0	0	0	0	0.0176678	0	0	0.00353357
k117_2784385_1	COG0739	murein DD-endopeptidase MepM/ murein hydrolase activator NlpD	99	0	0	0	0	0	0	0	0	0	0
k117_2784385_2	Hypo-rule applied	hypothetical protein	1746	0.93985	0.37594	0	0	0	0.37594	0.18797	0	0	0
k117_2784385_3	KO:K08984	putative membrane protein	615	0	0	0	0	0	0	0	0	0	0
k117_2784385_4	Hypo-rule applied	hypothetical protein	1494	0	0	0	0	0	0	0	0	0	0
k117_2826730_1	COG0342	preprotein translocase subunit SecD	963	1.44649	0.123001	0	0	0.290283	0.295203	0.664207	0	0	0.0738007
k117_2826730_10	KO:K10206	LL-diaminopimelate aminotransferase	1191	0.192123	0.192123	0	0	0	0	0	0	0	0
k117_2826730_11	COG1835	peptidoglycan/LPS O-acetylase OafA/YrhL	1107	0	0	0	0	0	0	0	0	0	0
k117_2826730_12	Hypo-rule applied	hypothetical protein	192	0	0	0	0	0	0	0	0	0	0
k117_2826730_13	Hypo-rule applied	hypothetical protein	204	0	0	0	0	0	0	0	0	0	0
k117_2826730_14	KO:K04096	DNA processing protein	1086	0	0	0	0	0	0	0	0	0	0
k117_2826730_15	COG2226	ubiquinone/menaquinone biosynthesis C-methylase UbiE	879	0.411523	0.137174	0	0	0	0.274348	0	0	0	0
k117_2826730_16	KO:K01933	phosphoribosylformylglycinamidine cyclo-ligase	1071	0.855592	0	0	0.421281	0.217155	0	0.217155	0	0	0
k117_2826730_17	COG2316	predicted hydrolase (HD superfamily)	573	2.62884	0.945626	0.420804	0	0.865248	0.236407	0.160756	0	0	0
k117_2826730_18	KO:K09812	cell division transport system ATP-binding protein	714	1.69149	0	0	0	0.547872	0	0.789007	0	0.35461	0
k117_2826730_19	Hypo-rule applied	hypothetical protein	561	0	0	0	0	0	0	0	0	0	0
k117_2826730_2	KO:K03469	ribonuclease HI	864	0	0	0	0	0	0	0	0	0	0
k117_2826730_20	TIGR02232	cysteine-rich repeat protein	7206	0.328656	0	0.0283447	0.0283447	0.158588	0.0283447	0.085034	0	0	0
k117_2826730_21	Hypo-rule applied	hypothetical protein	1071	1.04343	0	0.217155	0	0.17481	0	0	0.434311	0	0.217155
k117_2826730_22	Hypo-rule applied	hypothetical protein	1350	0.666667	0	0	0.166667	0	0.166667	0.333333	0	0	0
k117_2826730_23	Hypo-rule applied	hypothetical protein	420	11.3963	0.37037	1.22593	1.41852	3.28519	2.70741	2.38889	0	0	0
k117_2826730_24	KO:K02946	small subunit ribosomal protein S10	327	15.1638	0.276836	2.68927	0.644068	6.1017	2.08475	2.41808	0.949153	0	0
k117_2826730_25	KO:K02358	elongation factor Tu	1197	15.1834	0.510029	0.851003	1.93028	4.59694	3.63419	2.07163	0.396371	0.489971	0.702961
k117_2826730_26	Hypo-rule applied	hypothetical protein	525	0.432	0	0	0	0.432	0	0	0	0	0
k117_2826730_27	Hypo-rule applied	hypothetical protein	801	0.30722	0	0	0	0	0.30722	0	0	0	0
k117_2826730_28	KO:K01465	dihydroorotase	1296	0.22164	0	0	0	0	0.0471204	0.17452	0	0	0
k117_2826730_29	KO:K00609	aspartate carbamoyltransferase catalytic subunit	990	1.84643	0.238095	0	0.47619	0.180952	0.47619	0.475	0	0	0
k117_2826730_3	KO:K03655	ATP-dependent DNA helicase RecG	2214	0	0	0	0	0	0	0	0	0	0
k117_2826730_30	Hypo-rule applied	hypothetical protein	1791	1.38269	0	0.121877	0.312614	0.460695	0.243754	0.243754	0	0	0
k117_2826730_31	COG0739	murein DD-endopeptidase MepM/ murein hydrolase activator NlpD	1464	0.320396	0.0159817	0.152207	0	0	0.152207	0	0	0	0
k117_2826730_32	Hypo-rule applied	hypothetical protein	198	0	0	0	0	0	0	0	0	0	0
k117_2826730_33	Hypo-rule applied	hypothetical protein	3612	0.228769	0	0.0577701	0	0	0.0554593	0.0577701	0	0.0577701	0
k117_2826730_34	TIGR02436	four helix bundle protein	267	0	0	0	0	0	0	0	0	0	0
k117_2826730_4	Hypo-rule applied	hypothetical protein	309	0	0	0	0	0	0	0	0	0	0
k117_2826730_5	COG3041	mRNA-degrading endonuclease YafQ of YafQ-DinJ toxin-antitoxin module	291	0	0	0	0	0	0	0	0	0	0
k117_2826730_6	Hypo-rule applied	hypothetical protein	471	0.610592	0	0	0	0	0.610592	0	0	0	0
k117_2826730_7	KO:K14652	3,4-dihydroxy 2-butanone 4-phosphate synthase/GTP cyclohydrolase II	1203	0.759734	0	0.123457	0	0	0.25641	0.379867	0	0	0
k117_2826730_8	Hypo-rule applied	hypothetical protein	1371	0	0	0	0	0	0	0	0	0	0
k117_2826730_9	KO:K01972	DNA ligase (NAD+)	2088	0.250258	0.103199	0.0438596	0	0	0.103199	0	0	0	0
k117_2967303_1	Hypo-rule applied	hypothetical protein	153	7	0	0	0	3	4	0	0	0	0
k117_2967303_2	KO:K06881	phosphoesterase RecJ-like protein	1371	0.260442	0	0.0819001	0	0.152334	0	0.026208	0	0	0
k117_2967303_3	COG2804	type II secretory ATPase GspE/PulE/Tfp pilus assembly ATPase PilB-like protein	1662	0.396164	0	0	0	0.396164	0	0	0	0	0
k117_2967303_4	Hypo-rule applied	hypothetical protein	261	0	0	0	0	0	0	0	0	0	0
k117_2981398_1	Hypo-rule applied	hypothetical protein	108	0.907407	0.361111	0	0.546296	0	0	0	0	0	0
k117_2981398_2	Hypo-rule applied	hypothetical protein	303	0.666667	0	0	0.666667	0	0	0	0	0	0
k117_2981398_3			2064	0.35162	0	0	0.07628	0	0	0.199582	0	0	0.0757576
k117_2981398_4			60	0	0	0	0	0	0	0	0	0	0
k117_3167626_1	Hypo-rule applied	hypothetical protein	282	4.75	0	0	0	1.37121	3.37879	0	0	0	0
k117_3167626_2	Hypo-rule applied	hypothetical protein	1011	0.713124	0.171893	0.116144	0	0.425087	0	0	0	0	0
k117_3167626_3	KO:K00134	glyceraldehyde 3-phosphate dehydrogenase	1503	1.14043	0.0923873	0	0	0.443459	0.235033	0.369549	0	0	0
k117_3167626_4	KO:K05592	ATP-dependent RNA helicase DeaD	1149	1.32332	0	0	0.4004	0.357357	0.2002	0.365365	0	0	0
k117_3167626_5	Hypo-rule applied	hypothetical protein	423	0	0	0	0	0	0	0	0	0	0
k117_3194342_1	Hypo-rule applied	hypothetical protein	480	0.124242	0	0	0	0	0	0	0	0	0.124242
k117_3194342_10	Hypo-rule applied	hypothetical protein	1104	2.11426	0.343816	0	0	1.16981	0.390985	0.209644	0	0	0
k117_3194342_11	COG1018	ferredoxin-NADP reductase	708	1.5914	0	0.157706	0	0	0.358423	0.358423	0	0	0.716846
k117_3194342_12	KO:K02851	UDP-GlcNAc:undecaprenyl-phosphate GlcNAc-1-phosphate transferase	1080	0.409677	0	0	0	0.194624	0	0.215054	0	0	0
k117_3194342_13	KO:K01433	formyltetrahydrofolate deformylase	858	0.282486	0	0.282486	0	0	0	0	0	0	0
k117_3194342_2	Hypo-rule applied	hypothetical protein	498	0	0	0	0	0	0	0	0	0	0
k117_3194342_3	KO:K11392	16S rRNA (cytosine1407-C5)-methyltransferase	1485	0.251685	0	0	0	0.101873	0.149813	0	0	0	0
k117_3194342_4	COG4330	uncharacterized membrane protein	636	0	0	0	0	0	0	0	0	0	0
k117_3194342_5	Hypo-rule applied	hypothetical protein	2700	5.44745	0.235294	0.470196	0.153725	1.37765	1.21686	1.16392	0.31098	0.361961	0.156863
k117_3194342_6	KO:K03695	ATP-dependent Clp protease ATP-binding subunit ClpB	2583	0.0743937	0.0743937	0	0	0	0	0	0	0	0
k117_3194342_7	KO:K00567	methylated-DNA-[protein]-cysteine S-methyltransferase	858	0	0	0	0	0	0	0	0	0	0
k117_3194342_8	KO:K01006	pyruvate,orthophosphate dikinase	2616	0.700324	0.232766	0.0470397	0	0.081103	0.1618	0.177616	0	0	0
k117_3194342_9	COG0334	glutamate dehydrogenase/leucine dehydrogenase	1242	1.2326	0	0.31685	0	0	0.3663	0.549451	0	0	0
k117_3302748_1	Hypo-rule applied	hypothetical protein	300	0	0	0	0	0	0	0	0	0	0
k117_3302748_2	Hypo-rule applied	hypothetical protein	195	0.177778	0.177778	0	0	0	0	0	0	0	0
k117_3302748_3	Hypo-rule applied	hypothetical protein	369	0.278539	0.00456621	0	0	0	0	0	0	0	0.273973
k117_3520980_1	COG3328	transposase-like protein	183	0	0	0	0	0	0	0	0	0	0
k117_3520980_10	COG1651	protein-disulfide isomerase	435	0	0	0	0	0	0	0	0	0	0
k117_3520980_11	Hypo-rule applied	hypothetical protein	639	0	0	0	0	0	0	0	0	0	0
k117_3520980_12	COG3153	predicted N-acetyltransferase YhbS	3507	1.521	0.119154	0.059577	0.059577	0.238308	0.413464	0.417039	0.059577	0.0947274	0.059577
k117_3520980_13	Hypo-rule applied	hypothetical protein	3165	0.39801	0.066335	0.13267	0	0.066335	0	0.066335	0	0	0.066335
k117_3520980_2	Hypo-rule applied	hypothetical protein	615	1.54409	0.931183	0.430108	0	0.182796	0	0	0	0	0
k117_3520980_3	Hypo-rule applied	hypothetical protein	909	0.395257	0.131752	0	0	0.263505	0	0	0	0	0
k117_3520980_4	TIGR02532	prepilin-type N-terminal cleavage/methylation domain-containing protein	780	0.184127	0	0	0	0	0.184127	0	0	0	0
k117_3520980_5	COG2165	type II secretory pathway pseudopilin PulG	612	0	0	0	0	0	0	0	0	0	0
k117_3520980_6	TIGR02532	prepilin-type N-terminal cleavage/methylation domain-containing protein	1236	0.736648	0	0.184162	0	0.368324	0	0.184162	0	0	0
k117_3520980_7	KO:K01810	glucose-6-phosphate isomerase	345	3.71282	1.02051	0	0	0.866667	0	1.01026	0	0.815385	0
k117_3520980_8	KO:K02503	histidine triad (HIT) family protein	1386	5.18608	0.380259	1.06553	0.566343	1.27265	1.01052	0.323625	0.186893	0.0566343	0.323625
k117_3520980_9	COG1651	protein-disulfide isomerase	609	1.15686	0	0	0	0.366013	0.278867	0.43573	0.0762527	0	0
k117_3634668_1	COG5421	transposase	423	0	0	0	0	0	0	0	0	0	0
k117_3634668_10	KO:K09817	zinc transport system ATP-binding protein	750	0.998333	0	0	0.333333	0.331667	0	0.333333	0	0	0
k117_3634668_11	KO:K09816	zinc transport system permease protein	804	0.350153	0	0	0	0.350153	0	0	0	0	0
k117_3634668_2	COG4980	gas vesicle protein	312	0	0	0	0	0	0	0	0	0	0
k117_3634668_3	KO:K07738	transcriptional repressor NrdR	444	0.880952	0	0	0	0.20068	0	0.680272	0	0	0
k117_3634668_4	KO:K01756	adenylosuccinate lyase	1377	0.430318	0.0366748	0	0.0676447	0.162999	0	0	0	0.162999	0
k117_3634668_5	Hypo-rule applied	hypothetical protein	294	0	0	0	0	0	0	0	0	0	0
k117_3634668_6	KO:K02435	aspartyl-tRNA(Asn)/glutamyl-tRNA(Gln) amidotransferase subunit C	285	0.548148	0	0	0	0.548148	0	0	0	0	0
k117_3634668_7	KO:K02433	aspartyl-tRNA(Asn)/glutamyl-tRNA(Gln) amidotransferase subunit A	1428	1.83333	0.312989	0.153365	0	0.312989	0.607199	0.156495	0	0.133803	0.156495
k117_3634668_8	COG0735	Fe2+ or Zn2+ uptake regulation protein	426	0	0	0	0	0	0	0	0	0	0
k117_3634668_9	KO:K09815	zinc transport system substrate-binding protein	975	0.435151	0	0.192727	0	0	0	0.242424	0	0	0
k117_3755553_1	Hypo-rule applied	hypothetical protein	192	12.0238	0.738095	1	0	0.642857	5.19048	4.45238	0	0	0
k117_3755553_10	Hypo-rule applied	hypothetical protein	471	0	0	0	0	0	0	0	0	0	0
k117_3755553_11	Hypo-rule applied	hypothetical protein	999	0	0	0	0	0	0	0	0	0	0
k117_3755553_2	COG0531	amino acid transporter	1332	0.0203046	0	0	0	0.0203046	0	0	0	0	0
k117_3755553_3	Hypo-rule applied	hypothetical protein	1137	4.27457	0.810537	0.405268	0.405268	0.693009	0.109422	1.46099	0.390071	0	0
k117_3755553_4	TIGR00350	LCP family protein required for cell wall assembly	1662	0.775132	0.132275	0	0.113757	0	0.132275	0.26455	0.132275	0	0
k117_3755553_5	KO:K01893	asparaginyl-tRNA synthetase	1299	0.754569	0	0	0	0.0887728	0.317668	0.348129	0	0	0
k117_3755553_6	Hypo-rule applied	hypothetical protein	393	0	0	0	0	0	0	0	0	0	0
k117_3755553_7	KO:K00604	methionyl-tRNA formyltransferase	897	0	0	0	0	0	0	0	0	0	0
k117_3755553_8	KO:K02834	ribosome-binding factor A	324	0	0	0	0	0	0	0	0	0	0
k117_3755553_9	KO:K06881	phosphoesterase RecJ-like protein	969	0.769231	0.242979	0	0.037851	0	0	0.2442	0	0	0.2442
k117_3923233_1	TIGR01730	RND family efflux transporter MFP subunit	1827	0.357782	0	0	0	0.119261	0.119261	0.119261	0	0	0
k117_3923233_2	Hypo-rule applied	hypothetical protein	225	2.46667	0	0	0	0	0	2.46667	0	0	0
k117_3923233_3	COG0841	multidrug efflux pump subunit AcrB	3183	0.0659413	0	0	0	0	0	0.0659413	0	0	0
k117_3923233_4	KO:K03088	RNA polymerase sigma-70 factor (ECF subfamily)	546	0.734848	0.252525	0	0	0.482323	0	0	0	0	0
k117_3923233_5	Hypo-rule applied	hypothetical protein	1839	1.10065	0.150977	0.10894	0.17762	0.189461	0	0.236827	0	0	0.236827
k117_4051035_1	COG2740	predicted RNA-binding protein YlxR (DUF448 family)	1200	3.78476	0	0	0.190476	1.17905	0.910476	1.04476	0.0790476	0.190476	0.190476
k117_4051035_10	COG0744	membrane peptidoglycan carboxypeptidase	705	0.904505	0	0	0	0.720721	0	0.183784	0	0	0
k117_4051035_11	Hypo-rule applied	hypothetical protein	1107	3.06165	0.208986	0	0	0.756531	0.573668	1.02403	0.350052	0.14838	0
k117_4051035_12	KO:K02338	DNA polymerase-3 subunit beta	3240	0.427184	0.137864	0.0647249	0.0647249	0.0970874	0	0.0627832	0	0	0
k117_4051035_13	KO:K03723	transcription-repair coupling factor (superfamily II helicase)	552	1.41045	0	0.497512	0	0	0.455224	0.457711	0	0	0
k117_4051035_14	COG5435	hypothetical protein	273	2.93496	0	0.398374	1.04878	0.219512	1.26829	0	0	0	0
k117_4051035_15	tRNA	tRNA_Cys_GCA	1296	0.804538	0	0.106457	0	0.17452	0	0.26178	0.08726	0.17452	0
k117_4051035_16	KO:K02899	large subunit ribosomal protein L27	1593	0	0	0	0	0	0	0	0	0	0
k117_4051035_17	KO:K04771	serine protease Do	1779	0.121547	0	0	0	0.121547	0	0	0	0	0
k117_4051035_18	KO:K02238	competence protein ComEC	684	0.653558	0	0.374532	0	0	0.0599251	0.219101	0	0	0
k117_4051035_19	Hypo-rule applied	hypothetical protein	759	0.0755337	0	0	0	0	0.0755337	0	0	0	0
k117_4051035_2	KO:K02945	small subunit ribosomal protein S1	999	1.06007	0	0.235571	0	0.117786	0	0.471143	0	0.235571	0
k117_4051035_20	Hypo-rule applied	hypothetical protein	276	230.651	12.7063	30.9603	16.1746	69.6429	44.4206	47.4841	2.51587	3.44444	3.30159
k117_4051035_21	KO:K01850	chorismate mutase	285	0	0	0	0	0	0	0	0	0	0
k117_4051035_22	KO:K03530	DNA-binding protein HU-beta	1380	1.53984	0.126016	0.455285	0	0.515447	0.162602	0.280488	0	0	0
k117_4051035_23	TIGR02605	putative FmdB family regulatory protein	60	0	0	0	0	0	0	0	0	0	0
k117_4051035_3	KO:K00133	aspartate-semialdehyde dehydrogenase	816	0.03003	0	0.024024	0	0	0.00600601	0	0	0	0
k117_4051035_4	Hypo-rule applied	hypothetical protein	1416	1.51422	0.157978	0	0	0.868878	0	0.171406	0.157978	0	0.157978
k117_4051035_5	KO:K00928	aspartate kinase	2373	0.533963	0.0899685	0	0.0899685	0.174089	0.0899685	0	0	0.0899685	0
k117_4051035_6	KO:K01890	phenylalanyl-tRNA synthetase beta chain	840	0	0	0	0	0	0	0	0	0	0
k117_4051035_7	KO:K02493	release factor glutamine methyltransferase	1584	0.677824	0	0	0.259414	0.13947	0.13947	0.13947	0	0	0
k117_4051035_8	KO:K01955	carbamoyl-phosphate synthase large subunit	309	2.50314	0	0	0	1.87421	0	0.628931	0	0	0
k117_4051035_9	TIGR00741	ribosomal subunit interface protein	3846	0.880682	0	0.0541126	0.21645	0.177219	0.270563	0.108225	0	0.0541126	0
k117_4194288_1	Hypo-rule applied	hypothetical protein	87	0	0	0	0	0	0	0	0	0	0
k117_4194288_10	Hypo-rule applied	hypothetical protein	1776	0.738007	0.123001	0.123001	0	0.492005	0	0	0	0	0
k117_4194288_11	Hypo-rule applied	hypothetical protein	717	0.26455	0	0	0	0.26455	0	0	0	0	0
k117_4194288_12	KO:K02652	type IV pilus assembly protein PilB	1236	0.661142	0	0.1814	0	0.0469613	0	0.248619	0	0	0.184162
k117_4194288_13	KO:K02653	type IV pilus assembly protein PilC	1203	0.134853	0	0	0	0.134853	0	0	0	0	0
k117_4194288_14	KO:K01710	dTDP-glucose 4,6-dehydratase	1014	0.994213	0	0.231481	0	0.231481	0.113426	0.417824	0	0	0
k117_4194288_15	Hypo-rule applied	hypothetical protein	423	1.4652	0	0	0	0.732601	0.732601	0	0	0	0
k117_4194288_16	KO:K00384	thioredoxin reductase (NADPH)	909	1.05402	0.263505	0	0.263505	0.263505	0	0.263505	0	0	0
k117_4194288_17	KO:K03797	carboxyl-terminal processing protease	1263	0.805031	0	0.179695	0	0.445642	0	0.179695	0	0	0
k117_4194288_18	TIGR00282	metallophosphoesterase (TIGR00282 family)	783	0.303318	0	0	0	0	0.303318	0	0	0	0
k117_4194288_19	tRNA	tRNA_Lys_TTT	357	0	0	0	0	0	0	0	0	0	0
k117_4194288_2	Hypo-rule applied	hypothetical protein	501	0.974359	0	0	0	0.569801	0.404558	0	0	0	0
k117_4194288_20	TIGR02436	four helix bundle protein	438	0.440972	0	0.440972	0	0	0	0	0	0	0
k117_4194288_3	COG3291	PKD repeat protein	3903	0.378364	0.0532907	0.0530242	0	0.161471	0.0039968	0	0	0	0.106581
k117_4194288_4	COG3291	PKD repeat protein	3072	0.508214	0.126283	0.0684463	0	0.165982	0.0790554	0	0.0684463	0	0
k117_4194288_5	COG1991	uncharacterized protein (UPF0333 family)	1308	1.95078	0	0.345423	0.34456	0.690846	0.397237	0	0.172712	0	0
k117_4194288_6	KO:K01689	enolase	1272	1.06952	0.178253	0.178253	0	0.178253	0	0.178253	0.178253	0.178253	0
k117_4194288_7	COG0739	murein DD-endopeptidase MepM/ murein hydrolase activator NlpD	1146	1.40562	0	0.803213	0.200803	0	0.200803	0.200803	0	0	0
k117_4194288_8	TIGR00377	anti-anti-sigma factor	831	0.612335	0	0	0.129222	0.293686	0.189427	0	0	0	0
k117_4194288_9	COG2208	serine phosphatase RsbU (regulator of sigma subunit)	1188	0.785164	0	0	0.209056	0	0.192678	0.38343	0	0	0
k117_4275964_1	Hypo-rule applied	hypothetical protein	888	15.5718	0.542005	1.26287	0.542005	1.76965	2.05691	2.72222	2.67209	2.26829	1.73577
k117_4275964_2	KO:K07146	UPF0176 protein	954	5.25746	0.248756	0	0	0.906716	0.373134	0.493781	1.63433	0.813433	0.787313
k117_4341833_1	Hypo-rule applied	hypothetical protein	705	0	0	0	0	0	0	0	0	0	0
k117_4341833_10	KO:K03588	cell division protein FtsW	1074	0	0	0	0	0	0	0	0	0	0
k117_4341833_11	KO:K02563	UDP-N-acetylglucosamine--N-acetylmuramyl-(pentapeptide) pyrophosphoryl-undecaprenol N-acetylglucosamine transferase	969	0	0	0	0	0	0	0	0	0	0
k117_4341833_12	COG4974	site-specific recombinase XerD	411	0	0	0	0	0	0	0	0	0	0
k117_4341833_13	COG1214	tRNA A37 threonylcarbamoyladenosine modification protein TsaB	1383	0.0867802	0	0	0	0	0.0867802	0	0	0	0
k117_4341833_14	KO:K15778	phosphomannomutase/phosphoglucomutase	471	0	0	0	0	0	0	0	0	0	0
k117_4341833_15	Hypo-rule applied	hypothetical protein	411	3.06513	0	0	0.0842912	1.84674	0	0.750958	0.383142	0	0
k117_4341833_16	Hypo-rule applied	hypothetical protein	1785	0.489297	0.122324	0	0	0.244648	0	0	0	0	0.122324
k117_4341833_17	Hypo-rule applied	hypothetical protein	420	1.15926	0	0.740741	0	0.418519	0	0	0	0	0
k117_4341833_18	COG3027	cell division protein ZapA (FtsZ GTPase activity inhibitor)	1323	2.32396	0.658141	0.170503	0.320546	0.929241	0	0.12532	0	0	0.120205
k117_4341833_19	KO:K11749	regulator of sigma E protease	546	3.18687	0.50505	0	0.50505	0.50505	1.0101	0.661616	0	0	0
k117_4341833_2	KO:K00059	3-oxoacyl-[acyl-carrier protein] reductase	576	0	0	0	0	0	0	0	0	0	0
k117_4341833_20	KO:K02838	ribosome recycling factor	717	0.75485	0	0	0	0.352734	0.0511464	0.35097	0	0	0
k117_4341833_21	KO:K09903	uridylate kinase	915	0.0457516	0	0	0	0	0.0457516	0	0	0	0
k117_4341833_22	KO:K03799	heat shock protein HtpX	1002	0.492958	0	0.117371	0.140845	0	0	0.234742	0	0	0
k117_4341833_23	KO:K04773	protease-4	492	0.195906	0.128655	0.0672515	0	0	0	0	0	0	0
k117_4341833_24	KO:K19055	Ala-tRNA(Pro) deacylase	891	0.269906	0	0	0	0	0	0	0	0.269906	0
k117_4341833_25	KO:K00856	adenosine kinase	300	1.32	0	1.32	0	0	0	0	0	0	0
k117_4341833_26	TIGR01321	Trp operon repressor	1845	0.353982	0	0.117994	0	0	0.117994	0.117994	0	0	0
k117_4341833_27	KO:K13063	phenazine biosynthesis protein phzE	966	0	0	0	0	0	0	0	0	0	0
k117_4341833_28	TIGR01245	anthranilate phosphoribosyltransferase	1194	0	0	0	0	0	0	0	0	0	0
k117_4341833_29	KO:K07478	putative ATPase	1917	1.13186	0	0.452745	0.113186	0.226372	0.113186	0.226372	0	0	0
k117_4341833_3	KO:K01494	dCTP deaminase	204	0	0	0	0	0	0	0	0	0	0
k117_4341833_30	Hypo-rule applied	hypothetical protein	1131	0	0	0	0	0	0	0	0	0	0
k117_4341833_31	COG3177	Fic family protein	2616	0.324412	0	0	0	0	0.243309	0.081103	0	0	0
k117_4341833_32	KO:K01156	type III restriction enzyme	2748	0.230947	0	0	0	0.153965	0	0.0769823	0	0	0
k117_4341833_33	COG1120	ABC-type cobalamin/Fe3+-siderophores transport system ATPase subunit	1884	0.247982	0	0.11534	0	0.132641	0	0	0	0	0
k117_4341833_34	KO:K07316	adenine-specific DNA-methyltransferase	213	1	0	0	0	1	0	0	0	0	0
k117_4341833_35	KO:K19449	XRE family transcriptional regulator of biofilm formation	456	5.5098	0.653595	0	0.653595	2.47386	1.72876	0	0	0	0
k117_4341833_36	tRNA	tRNA_Ile2_CAT	2487	1.00086	0	0.147625	0	0.254172	0.0855798	0.427899	0	0.0855798	0
k117_4341833_37	KO:K02939	large subunit ribosomal protein L9	225	0	0	0	0	0	0	0	0	0	0
k117_4341833_38	COG0747	ABC-type transport system substrate-binding protein	669	0	0	0	0	0	0	0	0	0	0
k117_4341833_39	TIGR00810	protein translocase SecG subunit	2379	0.0897263	0	0	0	0	0	0.0897263	0	0	0
k117_4341833_4	Hypo-rule applied	hypothetical protein	798	0.339506	0	0	0.308642	0	0.0308642	0	0	0	0
k117_4341833_40	tRNA	tRNA_Val_GAC	909	0.189723	0	0	0	0	0	0.189723	0	0	0
k117_4341833_41	TIGR00201	ComF family protein	1527	0.197531	0.197531	0	0	0	0	0	0	0	0
k117_4341833_42	TIGR01205	D-alanine--D-alanine ligase	546	0.323232	0	0	0	0	0	0.323232	0	0	0
k117_4341833_43	Hypo-rule applied	hypothetical protein	4326	0.464559	0	0	0.0715996	0.143678	0.126916	0.122366	0	0	0
k117_4341833_44	Hypo-rule applied	hypothetical protein	978	0	0	0	0	0	0	0	0	0	0
k117_4341833_45	KO:K15633	2,3-bisphosphoglycerate-independent phosphoglycerate mutase	2034	0.318471	0	0	0	0.212314	0.106157	0	0	0	0
k117_4341833_46	Hypo-rule applied	hypothetical protein	3327	0.314762	0	0.125905	0	0.125905	0	0	0	0.0629525	0
k117_4341833_47	Hypo-rule applied	hypothetical protein	1236	0.339779	0	0	0	0	0.155617	0.184162	0	0	0
k117_4341833_48	Hypo-rule applied	hypothetical protein	393	0	0	0	0	0	0	0	0	0	0
k117_4341833_49	Hypo-rule applied	hypothetical protein	1734	6.37879	0.351641	0.126263	0.426136	2.17677	1.67929	1.27652	0.126263	0.215909	0
k117_4341833_5	TIGR00262	tryptophan synthase alpha subunit	1314	0.171821	0	0.171821	0	0	0	0	0	0	0
k117_4341833_6	KO:K01696	tryptophan synthase beta chain	270	43.8083	5.425	3.55833	3.25	15.5083	6.73333	9.33333	0	0	0
k117_4341833_7	COG0724	RNA recognition motif-containing protein	1455	0.609962	0	0.153257	0	0.150192	0.153257	0	0	0	0.153257
k117_4341833_8	TIGR00464	glutamyl-tRNA synthetase	1662	0.352513	0	0	0	0	0.220238	0	0.132275	0	0
k117_4341833_9	KO:K07462	single-stranded-DNA-specific exonuclease	1179	0.336249	0.141885	0	0.194363	0	0	0	0	0	0
k117_4406194_1	Hypo-rule applied	hypothetical protein	786	0	0	0	0	0	0	0	0	0	0
k117_4406194_10	Hypo-rule applied	hypothetical protein	954	0.00621891	0	0	0	0	0	0.00621891	0	0	0
k117_4406194_11	Hypo-rule applied	hypothetical protein	123	0.317073	0.317073	0	0	0	0	0	0	0	0
k117_4406194_2	Hypo-rule applied	hypothetical protein	2532	0.251889	0	0.0839631	0	0	0	0.167926	0	0	0
k117_4406194_3	Hypo-rule applied	hypothetical protein	3411	0.275989	0.0919963	0	0.0613309	0.0613309	0	0.0613309	0	0	0
k117_4406194_4	COG1294	cytochrome bd-type quinol oxidase subunit 2	327	0.858757	0	0	0	0	0.858757	0	0	0	0
k117_4406194_5	Hypo-rule applied	hypothetical protein	567	0	0	0	0	0	0	0	0	0	0
k117_4406194_6	Hypo-rule applied	hypothetical protein	333	4.7377	0.114754	0	0	0	1.79781	2.82514	0	0	0
k117_4406194_7	KO:K03529	chromosome segregation protein	495	2.0087	0.547826	0	0	0	0.881159	0	0	0.57971	0
k117_4406194_8	KO:K01714	4-hydroxy-tetrahydrodipicolinate synthase	885	0.272109	0	0	0	0	0.272109	0	0	0	0
k117_4406194_9	KO:K01586	diaminopimelate decarboxylase	1248	1.0929	0.182149	0.364299	0.182149	0	0	0.364299	0	0	0
k117_4421791_1	Hypo-rule applied	hypothetical protein	123	0.260163	0	0	0	0	0.260163	0	0	0	0
k117_4421791_2	COG1378	sugar-specific transcriptional regulator TrmB	810	0	0	0	0	0	0	0	0	0	0
k117_4421791_3	KO:K00611	ornithine carbamoyltransferase	930	0.25641	0	0	0	0.25641	0	0	0	0	0
k117_4421791_4	Hypo-rule applied	hypothetical protein	96	0.84375	0	0.84375	0	0	0	0	0	0	0
k117_4421791_5	COG1378	sugar-specific transcriptional regulator TrmB	573	0	0	0	0	0	0	0	0	0	0
k117_4421791_6	KO:K07114	Ca-activated chloride channel family protein	3453	0.735392	0	0	0.112019	0.242204	0.181653	0.199516	0	0	0
k117_4424449_1	Hypo-rule applied	hypothetical protein	87	0	0	0	0	0	0	0	0	0	0
k117_4424449_10	Hypo-rule applied	hypothetical protein	450	0	0	0	0	0	0	0	0	0	0
k117_4424449_11	COG3324	predicted enzyme related to lactoylglutathione lyase	372	0	0	0	0	0	0	0	0	0	0
k117_4424449_12	Hypo-rule applied	hypothetical protein	309	0.628931	0	0	0	0	0.628931	0	0	0	0
k117_4424449_13	TIGR04085	radical SAM protein with 4Fe4S-binding SPASM domain	1092	0.106157	0	0	0	0.106157	0	0	0	0	0
k117_4424449_14	COG2357	ppGpp synthetase/RelA/SpoT-type nucleotidyltranferase	861	0	0	0	0	0	0	0	0	0	0
k117_4424449_15	Hypo-rule applied	hypothetical protein	552	2.31841	0.497512	0	0	0.970149	0	0.850746	0	0	0
k117_4424449_16	KO:K03455	CPA2 family monovalent cation:H+ antiporter-2	1617	0.136333	0.136333	0	0	0	0	0	0	0	0
k117_4424449_17	KO:K01892	histidyl-tRNA synthetase	1320	0.954701	0	0	0	0.17094	0.619658	0.164103	0	0	0
k117_4424449_18	COG3744	PIN domain nuclease of toxin-antitoxin system	378	0	0	0	0	0	0	0	0	0	0
k117_4424449_19	TIGR01552	prevent-host-death family protein	234	0.428571	0	0	0.428571	0	0	0	0	0	0
k117_4424449_2	COG3698	uncharacterized protein YigE (DUF2233 family)	648	0	0	0	0	0	0	0	0	0	0
k117_4424449_20	Hypo-rule applied	hypothetical protein	270	0	0	0	0	0	0	0	0	0	0
k117_4424449_21	COG4851	protein involved in sex pheromone biosynthesis	471	0.853583	0	0	0	0.423676	0.429907	0	0	0	0
k117_4424449_22	KO:K03100	signal peptidase I	939	0.335868	0.166033	0.169835	0	0	0	0	0	0	0
k117_4424449_23	Hypo-rule applied	hypothetical protein	558	0.980392	0	0	0	0.490196	0.490196	0	0	0	0
k117_4424449_24	KO:K01972	DNA ligase (NAD+)	306	0	0	0	0	0	0	0	0	0	0
k117_4424449_25	COG1253	CBS domain containing-hemolysin-like protein	1269	0	0	0	0	0	0	0	0	0	0
k117_4424449_26	TIGR01485	sucrose-6F-phosphate phosphohydrolase	831	0.146843	0	0.146843	0	0	0	0	0	0	0
k117_4424449_27	COG2445	uncharacterized protein YutE (UPF0331/DUF86 family)	414	0.382576	0	0	0	0.382576	0	0	0	0	0
k117_4424449_28	COG1708	predicted nucleotidyltransferase	390	0	0	0	0	0	0	0	0	0	0
k117_4424449_29	COG3408	glycogen debranching enzyme	1224	1.16294	0.18622	0.0297952	0.372439	0.18622	0	0.308194	0	0	0.0800745
k117_4424449_3	Hypo-rule applied	hypothetical protein	306	0	0	0	0	0	0	0	0	0	0
k117_4424449_30	Hypo-rule applied	hypothetical protein	468	0	0	0	0	0	0	0	0	0	0
k117_4424449_31	COG3557	protein associated with RNAse G/E	678	0	0	0	0	0	0	0	0	0	0
k117_4424449_32	COG0566	tRNA G18 (ribose-2'-O)-methylase SpoU	216	0	0	0	0	0	0	0	0	0	0
k117_4424449_33	TIGR01325	O-succinylhomoserine sulfhydrylase	450	0.613333	0	0	0	0.613333	0	0	0	0	0
k117_4424449_34	Hypo-rule applied	hypothetical protein	1230	0.185185	0	0	0	0.185185	0	0	0	0	0
k117_4424449_35	Hypo-rule applied	hypothetical protein	327	0	0	0	0	0	0	0	0	0	0
k117_4424449_36			96	0	0	0	0	0	0	0	0	0	0
k117_4424449_4	Hypo-rule applied	hypothetical protein	327	0	0	0	0	0	0	0	0	0	0
k117_4424449_5	Hypo-rule applied	hypothetical protein	318	0	0	0	0	0	0	0	0	0	0
k117_4424449_6	Hypo-rule applied	hypothetical protein	333	0	0	0	0	0	0	0	0	0	0
k117_4424449_7	Hypo-rule applied	hypothetical protein	1251	0	0	0	0	0	0	0	0	0	0
k117_4424449_8	KO:K01925	UDP-N-acetylmuramoylalanine--D-glutamate ligase	1365	0.164609	0	0	0	0	0.164609	0	0	0	0
k117_4424449_9	Hypo-rule applied	hypothetical protein	414	0.556818	0	0	0	0	0	0	0	0.556818	0
k117_4448598_1	KO:K00789	S-adenosylmethionine synthetase	669	1.17534	0	0	0	0	0.770713	0	0	0	0.404624
k117_4448598_2	Hypo-rule applied	hypothetical protein	456	0.447712	0	0	0	0	0.333333	0	0	0	0.114379
k117_4448598_3	KO:K03111	single-strand DNA-binding protein	858	1.41525	0	0	0	0.282486	0.282486	0.59887	0	0.251412	0
k117_4448598_4	KO:K03664	SsrA-binding protein	447	0	0	0	0	0	0	0	0	0	0
k117_4448598_5	KO:K01462	peptide deformylase	489	0.973451	0.383481	0	0.589971	0	0	0	0	0	0
k117_4448598_6	COG0388	predicted amidohydrolase	348	0.732323	0	0	0	0.732323	0	0	0	0	0
k117_4612359_1	TIGR04255	uncharacterized protein (TIGR04255 family)	444	0	0	0	0	0	0	0	0	0	0
k117_4612359_2	KO:K00053	ketol-acid reductoisomerase	1119	4.11765	0.206398	1.13519	0.825593	0.789474	0	0.954592	0.206398	0	0
k117_4612359_3	Hypo-rule applied	hypothetical protein	171	0	0	0	0	0	0	0	0	0	0
k117_4612359_4	COG1342	predicted DNA-binding protein (UPF0251 family)	285	1.28889	0	0	0	0	0	0	0	0	1.28889
k117_4612359_5	COG0798	ACR3 family arsenite efflux pump ArsB	975	0.21697	0.21697	0	0	0	0	0	0	0	0
k117_4612359_6	Hypo-rule applied	hypothetical protein	426	1.37319	0	0	0	1.37319	0	0	0	0	0
k117_4612359_7	Hypo-rule applied	hypothetical protein	555	2.62716	0.987654	0	0	0.437037	0.493827	0.246914	0	0	0.461728
k117_4612359_8	Hypo-rule applied	hypothetical protein	11715	0.178988	0.0172936	0.0345871	0.00864678	0.0319931	0.0518807	0.0172936	0.0172936	0	0
k117_4612485_1	Hypo-rule applied	hypothetical protein	390	0.25	0.25	0	0	0	0	0	0	0	0
k117_4612485_2	Hypo-rule applied	hypothetical protein	636	4.36214	0	0.213992	0.411523	1.64609	0.705761	0.973251	0.411523	0	0
k117_4612485_3	COG0297	glycogen synthase	921	0.232166	0	0	0	0	0	0.232166	0	0	0
k117_4612485_4	KO:K02335	DNA polymerase-1	1227	2.59331	0.0185701	0.185701	0	0.758589	0.464253	0.557103	0	0.237697	0.371402
k117_4612485_5	KO:K03590	cell division protein FtsA	1164	2.82939	0.295858	0.394477	0	0.591716	0.955621	0.591716	0	0	0
k117_4612485_6	KO:K03531	cell division protein FtsZ	6243	0.225997	0	0.0290497	0	0.0656491	0.0656491	0.0328246	0.0328246	0	0
k117_4612485_7	COG2373	uncharacterized protein YfaS (alpha-2-macroglobulin family)	1149	0.800801	0	0	0	0.4004	0.2002	0.2002	0	0	0
k117_4612485_8	Hypo-rule applied	hypothetical protein	6054	0.395495	0	0	0.0677507	0.142446	0.0677507	0.0836721	0	0.0338753	0
k117_4630336_1	COG4889	predicted helicase	1932	0.3367	0.224467	0	0	0.112233	0	0	0	0	0
k117_4630336_2	KO:K03596	GTP-binding protein LepA	1815	0.858258	0.12012	0	0.24024	0.236637	0.141141	0	0	0.12012	0
k117_4630336_3	Hypo-rule applied	hypothetical protein	717	1.79541	0.352734	0.227513	0	0.5097	0.352734	0.352734	0	0	0
k117_4630336_4	Hypo-rule applied	hypothetical protein	3114	0.342105	0	0.0674764	0	0.139676	0.134953	0	0	0	0
k117_4630336_5	KO:K03517	quinolinate synthase	900	0.266667	0	0	0	0.266667	0	0	0	0	0
k117_4630336_6	KO:K03316	CPA1 family monovalent cation:H+ antiporter	1197	0	0	0	0	0	0	0	0	0	0
k117_4630599_1	COG0507	ATP-dependent exoDNAse (exonuclease V) alpha subunit	1488	0.298954	0	0	0	0.149477	0	0.149477	0	0	0
k117_4630599_2	Hypo-rule applied	hypothetical protein	1275	2.06489	0	0	0	1.24267	0.177778	0.444444	0	0.137778	0.0622222
k117_4630599_3	Hypo-rule applied	hypothetical protein	927	0.2574	0	0	0	0	0	0.2574	0	0	0
k117_4630599_4	Hypo-rule applied	hypothetical protein	2067	0.10433	0.10433	0	0	0	0	0	0	0	0
k117_4632756_1	KO:K01875	seryl-tRNA synthetase	1275	1.28178	0.355556	0	0.177778	0.570667	0	0	0	0.177778	0
k117_4632756_10	KO:K03321	SulP family sulfate permease	1251	0	0	0	0	0	0	0	0	0	0
k117_4632756_11	KO:K01588	5-(carboxyamino)imidazole ribonucleotide mutase	483	0.540541	0.540541	0	0	0	0	0	0	0	0
k117_4632756_12	KO:K01589	5-(carboxyamino)imidazole ribonucleotide synthase	1131	0.541284	0	0	0	0.541284	0	0	0	0	0
k117_4632756_13	KO:K03168	DNA topoisomerase-1	2217	1.67489	0.145138	0.193517	0.0948234	0.35462	0.443638	0.387034	0	0	0.05612
k117_4632756_14	KO:K03655	ATP-dependent DNA helicase RecG	1683	0.469015	0	0.130463	0	0.338552	0	0	0	0	0
k117_4632756_15	KO:K13498	indole-3-glycerol phosphate synthase/phosphoribosylanthranilate isomerase	1371	0.547093	0	0	0	0	0.1638	0.301392	0	0	0.0819001
k117_4632756_16	KO:K03088	RNA polymerase sigma-70 factor (ECF subfamily)	540	0	0	0	0	0	0	0	0	0	0
k117_4632756_17	Hypo-rule applied	hypothetical protein	1047	0.214047	0.214047	0	0	0	0	0	0	0	0
k117_4632756_18	KO:K01992	ABC-2 type transport system permease protein	1290	0	0	0	0	0	0	0	0	0	0
k117_4632756_19	KO:K01990	ABC-2 type transport system ATP-binding protein	747	0	0	0	0	0	0	0	0	0	0
k117_4632756_2	Hypo-rule applied	hypothetical protein	405	3.14118	0.784314	0	0.784314	0	1.57255	0	0	0	0
k117_4632756_20	Hypo-rule applied	hypothetical protein	1590	1.52778	0.416667	0	0.138889	0.277778	0.138889	0.416667	0.138889	0	0
k117_4632756_21	Hypo-rule applied	hypothetical protein	186	0	0	0	0	0	0	0	0	0	0
k117_4632756_22	Hypo-rule applied	hypothetical protein	207	0.649123	0	0	0	0	0	0	0	0.649123	0
k117_4632756_23	KO:K03926	periplasmic divalent cation tolerance protein	333	1.10929	0	0	0	0	0	0.666667	0	0	0.442623
k117_4632756_24	KO:K01251	adenosylhomocysteinase	1398	1.32612	0	0.479167	0.10016	0.0280449	0.0560897	0.320513	0.0376603	0.190705	0.113782
k117_4632756_3	KO:K03744	LemA protein	552	0.738806	0	0	0	0.0124378	0	0.726368	0	0	0
k117_4632756_4	KO:K03527	4-hydroxy-3-methylbut-2-enyl diphosphate reductase	114	0	0	0	0	0	0	0	0	0	0
k117_4632756_5	TIGR01093	3-dehydroquinate dehydratase type I	840	0.144928	0	0	0	0	0	0.144928	0	0	0
k117_4632756_6	KO:K03798	cell division protease FtsH	678	0.378788	0	0	0	0	0	0	0	0.378788	0
k117_4632756_7	TIGR00377	anti-anti-sigma factor	1959	2.83195	0.735213	0.633499	0.777778	0.16639	0.175235	0.161968	0.0536208	0.0364842	0.0917634
k117_4632756_8	tRNA	tRNA_Leu_TAA	357	0.434783	0	0	0	0.434783	0	0	0	0	0
k117_4632756_9	KO:K07566	L-threonylcarbamoyladenylate synthase	975	0	0	0	0	0	0	0	0	0	0
k117_4729464_1	KO:K02823	dihydroorotate dehydrogenase electron transfer subunit	783	0	0	0	0	0	0	0	0	0	0
k117_4729464_10	KO:K00027	malate dehydrogenase (oxaloacetate-decarboxylating)	1128	0.0398773	0	0	0	0	0	0	0.0398773	0	0
k117_4729464_11	Hypo-rule applied	hypothetical protein	543	0	0	0	0	0	0	0	0	0	0
k117_4729464_12	COG0664	CRP-like cAMP-binding protein	111	1.26126	1.26126	0	0	0	0	0	0	0	0
k117_4729464_13	Hypo-rule applied	hypothetical protein	396	0.406504	0	0	0	0.406504	0	0	0	0	0
k117_4729464_14	Hypo-rule applied	hypothetical protein	357	0.0724638	0	0	0	0.0724638	0	0	0	0	0
k117_4729464_15	Hypo-rule applied	hypothetical protein	2022	0.520299	0.213675	0	0.106838	0.0929487	0	0	0	0	0.106838
k117_4729464_16	KO:K00940	nucleoside-diphosphate kinase	1095	0	0	0	0	0	0	0	0	0	0
k117_4729464_17	KO:K01916	NAD+ synthase	462	4.02244	0	0	0	2.52885	0	0.641026	0	0.541667	0.310897
k117_4729464_18	Hypo-rule applied	hypothetical protein	732	0.869416	0	0	0	0.182131	0.343643	0.343643	0	0	0
k117_4729464_19	TIGR00730	uncharacterized protein (TIGR00730 family)	462	12.5833	0	0.846154	2.14423	5.38462	1.41987	2.65385	0	0	0.134615
k117_4729464_2	KO:K17828	dihydroorotate dehydrogenase (NAD+) catalytic subunit	909	0.263505	0	0	0	0	0	0	0	0.263505	0
k117_4729464_20	COG0525	valyl-tRNA synthetase	666	2.59302	0.385659	0.604651	0	0.693798	0.521318	0.387597	0	0	0
k117_4729464_21	Hypo-rule applied	hypothetical protein	3990	0.26875	0.0606771	0	0	0	0.208073	0	0	0	0
k117_4729464_22	COG0668	small-conductance mechanosensitive channel	156	3	0	0	0	0	2	0	0	0	1
k117_4729464_23	ncRNA	RNase P class A	1380	1.03252	0	0.325203	0	0.544715	0	0	0	0	0.162602
k117_4729464_24	Hypo-rule applied	hypothetical protein	2649	0.160064	0	0	0	0.080032	0	0.080032	0	0	0
k117_4729464_25	Hypo-rule applied	hypothetical protein	879	0.274348	0	0	0	0	0	0.274348	0	0	0
k117_4729464_26	COG3063	Tfp pilus assembly protein PilF	885	1.17415	0	0.321088	0	0	0.272109	0.580952	0	0	0
k117_4729464_27	COG1774	cell fate regulator YaaT (PSP1 superfamily)	801	0.273425	0	0	0	0	0	0.273425	0	0	0
k117_4729464_28	KO:K02341	DNA polymerase-3 subunit delta'	1026	0.525114	0	0	0	0	0.171233	0.353881	0	0	0
k117_4729464_29	KO:K00525	ribonucleoside-diphosphate reductase alpha chain	2247	0.915117	0.0906056	0.0906056	0.0944206	0.305675	0.143062	0.0953743	0	0	0.0953743
k117_4729464_3	Hypo-rule applied	hypothetical protein	537	1.82946	0.989664	0	0.516796	0	0	0.322997	0	0	0
k117_4729464_30	Hypo-rule applied	hypothetical protein	954	0.503731	0	0	0	0	0.327114	0.176617	0	0	0
k117_4729464_31	COG0457	tetratricopeptide (TPR) repeat protein	1464	0.532724	0	0.0761035	0	0.152207	0.152207	0.152207	0	0	0
k117_4729464_32	tRNA	tRNA_Leu_GAG	849	1.22031	0	0	0.274678	0.286123	0.0872675	0.286123	0	0.286123	0
k117_4729464_33	KO:K03177	tRNA pseudouridine55 synthase	1266	0.716846	0	0	0	0.179211	0.179211	0.179211	0	0.179211	0
k117_4729464_34	TIGR01085	UDP-N-acetylmuramyl-tripeptide synthetase	438	0	0	0	0	0	0	0	0	0	0
k117_4729464_35	Hypo-rule applied	hypothetical protein	1236	0.184162	0	0	0	0.184162	0	0	0	0	0
k117_4729464_36	COG0697	drug/metabolite transporter (DMT)-like permease	1131	0.348624	0.203874	0	0	0	0.14475	0	0	0	0
k117_4729464_37	KO:K01129	dGTPase	1332	0.304569	0.169205	0	0	0	0	0.135364	0	0	0
k117_4729464_38	COG0438	glycosyltransferase involved in cell wall biosynthesis	1428	0.678404	0	0.132238	0	0.389671	0	0	0.156495	0	0
k117_4729464_39	Hypo-rule applied	hypothetical protein	960	0	0	0	0	0	0	0	0	0	0
k117_4729464_4	KO:K03501	16S rRNA (guanine527-N7)-methyltransferase	699	0	0	0	0	0	0	0	0	0	0
k117_4729464_40	KO:K01883	cysteinyl-tRNA synthetase	4101	113.24	9.78815	12.2969	10.0721	28.5044	22.7646	22.5323	1.86611	3.30018	2.11491
k117_4729464_41	Hypo-rule applied	hypothetical protein	294	0	0	0	0	0	0	0	0	0	0
k117_4729464_5	KO:K01889	phenylalanyl-tRNA synthetase alpha chain	1017	2.34717	1.01038	0.457901	0.0807382	0.677047	0	0	0.121107	0	0
k117_4729464_6	Hypo-rule applied	hypothetical protein	627	1.62264	0	0.373166	0	0.637317	0.419287	0	0	0	0.192872
k117_4729464_7	KO:K00852	ribokinase	1041	0.738496	0	0	0.224467	0.259259	0	0.25477	0	0	0
k117_4729464_8	COG0477	MFS family permease	1305	0.519481	0	0	0	0.34632	0	0	0	0.17316	0
k117_4729464_9	Hypo-rule applied	hypothetical protein	2442	0.854276	0.17452	0.256545	0	0.08726	0.17452	0.161431	0	0	0
k117_474298_1	Hypo-rule applied	hypothetical protein	573	0.137116	0.0827423	0.0543735	0	0	0	0	0	0	0
k117_474298_10	COG0438	glycosyltransferase involved in cell wall biosynthesis	999	0	0	0	0	0	0	0	0	0	0
k117_474298_11	COG0477	MFS family permease	1137	0.341439	0.138804	0	0	0.202634	0	0	0	0	0
k117_474298_12	KO:K07238	ZIP family zinc transporter	1635	0.942761	0	0	0	0.40404	0.26936	0.26936	0	0	0
k117_474298_13	Hypo-rule applied	hypothetical protein	798	0	0	0	0	0	0	0	0	0	0
k117_474298_14	COG4118	antitoxin (DNA-binding transcriptional repressor) of toxin-antitoxin stability system	249	0	0	0	0	0	0	0	0	0	0
k117_474298_15	COG2402	predicted nucleic acid-binding protein	243	1.89247	0	0	0	0	0	0	1.89247	0	0
k117_474298_16	KO:K03470	ribonuclease HII	387	0.607595	0.607595	0	0	0	0	0	0	0	0
k117_474298_17	KO:K00175	2-oxoglutarate ferredoxin oxidoreductase subunit beta	561	0	0	0	0	0	0	0	0	0	0
k117_474298_18	KO:K00174	2-oxoglutarate ferredoxin oxidoreductase subunit alpha	894	0.217742	0.217742	0	0	0	0	0	0	0	0
k117_474298_19	KO:K03839	flavodoxin I	1743	0.939109	0.125549	0.166981	0.125549	0.269931	0.125549	0.125549	0	0	0
k117_474298_2	COG1249	pyruvate/2-oxoglutarate dehydrogenase complex dihydrolipoamide dehydrogenase (E3) component	13248	0.258131	0.0458085	0.0152695	0	0.0687128	0.0534433	0.061078	0	0.00618415	0.00763475
k117_474298_20	Hypo-rule applied	hypothetical protein	459	0	0	0	0	0	0	0	0	0	0
k117_474298_21	Hypo-rule applied	hypothetical protein	1779	0.122775	0	0	0	0	0.122775	0	0	0	0
k117_474298_22	KO:K02356	elongation factor P	570	2.70952	0.47619	0	0	0.952381	0.47619	0.328571	0	0	0.47619
k117_474298_23	Hypo-rule applied	hypothetical protein	285	0	0	0	0	0	0	0	0	0	0
k117_474298_24	COG0697	drug/metabolite transporter (DMT)-like permease	957	0.406444	0	0	0	0	0	0.406444	0	0	0
k117_474298_25	TIGR00797	putative MATE family efflux protein	1365	0.122634	0	0	0	0	0	0.122634	0	0	0
k117_474298_26	KO:K00058	D-3-phosphoglycerate dehydrogenase	687	0	0	0	0	0	0	0	0	0	0
k117_474298_27	KO:K00058	D-3-phosphoglycerate dehydrogenase	1215	0.938967	0.187793	0	0.187793	0.375587	0.187793	0	0	0	0
k117_474298_28	TIGR02436	four helix bundle protein	393	1.17695	0	0.353909	0	0.823045	0	0	0	0	0
k117_474298_29	KO:K00831	phosphoserine aminotransferase	1095	1.68677	0	0	0.372487	0.38836	0.42328	0.291005	0.21164	0	0
k117_474298_3	COG4870	C1A family cysteine protease	2082	0	0	0	0	0	0	0	0	0	0
k117_474298_30	Hypo-rule applied	hypothetical protein	2319	0.347626	0.0248963	0	0	0	0.138313	0	0.184417	0	0
k117_474298_31	Hypo-rule applied	hypothetical protein	1170	0.34902	0	0	0	0.152941	0.196078	0	0	0	0
k117_474298_32	Hypo-rule applied	hypothetical protein	678	0.166667	0	0	0	0	0	0.166667	0	0	0
k117_474298_33	Hypo-rule applied	hypothetical protein	465	0.742857	0	0	0	0	0.580952	0	0.161905	0	0
k117_474298_34	KO:K02669	twitching motility protein PilT	1149	0.671672	0	0	0	0.186186	0	0	0	0.2002	0.285285
k117_474298_35	KO:K01872	alanyl-tRNA synthetase	2589	1.04018	0.0820008	0	0	0.328003	0.220172	0.246002	0.0820008	0.0820008	0
k117_474298_36	COG1378	sugar-specific transcriptional regulator TrmB	426	0.449275	0.0217391	0	0.0507246	0.0108696	0.365942	0	0	0	0
k117_474298_4	KO:K01876	aspartyl-tRNA synthetase	4650	0.132	0.0431111	0	0	0	0.0444444	0.0444444	0	0	0
k117_474298_5	TIGR00229	PAS domain S-box-containing protein	1755	1.16324	0.249221	0.124611	0.0623053	0.290966	0.186916	0.249221	0	0	0
k117_474298_6	COG0745	DNA-binding response OmpR family regulator	1281	0.695844	0	0	0	0.176835	0.16534	0.353669	0	0	0
k117_474298_7	COG0628	predicted PurR-regulated permease PerM	465	4.25714	0	0	0.51746	3.10476	0	0.634921	0	0	0
k117_474298_8	COG1937	DNA-binding FrmR family transcriptional regulator	1230	0.185185	0	0	0	0.185185	0	0	0	0	0
k117_474298_9	Hypo-rule applied	hypothetical protein	231	0	0	0	0	0	0	0	0	0	0
k117_4767067_1	Hypo-rule applied	hypothetical protein	462	0.429487	0	0	0	0.429487	0	0	0	0	0
k117_4767067_2	Hypo-rule applied	hypothetical protein	408	0	0	0	0	0	0	0	0	0	0
k117_4767067_3	COG2840	DNA-nicking Smr family endonuclease	285	0.77037	0	0	0	0	0	0.77037	0	0	0
k117_4767067_4	TIGR00367	K+-dependent Na+/Ca+ exchanger-like protein	1053	0.349945	0	0	0	0	0.142857	0.207087	0	0	0
k117_4767067_5	Hypo-rule applied	hypothetical protein	351	17.0299	1.33831	0.950249	0.477612	7.12438	3.87562	1.99502	0	0	1.26866
k117_4767067_6	KO:K02600	N utilization substance protein A	1236	1.15746	0	0.368324	0	0.407919	0.104972	0.276243	0	0	0
k117_4767067_7	Hypo-rule applied	hypothetical protein	441	0.343643	0	0	0	0	0	0.343643	0	0	0
k117_4767067_8			105	0	0	0	0	0	0	0	0	0	0
k117_4782611_1	COG3883	peptidoglycan hydrolase CwlO-like protein	285	5.37037	0.481481	1.6	2.54815	0	0.740741	0	0	0	0
k117_4782611_2	COG2133	glucose/arabinose dehydrogenase	1740	1.73459	0.304403	0.251572	0.581761	0.327044	0.144025	0.125786	0	0	0
k117_4782611_3	COG0656	diketogulonate reductase-like aldo/keto reductase	837	2.64192	0.291121	0.0684134	1.07715	0.272198	0.291121	0.573508	0	0	0.0684134
k117_4782611_4	Hypo-rule applied	hypothetical protein	303	2.76471	1.75817	1.00654	0	0	0	0	0	0	0
k117_4805896_1	COG2253	predicted nucleotidyltransferase component of viral defense system	522	0.892473	0	0	0	0.467742	0.424731	0	0	0	0
k117_4805896_2	COG5340	predicted transcriptional regulator of viral defense system	639	2.30061	0.408998	0.793456	0	0	0.306748	0.678937	0.112474	0	0
k117_4805896_3	KO:K06207	GTP-binding protein	1794	0.628954	0.121655	0	0.121655	0.243309	0	0	0	0	0.142336
k117_4805896_4	Hypo-rule applied	hypothetical protein	1083	0.379421	0	0	0	0.214362	0.165059	0	0	0	0
k117_4805896_5	Hypo-rule applied	hypothetical protein	1716	0.383142	0	0	0	0.127714	0.255428	0	0	0	0
k117_4805896_6	Hypo-rule applied	hypothetical protein	666	0	0	0	0	0	0	0	0	0	0
k117_4805896_7	Hypo-rule applied	hypothetical protein	747	0.350084	0	0	0	0	0.335008	0.0150754	0	0	0
k117_4805896_8	Hypo-rule applied	hypothetical protein	498	0	0	0	0	0	0	0	0	0	0
k117_4864557_1	COG1479	uncharacterized protein with ParB-like and HNH nuclease domain	1077	0.323625	0	0.21575	0.107875	0	0	0	0	0	0
k117_4864557_10	KO:K02122	V/A-type H+-transporting ATPase subunit F	354	0	0	0	0	0	0	0	0	0	0
k117_4864557_11	KO:K02117	V/A-type H+-transporting ATPase subunit A	1773	1.61245	0.021565	0.123229	0	0.616143	0.123229	0.492914	0	0.235367	0
k117_4864557_12	KO:K02118	V/A-type H+-transporting ATPase subunit B	1374	2.08415	0	0.321078	0.281863	0.490196	0.401961	0.369281	0.0563725	0.163399	0
k117_4864557_13	KO:K01142	exodeoxyribonuclease-3	786	0	0	0	0	0	0	0	0	0	0
k117_4864557_14	KO:K00721	dolichol-phosphate mannosyltransferase	765	0	0	0	0	0	0	0	0	0	0
k117_4864557_15	KO:K00790	UDP-N-acetylglucosamine 1-carboxyvinyltransferase	1278	0.352837	0	0	0	0	0.352837	0	0	0	0
k117_4864557_16	Hypo-rule applied	hypothetical protein	564	1.11594	0	0	0	0.63285	0	0.483092	0	0	0
k117_4864557_17	tRNA	tRNA_Arg_CCT	918	0.394531	0	0	0	0.389323	0	0.00520833	0	0	0
k117_4864557_18	Hypo-rule applied	hypothetical protein	462	0.99359	0	0	0	0	0	0.641026	0	0.352564	0
k117_4864557_19	KO:K00794	6,7-dimethyl-8-ribityllumazine synthase	645	0.513131	0.40404	0.109091	0	0	0	0	0	0	0
k117_4864557_2	Hypo-rule applied	hypothetical protein	1794	0.121654	0	0	0	0	0	0.121655	0	0	0
k117_4864557_20	Hypo-rule applied	hypothetical protein	471	0	0	0	0	0	0	0	0	0	0
k117_4864557_21	COG0785	cytochrome c biogenesis protein CcdA	240	0.433333	0	0	0	0.433333	0	0	0	0	0
k117_4864557_22	Hypo-rule applied	hypothetical protein	564	0	0	0	0	0	0	0	0	0	0
k117_4864557_23	COG0526	thiol-disulfide isomerase/thioredoxin	96	0.666667	0	0.666667	0	0	0	0	0	0	0
k117_4864557_3	Hypo-rule applied	hypothetical protein	849	2.23891	0.572246	0.286123	0.25608	0.572246	0.286123	0	0.266094	0	0
k117_4864557_4	KO:K00067	dTDP-4-dehydrorhamnose reductase	843	0	0	0	0	0	0	0	0	0	0
k117_4864557_5	COG2811	vacuolar-type H+-ATPase subunit H	330	3.00556	0	0	0	1.30556	0.588889	1.11111	0	0	0
k117_4864557_6	KO:K02123	V/A-type H+-transporting ATPase subunit I	2019	2.01552	0.214018	0.1145	0.321027	0.840021	0.311932	0.214018	0	0	0
k117_4864557_7	KO:K02124	V/A-type H+-transporting ATPase subunit K	525	8.01867	0.533333	0.338667	2.09067	0.962667	2.10133	1.52533	0	0.357333	0.109333
k117_4864557_8	KO:K02121	V/A-type H+-transporting ATPase subunit E	567	6.91127	0.479616	0.719424	0.479616	0.508393	1.54197	1.56355	0.479616	0.479616	0.659472
k117_4864557_9	KO:K02119	V/A-type H+-transporting ATPase subunit C	1014	1.08796	0	0	0.111111	0.465278	0	0	0	0.511574	0
k117_4960248_1	KO:K06024	segregation and condensation protein B	1515	2.36777	0.14652	0.29304	0.14652	0.43956	0.512821	0.536264	0	0.14652	0.14652
k117_4960248_2	COG3503	uncharacterized membrane protein	738	0	0	0	0	0	0	0	0	0	0
k117_4960248_3	KO:K07301	cation:H+ antiporter	972	0.408759	0	0	0	0	0	0.243309	0.16545	0	0
k117_4960248_4	Hypo-rule applied	hypothetical protein	465	1.86667	0	0	0	1.26984	0	0.596825	0	0	0
k117_4960248_5	COG0477	MFS family permease	1182	0	0	0	0	0	0	0	0	0	0
k117_4960248_6	KO:K01537	Ca2+-transporting ATPase	2688	0.249803	0	0.0788022	0	0.0788022	0.0133964	0	0	0.0788022	0
k117_4960248_7	COG1266	membrane protease YdiL (CAAX protease family)	783	0.315956	0	0	0	0	0.315956	0	0	0	0
k117_519744_1	Hypo-rule applied	hypothetical protein	246	0	0	0	0	0	0	0	0	0	0
k117_519744_10	COG2040	S-methylmethionine-dependent homocysteine/selenocysteine methylase	921	0.215305	0	0	0	0.215305	0	0	0	0	0
k117_519744_11	Hypo-rule applied	hypothetical protein	1740	0.703774	0.125786	0	0	0.220755	0.357233	0	0	0	0
k117_519744_12	Hypo-rule applied	hypothetical protein	1008	0.2331	0	0	0	0	0.2331	0	0	0	0
k117_519744_13	KO:K01153	type I restriction enzyme R subunit	2796	0.151172	0	0	0	0	0	0.151172	0	0	0
k117_519744_14	COG1943	REP element-mobilizing transposase RayT	222	0	0	0	0	0	0	0	0	0	0
k117_519744_2	Hypo-rule applied	hypothetical protein	1281	0.176835	0.176835	0	0	0	0	0	0	0	0
k117_519744_3	Hypo-rule applied	hypothetical protein	456	0.653595	0	0	0.653595	0	0	0	0	0	0
k117_519744_4	Hypo-rule applied	hypothetical protein	384	0	0	0	0	0	0	0	0	0	0
k117_519744_5	Hypo-rule applied	hypothetical protein	669	0.676301	0	0	0	0	0.290944	0	0.385356	0	0
k117_519744_6	KO:K08681	5'-phosphate synthase pdxT subunit	600	0	0	0	0	0	0	0	0	0	0
k117_519744_7	KO:K04485	DNA repair protein RadA/Sms	1359	0.197684	0	0	0	0.165426	0	0	0.0322581	0	0
k117_519744_8	Hypo-rule applied	hypothetical protein	1200	0	0	0	0	0	0	0	0	0	0
k117_519744_9	COG2353	polyisoprenoid-binding protein YceI	912	0.262467	0	0	0.262467	0	0	0	0	0	0
k117_5209104_1	Hypo-rule applied	hypothetical protein	642	0	0	0	0	0	0	0	0	0	0
k117_5209104_2	Hypo-rule applied	hypothetical protein	2916	0.433839	0	0.144613	0.0723066	0.0723066	0.0723066	0.0723066	0	0	0
k117_5209104_3	Hypo-rule applied	hypothetical protein	645	0.606061	0	0.40404	0	0.20202	0	0	0	0	0
k117_5216364_1	Hypo-rule applied	hypothetical protein	747	0.335008	0	0	0	0	0	0	0	0	0.335008
k117_5216364_10	Hypo-rule applied	hypothetical protein	1980	0.10929	0	0	0	0.10929	0	0	0	0	0
k117_5216364_11	COG0778	nitroreductase	588	1.45662	0.289954	0	0	1.16667	0	0	0	0	0
k117_5216364_2	COG0697	drug/metabolite transporter (DMT)-like permease	885	0.17551	0	0	0	0	0	0.17551	0	0	0
k117_5216364_3	TIGR01549	HAD superfamily hydrolase (TIGR01549 family)	648	0.401606	0	0	0	0	0	0.401606	0	0	0
k117_5216364_4	COG1378	sugar-specific transcriptional regulator TrmB	771	0	0	0	0	0	0	0	0	0	0
k117_5216364_5	COG1378	sugar-specific transcriptional regulator TrmB	810	0.756061	0.151515	0	0	0	0.604545	0	0	0	0
k117_5216364_6	COG1378	sugar-specific transcriptional regulator TrmB	759	0	0	0	0	0	0	0	0	0	0
k117_5216364_7	COG3505	type IV secretory pathway TraG/TraD family ATPase VirD4	2508	0.330365	0	0	0.169635	0	0	0.160729	0	0	0
k117_5216364_8	Hypo-rule applied	hypothetical protein	1446	0	0	0	0	0	0	0	0	0	0
k117_5216364_9	Hypo-rule applied	hypothetical protein	762	0	0	0	0	0	0	0	0	0	0
k117_5337702_1	COG1619	muramoyltetrapeptide carboxypeptidase LdcA involved in peptidoglycan recycling	444	0	0	0	0	0	0	0	0	0	0
k117_5337702_2	COG1373	predicted AAA+ superfamily ATPase	1272	0.356506	0	0	0	0	0	0	0	0.356506	0
k117_5337702_3			138	0.884058	0	0	0	0.884058	0	0	0	0	0
k117_5408103_1	KO:K07484	transposase	1419	1.75256	0.070922	0.29472	0.315209	0.152088	0.157604	0.56186	0.0425532	0.157604	0
k117_5408103_10	KO:K01512	acylphosphatase	759	0.328407	0	0	0	0	0.328407	0	0	0	0
k117_5408103_11	Hypo-rule applied	hypothetical protein	681	0	0	0	0	0	0	0	0	0	0
k117_5408103_12	COG0666	ankyrin repeat protein	585	0	0	0	0	0	0	0	0	0	0
k117_5408103_13	COG2253	predicted nucleotidyltransferase component of viral defense system	993	0	0	0	0	0	0	0	0	0	0
k117_5408103_2	Hypo-rule applied	hypothetical protein	234	0	0	0	0	0	0	0	0	0	0
k117_5408103_3	Hypo-rule applied	hypothetical protein	963	0.246002	0.246002	0	0	0	0	0	0	0	0
k117_5408103_4	Hypo-rule applied	hypothetical protein	1188	0.192678	0	0	0	0.192678	0	0	0	0	0
k117_5408103_5	TIGR00005	RluA family pseudouridine synthase	906	0.181217	0	0	0	0.181217	0	0	0	0	0
k117_5408103_6	Hypo-rule applied	hypothetical protein	255	0	0	0	0	0	0	0	0	0	0
k117_5408103_7	Hypo-rule applied	hypothetical protein	255	0.171429	0	0	0	0	0	0	0	0.171429	0
k117_5408103_8	KO:K19159	antitoxin YefM	276	1.07143	0	0	0	0.277778	0.793651	0	0	0	0
k117_5408103_9	KO:K19158	toxin YoeB	660	0	0	0	0	0	0	0	0	0	0
k117_5447565_1	tRNA	tRNA_Leu_TAG	2004	0.64617	0	0.106796	0	0.107875	0.21575	0.21575	0	0	0
k117_5447565_10	COG0330	regulator of protease activity HflC (stomatin/prohibitin superfamily)	1047	0.992196	0	0.209588	0.222965	0	0	0.559643	0	0	0
k117_5447565_11	Hypo-rule applied	hypothetical protein	543	0.333333	0	0	0	0	0	0	0.333333	0	0
k117_5447565_12	TIGR00377	anti-anti-sigma factor	354	0	0	0	0	0	0	0	0	0	0
k117_5447565_13	KO:K03551	Holliday junction DNA helicase RuvB	81	0	0	0	0	0	0	0	0	0	0
k117_5447565_2	Hypo-rule applied	hypothetical protein	2067	5.1205	0.797079	0.42097	0.611894	1.31925	0.974961	0.690141	0.0552947	0.22796	0.0229525
k117_5447565_3	KO:K02355	elongation factor G	135	0	0	0	0	0	0	0	0	0	0
k117_5447565_4	Hypo-rule applied	hypothetical protein	2781	0.457621	0.153554	0	0.152033	0.0760167	0.0760167	0	0	0	0
k117_5447565_5	Hypo-rule applied	hypothetical protein	873	0	0	0	0	0	0	0	0	0	0
k117_5447565_6	Hypo-rule applied	hypothetical protein	885	0	0	0	0	0	0	0	0	0	0
k117_5447565_7	Hypo-rule applied	hypothetical protein	909	0.198946	0.119895	0	0	0	0.0790514	0	0	0	0
k117_5447565_8	COG1277	ABC-type transport system involved in multi-copper enzyme maturation permease subunit	666	0	0	0	0	0	0	0	0	0	0
k117_5447565_9	KO:K01990	ABC-2 type transport system ATP-binding protein	372	0.238739	0	0	0	0	0	0.238739	0	0	0
k117_5472215_1	TIGR02232	cysteine-rich repeat protein	3843	0.105876	0	0	0	0	0.0541565	0.0517195	0	0	0
k117_5472215_2	Hypo-rule applied	hypothetical protein	1614	0.531421	0	0.120902	0	0.136612	0.0136612	0.136612	0	0.123634	0
k117_5472215_3	Hypo-rule applied	hypothetical protein	1785	1.55474	0.122324	0	0.122324	0.495413	0.447706	0.244648	0	0.122324	0
k117_5472215_4	Hypo-rule applied	hypothetical protein	999	0.572438	0	0	0	0.471143	0.101296	0	0	0	0
k117_5472215_5	Hypo-rule applied	hypothetical protein	492	0.877193	0	0	0	0	0	0.877193	0	0	0
k117_5472215_6	COG1430	uncharacterized membrane protein (UPF0127 family)	366	0.717593	0	0	0	0.0925926	0	0.625	0	0	0
k117_5472215_7	TIGR00377	anti-anti-sigma factor	516	3.96448	0.489071	0	0.546448	2.48634	0.442623	0	0	0	0
k117_5559228_1	KO:K02911	large subunit ribosomal protein L32	225	3.17333	1.28	0	0	0	0	1.57333	0	0.32	0
k117_5559228_2	KO:K03625	N utilization substance protein B	432	1.11348	0	0	0	0.712766	0	0.400709	0	0	0
k117_5559228_3	KO:K03685	ribonuclease-3	690	1.58704	0	0	0.353704	0.37037	0.677778	0.185185	0	0	0
k117_5559228_4	KO:K04075	tRNA(Ile)-lysidine synthase	939	0	0	0	0	0	0	0	0	0	0
k117_5559228_5	Hypo-rule applied	hypothetical protein	174	0	0	0	0	0	0	0	0	0	0
k117_5559228_6	Hypo-rule applied	hypothetical protein	1659	0.71438	0.321405	0	0.132538	0.127899	0.132538	0	0	0	0
k117_5559228_7	COG0300	short-subunit dehydrogenase	795	0	0	0	0	0	0	0	0	0	0
k117_5559228_8	Hypo-rule applied	hypothetical protein	498	3.49138	0.416667	0.574713	0.574713	0.893678	0	1.03161	0	0	0
k117_5680645_1	KO:K00984	streptomycin 3"-adenylyltransferase	771	0.191626	0	0	0.191626	0	0	0	0	0	0
k117_5680645_10	Hypo-rule applied	hypothetical protein	558	0	0	0	0	0	0	0	0	0	0
k117_5680645_11	Hypo-rule applied	hypothetical protein	918	0.260417	0	0	0	0.260417	0	0	0	0	0
k117_5680645_12	KO:K07460	putative endonuclease	360	0	0	0	0	0	0	0	0	0	0
k117_5680645_13	COG0170	dolichol kinase	609	0	0	0	0	0	0	0	0	0	0
k117_5680645_14	Hypo-rule applied	hypothetical protein	393	0.45679	0	0	0	0	0.45679	0	0	0	0
k117_5680645_15	KO:K01358	ATP-dependent Clp protease protease subunit	678	1.68561	0	0	0	0.293561	0.867424	0.335227	0	0.189394	0
k117_5680645_16	KO:K08303	putative protease	1299	0.021758	0	0	0	0.021758	0	0	0	0	0
k117_5680645_17	KO:K03657	DNA helicase-2/ATP-dependent DNA helicase PcrA	2142	0.5999	0.14759	0	0	0.160643	0.291667	0	0	0	0
k117_5680645_18	COG1186	protein subunit release factor B	324	0	0	0	0	0	0	0	0	0	0
k117_5680645_19	KO:K03100	signal peptidase I	906	0.615079	0	0.26455	0	0	0.271164	0.0793651	0	0	0
k117_5680645_2	Hypo-rule applied	hypothetical protein	555	0	0	0	0	0	0	0	0	0	0
k117_5680645_20	Hypo-rule applied	hypothetical protein	801	0	0	0	0	0	0	0	0	0	0
k117_5680645_21	KO:K03088	RNA polymerase sigma-70 factor (ECF subfamily)	567	0	0	0	0	0	0	0	0	0	0
k117_5680645_22	Hypo-rule applied	hypothetical protein	1635	0.615488	0.13468	0	0.13468	0.13468	0.0767677	0.13468	0	0	0
k117_5680645_23	Hypo-rule applied	hypothetical protein	2928	2.2275	0.143988	0.431965	0.358891	0.359971	0.467963	0.323974	0	0.140749	0
k117_5680645_24	Hypo-rule applied	hypothetical protein	744	0.518519	0	0	0	0.419192	0	0.0993266	0	0	0
k117_5680645_25	KO:K03744	LemA protein	561	1.60827	0	0.148418	0	0.973236	0.486618	0	0	0	0
k117_5680645_26	COG0438	glycosyltransferase involved in cell wall biosynthesis	1131	0.424057	0.203874	0	0	0.118247	0	0.101937	0	0	0
k117_5680645_27	COG1496	copper oxidase (laccase) domain-containing protein	549	0.501253	0.501253	0	0	0	0	0	0	0	0
k117_5680645_28	COG1994	Zn-dependent protease	660	0	0	0	0	0	0	0	0	0	0
k117_5680645_29	Hypo-rule applied	hypothetical protein	207	1.33333	0	0	0	1.33333	0	0	0	0	0
k117_5680645_3	COG0701	uncharacterized membrane protein YraQ (UPF0718 family)	1089	0.319489	0.106496	0	0	0.212993	0	0	0	0	0
k117_5680645_30	KO:K02337	DNA polymerase-3 subunit alpha	273	0	0	0	0	0	0	0	0	0	0
k117_5680645_31	KO:K02334	DNA polymerase	3573	1.16827	0.175285	0.0584283	0.0584283	0.350278	0.35057	0.175285	0	0	0
k117_5680645_32	COG1989	prepilin signal peptidase PulO-like enzyme (type II secretory pathway)	543	0.516539	0	0.188295	0	0	0	0.328244	0	0	0
k117_5680645_33	COG2208	serine phosphatase RsbU (regulator of sigma subunit)	804	0	0	0	0	0	0	0	0	0	0
k117_5680645_34	KO:K02035	peptide/nickel transport system substrate-binding protein	1599	0.898551	0	0	0.356108	0	0.409938	0	0	0	0.132505
k117_5680645_35	Hypo-rule applied	hypothetical protein	1533	0.336226	0.131598	0	0.132321	0	0.0723066	0	0	0	0
k117_5680645_36	Hypo-rule applied	hypothetical protein	3297	0.127105	0	0	0	0	0	0.127105	0	0	0
k117_5680645_37	Hypo-rule applied	hypothetical protein	1923	1.8449	0.225606	0	0.282008	0.34969	0.336717	0.650874	0	0	0
k117_5680645_38	Hypo-rule applied	hypothetical protein	894	29.1694	1.88172	2.56586	0.96371	6.35349	6.15726	8.33468	1.34409	0.879032	0.689516
k117_5680645_4	TIGR00412	small redox-active disulfide protein 2	246	0	0	0	0	0	0	0	0	0	0
k117_5680645_5	KO:K03892	ArsR family transcriptional regulator	351	0	0	0	0	0	0	0	0	0	0
k117_5680645_6	KO:K18346	vancomycin resistance protein VanW	954	0	0	0	0	0	0	0	0	0	0
k117_5680645_7	COG5274	cytochrome b involved in lipid metabolism	396	0.934959	0.406504	0	0.00813008	0	0.520325	0	0	0	0
k117_5680645_8	COG4768	uncharacterized protein YoxC	261	0.468468	0	0.468468	0	0	0	0	0	0	0
k117_5680645_9	KO:K02836	peptide chain release factor 2	864	0.434174	0	0.154062	0.280112	0	0	0	0	0	0
k117_5696626_1	Hypo-rule applied	hypothetical protein	1557	1.16276	0.284293	0.142146	0.284293	0.0255864	0.142146	0.284293	0	0	0
k117_5696626_2	COG2155	uncharacterized membrane protein YuzA (DUF378 family)	207	0	0	0	0	0	0	0	0	0	0
k117_5696626_3	Hypo-rule applied	hypothetical protein	162	2	0	1	0	0	1	0	0	0	0
k117_5696626_4	tRNA	tRNA_Pro_GGG	930	0.858974	0.25641	0	0	0	0.101282	0.501282	0	0	0
k117_5696626_5	KO:K01624	fructose-bisphosphate aldolase class II	648	0	0	0	0	0	0	0	0	0	0
k117_5696626_6	COG5658	uncharacterized membrane protein	267	0	0	0	0	0	0	0	0	0	0
k117_5696626_7	COG0640	DNA-binding transcriptional ArsR family regulator	921	0.103761	0.103761	0	0	0	0	0	0	0	0
k117_5696626_8	KO:K00791	tRNA dimethylallyltransferase	87	0	0	0	0	0	0	0	0	0	0
k117_5760280_1	Hypo-rule applied	hypothetical protein	120	0.55	0	0	0	0	0	0.266667	0.283333	0	0
k117_5760280_10	Hypo-rule applied	hypothetical protein	1749	0.334584	0	0	0.209506	0	0.125078	0	0	0	0
k117_5760280_11	KO:K06147	ATP-binding cassette subfamily B protein	849	0.204578	0	0	0.204578	0	0	0	0	0	0
k117_5760280_12	tRNA	tRNA_Ala_GGC	579	4.59207	1.32634	0.911422	0	0.491841	0.4662	1.39627	0	0	0
k117_5760280_13	KO:K10563	formamidopyrimidine-DNA glycosylase	618	6.31624	0	0	0.269231	3.22009	1.97222	0.42735	0	0.42735	0
k117_5760280_14	KO:K03386	peroxiredoxin (alkyl hydroperoxide reductase subunit C)	2160	0.48408	0.0995025	0	0.0920398	0.199005	0.0935323	0	0	0	0
k117_5760280_15	KO:K04564	Fe-Mn family superoxide dismutase	1536	0.324675	0	0.1443	0	0	0.1443	0.036075	0	0	0
k117_5760280_16	KO:K00951	GTP pyrophosphokinase	513	0.826446	0.550964	0	0	0	0	0.275482	0	0	0
k117_5760280_17	KO:K00602	phosphoribosylaminoimidazolecarboxamide formyltransferase/IMP cyclohydrolase	135	0	0	0	0	0	0	0	0	0	0
k117_5760280_18	KO:K06346	spoIIIJ-associated protein	309	0	0	0	0	0	0	0	0	0	0
k117_5760280_2	COG1378	sugar-specific transcriptional regulator TrmB	801	0.543779	0	0.30722	0	0.236559	0	0	0	0	0
k117_5760280_3	Hypo-rule applied	hypothetical protein	234	6.04762	0	1.41667	1.25	1.71429	0	1.59524	0.0714286	0	0
k117_5760280_4	Hypo-rule applied	hypothetical protein	303	1.59477	0	0	0	0.653595	0.849673	0.0915033	0	0	0
k117_5760280_5	Hypo-rule applied	hypothetical protein	870	82.1556	2.75417	1.61111	1.65694	34.6486	15.8986	24.5056	0.231944	0.563889	0.284722
k117_5760280_6	Hypo-rule applied	hypothetical protein	255	0.6	0	0	0	0.6	0	0	0	0	0
k117_5760280_7	KO:K19158	toxin YoeB	210	0	0	0	0	0	0	0	0	0	0
k117_5760280_8	COG2161	PHD/YefM family antitoxin component YafN of YafNO toxin-antitoxin module	291	0	0	0	0	0	0	0	0	0	0
k117_5760280_9	COG3077	antitoxin component of RelBE/YafQ-DinJ toxin-antitoxin module	366	0.125	0	0	0	0	0	0.125	0	0	0
k117_5953425_1	Hypo-rule applied	hypothetical protein	390	1.6375	0	0	1.61667	0.0208333	0	0	0	0	0
k117_5953425_10	COG0730	uncharacterized membrane protein YfcA	1515	0	0	0	0	0	0	0	0	0	0
k117_5953425_2	KO:K00600	glycine hydroxymethyltransferase	1269	0.986595	0	0	0	0.450402	0.357462	0	0	0	0.178731
k117_5953425_3	Hypo-rule applied	hypothetical protein	852	0.2849	0	0	0	0	0	0.2849	0	0	0
k117_5953425_4	KO:K03797	carboxyl-terminal processing protease	1695	2.24013	0.230421	0.12945	0.438835	0.294498	0.457605	0.364401	0	0.195469	0.12945
k117_5953425_5	KO:K06287	septum formation protein	606	2.13377	0	0.166667	0.438596	0.438596	0.734649	0.355263	0	0	0
k117_5953425_6	COG0482	tRNA U34 2-thiouridine synthase MnmA/TrmU	954	0.445274	0.248756	0	0	0.196517	0	0	0	0	0
k117_5953425_7	Hypo-rule applied	hypothetical protein	681	1.03955	0	0	0	0.753296	0	0.286252	0	0	0
k117_5953425_8	TIGR00092	GTP-binding protein YchF	1095	1.31323	0	0.208466	0	0.149206	0	0.955556	0	0	0
k117_5953425_9	Hypo-rule applied	hypothetical protein	540	0	0	0	0	0	0	0	0	0	0
k117_5959102_1	COG0457	tetratricopeptide (TPR) repeat protein	2088	0	0	0	0	0	0	0	0	0	0
k117_5959102_10	Hypo-rule applied	hypothetical protein	3102	0.222561	0.0870596	0	0	0.0677507	0.0677507	0	0	0	0
k117_5959102_11	COG0477	MFS family permease	1104	0	0	0	0	0	0	0	0	0	0
k117_5959102_12	Hypo-rule applied	hypothetical protein	318	1.18452	0	0	0	1.18452	0	0	0	0	0
k117_5959102_13	Hypo-rule applied	hypothetical protein	1650	0.0666667	0.0666667	0	0	0	0	0	0	0	0
k117_5959102_14	COG0077/COG0287	prephenate dehydratase/prephenate dehydrogenase	330	0.811111	0	0	0	0.255556	0	0.555556	0	0	0
k117_5959102_15	Hypo-rule applied	hypothetical protein	1788	0.392552	0.118437	0	0	0	0.159951	0.019536	0	0.0946276	0
k117_5959102_16	Hypo-rule applied	hypothetical protein	630	0.275	0	0	0	0.0708333	0	0.141667	0	0.0625	0
k117_5959102_17	COG1943	REP element-mobilizing transposase RayT	1941	1.74651	0.563372	0.223339	0.176996	0.283082	0.111669	0.206588	0.0195422	0.0374093	0.124511
k117_5959102_18	KO:K04043	molecular chaperone DnaK	258	1.02778	0	0	0	1.02778	0	0	0	0	0
k117_5959102_19	Hypo-rule applied	hypothetical protein	2916	0.601229	0	0	0.0715835	0.324295	0.0607375	0.144613	0	0	0
k117_5959102_2	COG1378	sugar-specific transcriptional regulator TrmB	765	0	0	0	0	0	0	0	0	0	0
k117_5959102_20	Hypo-rule applied	hypothetical protein	1680	2.93007	0.600654	0	0.261438	0.773856	0.640523	0.522876	0	0	0.130719
k117_5959102_21	Hypo-rule applied	hypothetical protein	480	2.34848	0	0.530303	0	0.606061	0.606061	0	0.606061	0	0
k117_5959102_22	KO:K01652	acetolactate synthase-1/2/3 large subunit	1047	0.230769	0	0	0	0.230769	0	0	0	0	0
k117_5959102_23	KO:K01653	acetolactate synthase-1/3 small subunit	468	0	0	0	0	0	0	0	0	0	0
k117_5959102_24	KO:K02835	peptide chain release factor 1	1599	0.414079	0.138026	0	0	0.138026	0.138026	0	0	0	0
k117_5959102_25	KO:K01159	crossover junction endodeoxyribonuclease RuvC	2034	0	0	0	0	0	0	0	0	0	0
k117_5959102_26	Hypo-rule applied	hypothetical protein	1767	0.33457	0	0.123686	0	0.0253556	0.0618429	0.123686	0	0	0
k117_5959102_27	Hypo-rule applied	hypothetical protein	1332	1.37902	0.141286	0	0.290186	0.553299	0	0.189509	0	0.174281	0.0304569
k117_5959102_28	KO:K02316	DNA primase	561	1.94647	0	0.486618	0.243309	0.729927	0	0.486618	0	0	0
k117_5959102_29	KO:K03086	RNA polymerase primary sigma factor	687	0	0	0	0	0	0	0	0	0	0
k117_5959102_3	Hypo-rule applied	hypothetical protein	1725	0.253968	0.126984	0	0	0.126984	0	0	0	0	0
k117_5959102_30	KO:K03624	transcription elongation factor GreA	738	0.340136	0.340136	0	0	0	0	0	0	0	0
k117_5959102_31	COG1136	ABC-type lipoprotein export system ATPase subunit	954	0	0	0	0	0	0	0	0	0	0
k117_5959102_32	KO:K00215	4-hydroxy-tetrahydrodipicolinate reductase	1107	0	0	0	0	0	0	0	0	0	0
k117_5959102_33	COG0392	uncharacterized membrane protein YbhN (UPF0104 family)	1149	0.201201	0	0	0	0.0910911	0	0.11011	0	0	0
k117_5959102_4	Hypo-rule applied	hypothetical protein	1893	0.114745	0	0	0	0	0.114745	0	0	0	0
k117_5959102_5	Hypo-rule applied	hypothetical protein	567	0.510791	0	0.155875	0	0	0	0.354916	0	0	0
k117_5959102_6	TIGR04335	AmmeMemoRadiSam system protein A	792	0	0	0	0	0	0	0	0	0	0
k117_5959102_7	TIGR04336	AmmeMemoRadiSam system protein B	981	0	0	0	0	0	0	0	0	0	0
k117_5959102_8	KO:K04069	pyruvate formate lyase activating enzyme	2145	0.150376	0.0501253	0	0	0	0	0.100251	0	0	0
k117_5959102_9	KO:K03316	CPA1 family monovalent cation:H+ antiporter	1827	0	0	0	0	0	0	0	0	0	0
k117_6114253_1	COG0841	multidrug efflux pump subunit AcrB	3207	4.76971	0.540399	0.374877	0.276415	0.370952	0.110566	0.468106	1.03173	0.608113	0.988551
k117_6114253_2	Hypo-rule applied	hypothetical protein	312	5.07407	0.549383	1.14815	0.938272	0.567901	0.376543	0.691358	0.802469	0	0
k117_6140498_1	Hypo-rule applied	hypothetical protein	105	0	0	0	0	0	0	0	0	0	0
k117_6140498_2	COG0701	uncharacterized membrane protein YraQ (UPF0718 family)	1179	0	0	0	0	0	0	0	0	0	0
k117_6140498_3	Hypo-rule applied	hypothetical protein	216	0	0	0	0	0	0	0	0	0	0
k117_6140498_4	Hypo-rule applied	hypothetical protein	2040	0.42328	0	0.21164	0	0.10582	0.10582	0	0	0	0
k117_6140498_5	Hypo-rule applied	hypothetical protein	111	0	0	0	0	0	0	0	0	0	0
k117_6142694_1	TIGR01076	LPXTG-site transpeptidase (sortase) family protein	2847	0.111235	0	0	0	0	0.111235	0	0	0	0
k117_6142694_10	Hypo-rule applied	hypothetical protein	135	0	0	0	0	0	0	0	0	0	0
k117_6142694_11	Hypo-rule applied	hypothetical protein	603	0	0	0	0	0	0	0	0	0	0
k117_6142694_12	Hypo-rule applied	hypothetical protein	522	0.456989	0	0	0	0.456989	0	0	0	0	0
k117_6142694_13	KO:K01924	UDP-N-acetylmuramate--alanine ligase	1278	1.60904	0.177305	0	0.177305	0	0.842199	0.35461	0	0	0.0576241
k117_6142694_14	COG4585	signal transduction histidine kinase	549	0.9599	0	0.501253	0	0.20802	0.250627	0	0	0	0
k117_6142694_15	Hypo-rule applied	hypothetical protein	372	0.936937	0.45045	0	0	0	0	0.486486	0	0	0
k117_6142694_16	COG1837	predicted RNA-binding protein YlqC (UPF0109 family)	264	5.57018	0.0877193	1.35088	0	1.51754	0.947368	1.26316	0	0.403509	0
k117_6142694_17	KO:K02959	small subunit ribosomal protein S16	465	3.33333	0.326984	0.736508	0	0.409524	1.13016	0.730159	0	0	0
k117_6142694_18	Hypo-rule applied	hypothetical protein	621	3.63907	0	0.849257	0	0.424628	0.774947	1.59023	0	0	0
k117_6142694_19	Hypo-rule applied	hypothetical protein	852	0	0	0	0	0	0	0	0	0	0
k117_6142694_2	Hypo-rule applied	hypothetical protein	504	0	0	0	0	0	0	0	0	0	0
k117_6142694_20	KO:K01783	ribulose-phosphate 3-epimerase	630	0.416667	0	0.129167	0	0	0	0	0	0.2875	0
k117_6142694_21	KO:K01808	ribose 5-phosphate isomerase B	426	0.92029	0	0	0	0.92029	0	0	0	0	0
k117_6142694_22	COG0628	predicted PurR-regulated permease PerM	1083	0.391211	0	0	0	0.176849	0.214362	0	0	0	0
k117_6142694_23	KO:K03594	bacterioferritin	420	23.8815	2.47037	3.8963	4.42222	6.24444	2.71111	2.77778	0	0.548148	0.811111
k117_6142694_24	Hypo-rule applied	hypothetical protein	276	1.54762	0	0	0	0.174603	0	1.34921	0	0	0.0238095
k117_6142694_25	KO:K01265	methionyl aminopeptidase	759	0.955665	0.627258	0	0	0	0.328407	0	0	0	0
k117_6142694_26	KO:K02519	translation initiation factor IF-2	2322	1.01289	0.276243	0.092081	0.184162	0.276243	0	0.092081	0.092081	0	0
k117_6142694_27	KO:K04762	ribosome-associated heat shock protein Hsp15	366	0	0	0	0	0	0	0	0	0	0
k117_6142694_28	Hypo-rule applied	hypothetical protein	429	0.0394265	0	0	0	0.0394265	0	0	0	0	0
k117_6142694_29	KO:K00615	transketolase	816	0.3003	0	0	0	0	0	0.3003	0	0	0
k117_6142694_3	Hypo-rule applied	hypothetical protein	1746	0.652882	0	0	0	0.308271	0.0363409	0.182957	0	0.125313	0
k117_6142694_30	COG0668	small-conductance mechanosensitive channel	1068	1.30719	0.217865	0.217865	0	0.43573	0.43573	0	0	0	0
k117_6142694_31	COG0388	predicted amidohydrolase	357	0	0	0	0	0	0	0	0	0	0
k117_6142694_4	COG2339	RsiW-degrading membrane proteinase PrsW (M82 family)	1011	0.428571	0	0	0.196283	0.232288	0	0	0	0	0
k117_6142694_5	KO:K01687	dihydroxy-acid dehydratase	1620	1.20952	0.136054	0	0.136054	0.408163	0.110204	0.393878	0	0.00816326	0.0170068
k117_6142694_6	KO:K02428	XTP/dITP diphosphohydrolase	603	0.492274	0	0.328918	0.0419426	0	0	0	0	0.121413	0
k117_6142694_7	TIGR03025	exopolysaccharide biosynthesis polyprenyl glycosylphosphotransferase	1353	0.498753	0.332502	0.166251	0	0	0	0	0	0	0
k117_6142694_8	KO:K07317	adenine-specific DNA-methyltransferase	3006	0.306022	0.070028	0.070028	0	0.0259104	0	0	0	0.140056	0
k117_6142694_9	TIGR04256	GxxExxY protein	396	0.54065	0.54065	0	0	0	0	0	0	0	0
k117_615918_1	Hypo-rule applied	hypothetical protein	510	0	0	0	0	0	0	0	0	0	0
k117_615918_10	tRNA	tRNA_Thr_TGT	294	0	0	0	0	0	0	0	0	0	0
k117_615918_11	tRNA	tRNA_Tyr_GTA	267	0	0	0	0	0	0	0	0	0	0
k117_615918_2	Hypo-rule applied	hypothetical protein	501	0.962963	0	0	0	0	0.663818	0.299145	0	0	0
k117_615918_3	Hypo-rule applied	hypothetical protein	600	1.19333	0	0.444444	0	0	0.748889	0	0	0	0
k117_615918_4	Hypo-rule applied	hypothetical protein	447	0.0942761	0	0	0	0	0	0.0942761	0	0	0
k117_615918_5	Hypo-rule applied	hypothetical protein	519	0.98103	0	0.512195	0.197832	0	0.271003	0	0	0	0
k117_615918_6	COG0201	preprotein translocase subunit SecY	666	0	0	0	0	0	0	0	0	0	0
k117_615918_7	KO:K10773	endonuclease-3	1302	1.81597	0	0	0	0.583333	0.473958	0.758681	0	0	0
k117_615918_8	KO:K03076	preprotein translocase subunit SecY	648	1.38956	0	0.271084	0.35743	0.26506	0.401606	0.0943775	0	0	0
k117_615918_9	KO:K00939	adenylate kinase	1695	0.38835	0.12945	0	0	0.12945	0	0.12945	0	0	0
k117_6512449_1	Hypo-rule applied	hypothetical protein	432	0.187943	0	0	0	0	0.187943	0	0	0	0
k117_6512449_2	Hypo-rule applied	hypothetical protein	753	0	0	0	0	0	0	0	0	0	0
k117_6512449_3	COG1373	predicted AAA+ superfamily ATPase	1134	0.406504	0	0	0	0.406504	0	0	0	0	0
k117_6512801_1	KO:K03412	two-component system chemotaxis response regulator CheB	555	0.649383	0	0	0	0	0	0	0	0.649383	0
k117_6512801_2	KO:K03413	two-component system chemotaxis response regulator CheY	543	0.592875	0	0	0	0	0	0	0.501272	0.0916031	0
k117_659937_1	Hypo-rule applied	hypothetical protein	1404	0.573365	0	0	0	0.138756	0.15949	0.15949	0	0.11563	0
k117_659937_10	Hypo-rule applied	hypothetical protein	324	0.925287	0	0	0.689655	0	0.235632	0	0	0	0
k117_659937_2	COG0526	thiol-disulfide isomerase/thioredoxin	267	0.452991	0	0	0	0	0.452991	0	0	0	0
k117_659937_3	KO:K03686	molecular chaperone DnaJ	1134	1.83841	0.411585	0.168699	0.16565	0.363821	0.156504	0.368902	0	0.203252	0
k117_659937_4	KO:K00942	guanylate kinase	591	0.371882	0.371882	0	0	0	0	0	0	0	0
k117_659937_5	KO:K00800	3-phosphoshikimate 1-carboxyvinyltransferase	1290	0.5	0	0	0.149123	0	0	0.350877	0	0	0
k117_659937_6	KO:K00891	shikimate kinase	549	0	0	0	0	0	0	0	0	0	0
k117_659937_7	Hypo-rule applied	hypothetical protein	579	1.2028	0	0	0	0	0	0.559441	0.4662	0.177156	0
k117_659937_8	Hypo-rule applied	hypothetical protein	750	0.213333	0	0	0	0.213333	0	0	0	0	0
k117_659937_9	Hypo-rule applied	hypothetical protein	2598	0.784722	0.122549	0	0	0.382353	0.0408497	0.163399	0	0	0.0755719
k117_6635378_1	Hypo-rule applied	hypothetical protein	675	0	0	0	0	0	0	0	0	0	0
k117_6635378_2	Hypo-rule applied	hypothetical protein	741	0.118443	0	0	0	0	0	0	0	0.118443	0
k117_6683831_1	Hypo-rule applied	hypothetical protein	3405	1.76283	0.30722	0.184332	0.184332	0.437174	0.379723	0.179416	0	0.0291859	0.0614439
k117_6683831_2	KO:K01754	threonine dehydratase	1242	0.318681	0	0	0.040293	0	0.18315	0.0952381	0	0	0
k117_6683831_3	KO:K02203	phosphoserine/homoserine phosphotransferase	612	1.47619	0.0194805	0.162338	0	0	0.861472	0.4329	0	0	0
k117_6683831_4	KO:K01733	threonine synthase	1497	0.208612	0.0601336	0	0	0	0	0.148478	0	0	0
k117_6683831_5	Hypo-rule applied	hypothetical protein	450	0	0	0	0	0	0	0	0	0	0
k117_6683831_6	Hypo-rule applied	hypothetical protein	642	0	0	0	0	0	0	0	0	0	0
k117_6683831_7	Hypo-rule applied	hypothetical protein	996	0	0	0	0	0	0	0	0	0	0
k117_6683831_8	COG3415	transposase	3927	0.476039	0.0529521	0.0529521	0	0.158327	0.105904	0.0529521	0	0	0.0529521
k117_6728946_1	Hypo-rule applied	hypothetical protein	999	0.75265	0.235571	0	0	0.235571	0	0.0459364	0.235571	0	0
k117_6728946_2	Hypo-rule applied	hypothetical protein	693	0.327808	0	0	0	0	0	0.327808	0	0	0
k117_6728946_3	KO:K00970	poly(A) polymerase	1317	0.169666	0.0848329	0	0	0.0565553	0.0282776	0	0	0	0
k117_6728946_4	COG1449	alpha-amylase/alpha-mannosidase (GH57 family)	1329	1.60305	0.339271	0.169635	0	0.356234	0.285835	0.282443	0	0	0.169635
k117_6728946_5	Hypo-rule applied	hypothetical protein	852	1.4245	0.2849	0.2849	0	0.2849	0	0.569801	0	0	0
k117_6728946_6	Hypo-rule applied	hypothetical protein	1851	0.587889	0	0	0	0.235156	0	0.352734	0	0	0
k117_6728946_7	COG2880	predicted DNA-binding antitoxin AbrB/MazE fold protein	1944	0.211817	0	0	0	0.111483	0.100334	0	0	0	0
k117_6728946_8	Hypo-rule applied	hypothetical protein	2214	0.327035	0	0	0	0.193798	0.0968992	0.0363372	0	0	0
k117_6728946_9	Hypo-rule applied	hypothetical protein	1209	0	0	0	0	0	0	0	0	0	0
k117_6943309_1	Hypo-rule applied	hypothetical protein	2223	2.23927	0.0964785	0.289436	0.290883	0.457308	0.52629	0.385914	0	0	0.192957
k117_6943309_10			1176	0.27193	0	0	0	0	0.174464	0.0974659	0	0	0
k117_6943309_2	Hypo-rule applied	hypothetical protein	498	0	0	0	0	0	0	0	0	0	0
k117_6943309_3	Hypo-rule applied	hypothetical protein	555	1.05926	0	0	0	0	0.323457	0.427161	0	0.308642	0
k117_6943309_4	Hypo-rule applied	hypothetical protein	516	1.14481	0	0	0	0.786885	0	0.357924	0	0	0
k117_6943309_5	Hypo-rule applied	hypothetical protein	1332	0.43401	0.13198	0	0	0.169205	0	0.132826	0	0	0
k117_6943309_6	Hypo-rule applied	hypothetical protein	1458	1.22324	0	0	0.152905	0.30581	0.30581	0.30581	0.152905	0	0
k117_6943309_7	Hypo-rule applied	hypothetical protein	1167	0.605703	0	0	0.0157325	0.196657	0.193707	0.199607	0	0	0
k117_6943309_8	COG0739	murein DD-endopeptidase MepM/ murein hydrolase activator NlpD	99	0.363636	0	0	0	0	0	0.363636	0	0	0
k117_6943309_9	Hypo-rule applied	hypothetical protein	939	0.26109	0	0	0	0.253485	0	0.00760456	0	0	0
k117_6963336_1	Hypo-rule applied	hypothetical protein	123	0.813008	0	0	0	0.813008	0	0	0	0	0
k117_6963336_10	Hypo-rule applied	hypothetical protein	603	0.582781	0	0	0	0.331126	0.251656	0	0	0	0
k117_6963336_11	COG0038	H+/Cl- antiporter ClcA	255	0.609524	0.152381	0	0	0	0	0.457143	0	0	0
k117_6963336_12	TIGR00044	pyridoxal phosphate enzyme (YggS family)	660	0	0	0	0	0	0	0	0	0	0
k117_6963336_13	KO:K00873	pyruvate kinase	1014	0	0	0	0	0	0	0	0	0	0
k117_6963336_14	Hypo-rule applied	hypothetical protein	588	0.833333	0.378995	0	0.454338	0	0	0	0	0	0
k117_6963336_15	Hypo-rule applied	hypothetical protein	210	0	0	0	0	0	0	0	0	0	0
k117_6963336_16	KO:K03977	GTP-binding protein	318	0	0	0	0	0	0	0	0	0	0
k117_6963336_17	TIGR00030	ribosomal protein S21	1425	0.627451	0	0.156863	0	0	0	0.313726	0	0.156863	0
k117_6963336_18	COG0718	DNA-binding protein YbaB	210	9.86667	0.3	1.18333	2.5	2.45	3.43333	0	0	0	0
k117_6963336_19	KO:K07082	UPF0755 protein	297	2.68707	0	0	0	1.33333	0.428571	0.92517	0	0	0
k117_6963336_2	KO:K01056	PTH1 family peptidyl-tRNA hydrolase	552	0.504975	0	0	0	0	0	0	0.504975	0	0
k117_6963336_20			1062	0.247807	0	0	0.0285088	0	0	0.219298	0	0	0
k117_6963336_21			60	0	0	0	0	0	0	0	0	0	0
k117_6963336_3	KO:K03979	GTP-binding protein	1302	0.694444	0.173611	0	0	0.347222	0	0.173611	0	0	0
k117_6963336_4	KO:K07739	elongator complex protein 3	1719	0.234544	0.107075	0	0	0	0.12747	0	0	0	0
k117_6963336_5	Hypo-rule applied	hypothetical protein	1485	0.82397	0	0	0	0.374532	0.299625	0.149813	0	0	0
k117_6963336_6	KO:K00383	glutathione reductase (NADPH)	1347	0.668337	0	0.247285	0.166249	0.145363	0.10944	0	0	0	0
k117_6963336_7	Hypo-rule applied	hypothetical protein	120	1.275	0	0	0	0	1.275	0	0	0	0
k117_6963336_8	TIGR03609	polysaccharide pyruvyl transferase CsaB	1071	0.294245	0.217155	0	0	0	0.0770901	0	0	0	0
k117_6963336_9	KO:K02884	large subunit ribosomal protein L19	612	1.79221	0	0.4329	0	0.4329	0.748918	0.177489	0	0	0
k117_6973161_1	COG4927	predicted choloylglycine hydrolase	759	0	0	0	0	0	0	0	0	0	0
k117_6973161_2	KO:K01866	tyrosyl-tRNA synthetase	1185	0.977778	0	0.386473	0	0.193237	0	0.398068	0	0	0
k117_6973161_3	COG1284	uncharacterized membrane-anchored protein YitT (DUF2179 family)	345	0	0	0	0	0	0	0	0	0	0
k117_6973161_4	KO:K06180	23S rRNA pseudouridine1911/1915/1917 synthase	987	0.238949	0	0	0	0.238949	0	0	0	0	0
k117_6973161_5	TIGR00595	primosomal protein N'	3282	0.633142	0.0335249	0.0568327	0.0743934	0.132822	0.0114943	0.0967433	0.0335249	0.0654534	0.128352
k117_6973161_6	Hypo-rule applied	hypothetical protein	1560	0.567376	0	0	0.141844	0.283688	0	0.141844	0	0	0
k117_6973161_7			63	1	0	0	0	0	1	0	0	0	0
k117_727838_1	Hypo-rule applied	hypothetical protein	492	0	0	0	0	0	0	0	0	0	0
k117_727838_2	Hypo-rule applied	hypothetical protein	432	7.88298	0	0.70922	0.475177	1.42199	0.663121	3.25532	0	1.35816	0
k117_727838_3	Hypo-rule applied	hypothetical protein	2019	0.125736	0	0	0	0	0.107009	0	0	0	0.0187266
k117_727838_4	KO:K03702	excinuclease ABC subunit B	516	4.71858	0	0.546448	0	1.65301	1.31967	0.754098	0	0	0.445355
k117_727838_5	Hypo-rule applied	hypothetical protein	867	1.87308	0	0.132497	0.345886	0.55788	0.55788	0	0.27894	0	0
k117_7342729_1	KO:K00059	3-oxoacyl-[acyl-carrier protein] reductase	351	0	0	0	0	0	0	0	0	0	0
k117_7342729_2	Hypo-rule applied	hypothetical protein	822	0	0	0	0	0	0	0	0	0	0
k117_7444225_1	KO:K07448	restriction system protein	60	0	0	0	0	0	0	0	0	0	0
k117_7444225_10	Hypo-rule applied	hypothetical protein	654	0.371032	0.093254	0	0	0	0	0.277778	0	0	0
k117_7444225_11	KO:K07185	tryptophan-rich sensory protein	804	0	0	0	0	0	0	0	0	0	0
k117_7444225_12	COG3000	sterol desaturase/sphingolipid hydroxylase (fatty acid hydroxylase superfamily)	423	0	0	0	0	0	0	0	0	0	0
k117_7444225_13	KO:K01669	deoxyribodipyrimidine photo-lyase	471	0	0	0	0	0	0	0	0	0	0
k117_7444225_14	COG1404	subtilisin family serine protease	807	0.304414	0	0	0	0	0	0.304414	0	0	0
k117_7444225_15	Hypo-rule applied	hypothetical protein	1395	0.160643	0	0	0	0.160643	0	0	0	0	0
k117_7444225_16	KO:K02120	V/A-type H+-transporting ATPase subunit D	1296	0.599476	0	0	0	0.270506	0	0.15445	0	0	0.17452
k117_7444225_17	Hypo-rule applied	hypothetical protein	753	0.0165837	0	0	0	0	0.0165837	0	0	0	0
k117_7444225_18	Hypo-rule applied	hypothetical protein	648	2.27912	0	0	0.401606	0.371486	0.331325	0.773092	0.401606	0	0
k117_7444225_19	Hypo-rule applied	hypothetical protein	702	0.228261	0	0	0	0.228261	0	0	0	0	0
k117_7444225_2	COG2373	uncharacterized protein YfaS (alpha-2-macroglobulin family)	876	0.275482	0	0	0	0.275482	0	0	0	0	0
k117_7444225_20	COG0495	leucyl-tRNA synthetase	651	0.283433	0	0	0.283433	0	0	0	0	0	0
k117_7444225_21	Hypo-rule applied	hypothetical protein	315	1.10909	0	0	0	1.10909	0	0	0	0	0
k117_7444225_22	Hypo-rule applied	hypothetical protein	4590	0.32455	0.0157658	0.045045	0.045045	0.117793	0.00788288	0.0862613	0	0	0.00675676
k117_7444225_23	KO:K03088	RNA polymerase sigma-70 factor (ECF subfamily)	888	0.340108	0	0.247967	0	0	0	0.0921409	0	0	0
k117_7444225_24	Hypo-rule applied	hypothetical protein	1266	1.21953	0.179211	0.358423	0.0582437	0.238351	0.358423	0.0268817	0	0	0
k117_7444225_25	KO:K03088	RNA polymerase sigma-70 factor (ECF subfamily)	513	0.286501	0	0.286501	0	0	0	0	0	0	0
k117_7444225_26	TIGR00797	putative MATE family efflux protein	1314	0.171821	0	0	0	0.171821	0	0	0	0	0
k117_7444225_27	COG5305	uncharacterized membrane protein	654	0.396825	0	0	0	0	0	0.396825	0	0	0
k117_7444225_28	COG1683/COG3272	uncharacterized protein YbbK (DUF523 family)/uncharacterized protein YbgA (DUF1722 family)	1428	0.238654	0	0	0	0	0.0821596	0.156495	0	0	0
k117_7444225_29	KO:K02003	putative ABC transport system ATP-binding protein	1518	0.146199	0	0	0	0	0.146199	0	0	0	0
k117_7444225_3	KO:K03088	RNA polymerase sigma-70 factor (ECF subfamily)	6627	0.654933	0.123514	0.0308785	0.0308785	0.200093	0.0997375	0.0771962	0.0308785	0.061757	0
k117_7444225_30	KO:K10804	acyl-CoA thioesterase-1	918	0.130208	0	0	0	0.130208	0	0	0	0	0
k117_7444225_31	tRNA	tRNA_Arg_TCT	669	0.684008	0	0	0.298651	0.385356	0	0	0	0	0
k117_7444225_32	KO:K00542	guanidinoacetate N-methyltransferase	762	0.449346	0.166667	0	0	0.28268	0	0	0	0	0
k117_7444225_33	Hypo-rule applied	hypothetical protein	1059	0.948295	0	0.226623	0	0.660066	0	0.0616062	0	0	0
k117_7444225_34			153	0	0	0	0	0	0	0	0	0	0
k117_7444225_4	Hypo-rule applied	hypothetical protein	561	0.710462	0.223844	0	0	0	0	0.486618	0	0	0
k117_7444225_5	TIGR00241	predicted CoA-substrate-specific enzyme activase	411	3.09579	0.632184	0	0	0.766284	0.659004	0.417625	0	0	0.62069
k117_7444225_6	Hypo-rule applied	hypothetical protein	939	1.45627	0.230672	0.43853	0.26109	0.506971	0	0	0	0.0190114	0
k117_7444225_7	KO:K02004	putative ABC transport system permease protein	1104	0.419287	0	0.209644	0.104822	0.104822	0	0	0	0	0
k117_7444225_8	Hypo-rule applied	hypothetical protein	246	1.625	0	0	0	1.21875	0	0.40625	0	0	0
k117_7444225_9	COG3752	steroid 5-alpha reductase family enzyme	2517	0.337981	0	0.0844951	0	0	0.16899	0	0	0	0.0844951
k117_7478128_1	KO:K03101	signal peptidase II	483	0.594595	0.594595	0	0	0	0	0	0	0	0
k117_7478128_10	COG2856	Zn-dependent peptidase ImmA (M78 family)	1176	0.341131	0	0	0	0	0	0.146199	0	0	0.194932
k117_7478128_11	Hypo-rule applied	hypothetical protein	492	0.584795	0	0	0	0	0	0	0	0.584795	0
k117_7478128_12	COG0670	FtsH-binding integral membrane protein	720	1.64737	0	0.350877	0.350877	0.291228	0	0.303509	0	0	0.350877
k117_7478128_13	tRNA	tRNA_fMet_CAT	93	0.322581	0	0	0	0	0	0.322581	0	0	0
k117_7478128_14	Hypo-rule applied	hypothetical protein	207	7.50877	1	3.38596	0	0	1.12281	2	0	0	0
k117_7478128_15	COG2155	uncharacterized membrane protein YuzA (DUF378 family)	216	32.7879	9.89394	4.74242	8.16667	2.42424	3.45455	3.10606	0	0	1
k117_7478128_16	COG2155	uncharacterized membrane protein YuzA (DUF378 family)	1335	2.87089	0	0	0	1.1654	0.662447	0.705485	0	0.337553	0
k117_7478128_17	Hypo-rule applied	hypothetical protein	747	0.762144	0.427136	0.335008	0	0	0	0	0	0	0
k117_7478128_2	Hypo-rule applied	hypothetical protein	609	0.43573	0	0	0	0	0	0.43573	0	0	0
k117_7478128_3	Hypo-rule applied	hypothetical protein	1197	0.191022	0	0	0	0	0	0.191022	0	0	0
k117_7478128_4	KO:K17686	Cu+-exporting ATPase	2193	0.475771	0.0978952	0.0978952	0.0978952	0.0978952	0	0	0.0841899	0	0
k117_7478128_5	Hypo-rule applied	hypothetical protein	456	1.16013	0	0	0.653595	0	0	0	0	0	0.506536
k117_7478128_6	Hypo-rule applied	hypothetical protein	1059	3.15622	0.124312	0.440044	0.744774	0.982398	0.440044	0.220022	0	0	0.20462
k117_7478128_7	Hypo-rule applied	hypothetical protein	120	0	0	0	0	0	0	0	0	0	0
k117_7478128_8	COG2836/COG2608	sulfite exporter TauE/SafE/copper chaperone CopZ	1662	0.954365	0.132275	0.359127	0.26455	0.132275	0	0	0	0	0.0661376
k117_7478128_9	COG1937	DNA-binding FrmR family transcriptional regulator	276	0	0	0	0	0	0	0	0	0	0
k117_7859527_1	COG3600	uncharacterized phage-associated protein	414	0	0	0	0	0	0	0	0	0	0
k117_7859527_2	tRNA	tRNA_Arg_GCG	2157	0.499253	0.0672646	0.0333832	0	0.0996512	0.199302	0.0996512	0	0	0
k117_8047099_1	Hypo-rule applied	hypothetical protein	828	0	0	0	0	0	0	0	0	0	0
k117_8047099_2	COG4338	hypothetical protein	633	0.128364	0	0	0	0.128364	0	0	0	0	0
k117_818759_1	Hypo-rule applied	hypothetical protein	684	0.374532	0	0	0	0.374532	0	0	0	0	0
k117_818759_2	Hypo-rule applied	hypothetical protein	1122	0	0	0	0	0	0	0	0	0	0
k117_818759_3	COG1373	predicted AAA+ superfamily ATPase	1179	0.371234	0	0	0.194363	0.176871	0	0	0	0	0
k117_818759_4	COG1373	predicted AAA+ superfamily ATPase	1761	1.17567	0.209187	0	0.124146	0.124146	0.124146	0.364991	0	0.206083	0.0229671
k117_818759_5	KO:K00973	glucose-1-phosphate thymidylyltransferase	786	1.07862	0	0.709119	0	0.314465	0	0	0	0	0.0550314
k117_818759_6	COG1216	GT2 family glycosyltransferase	276	0	0	0	0	0	0	0	0	0	0
k117_818759_7	Hypo-rule applied	hypothetical protein	2862	0.184366	0	0.0368732	0	0	0.0737463	0.0737463	0	0	0
k117_818759_8	Hypo-rule applied	hypothetical protein	3834	3.65065	0.190011	0.271444	0.27063	0.934039	0.596634	1.14359	0.108578	0.0542888	0.0814332
k117_8335012_1	Hypo-rule applied	hypothetical protein	663	0	0	0	0	0	0	0	0	0	0
k117_8335012_2	COG2445	uncharacterized protein YutE (UPF0331/DUF86 family)	417	0.262172	0	0.262172	0	0	0	0	0	0	0
k117_8335012_3	COG1669	predicted nucleotidyltransferase	381	1.51082	0	0	0	0	0.645022	0.865801	0	0	0
k117_8335012_4	Hypo-rule applied	hypothetical protein	1320	0	0	0	0	0	0	0	0	0	0
k117_8335012_5	COG0745	DNA-binding response OmpR family regulator	753	0	0	0	0	0	0	0	0	0	0
k117_8335012_6	KO:K07114	Ca-activated chloride channel family protein	1440	0.310078	0	0	0	0.155039	0	0	0	0.155039	0
k117_8335012_7	Hypo-rule applied	hypothetical protein	981	0.222623	0.222623	0	0	0	0	0	0	0	0
k117_8335012_8	COG0286	type I restriction-modification system DNA methylase subunit	1857	0.351494	0	0	0	0	0.234329	0.117165	0	0	0
k117_8335012_9	Hypo-rule applied	hypothetical protein	435	0.701754	0	0	0	0	0	0	0	0.701754	0
k117_8363799_1	Hypo-rule applied	hypothetical protein	198	0	0	0	0	0	0	0	0	0	0
k117_8363799_2	Hypo-rule applied	hypothetical protein	429	0.555556	0	0	0	0	0.555556	0	0	0	0
k117_8363799_3	COG1943/COG0286	REP element-mobilizing transposase RayT/type I restriction-modification system DNA methylase subunit	4008	0.181441	0	0	0.0518403	0.0518403	0.0777605	0	0	0	0
k117_8363799_4	Hypo-rule applied	hypothetical protein	2364	0.841463	0.0903342	0.0903342	0	0.225836	0.254291	0.0903342	0	0.0903342	0
k117_8363799_5	COG0438	glycosyltransferase involved in cell wall biosynthesis	1221	0.641457	0	0	0.118581	0.186741	0.149393	0.186741	0	0	0
k117_8363799_6	KO:K06215	pyridoxal 5'-phosphate synthase pdxS subunit	888	0.589431	0	0	0	0	0	0.384824	0	0	0.204607
k117_8363799_7	COG3431	uncharacterized membrane protein (DUF373 family)	471	0	0	0	0	0	0	0	0	0	0
k117_8421418_1	KO:K18707	threonylcarbamoyladenosine tRNA methylthiotransferase MtaB	1221	0.186741	0	0	0	0	0	0.186741	0	0	0
k117_8421418_10	COG3324	predicted enzyme related to lactoylglutathione lyase	957	1.04337	0.247831	0.185874	0.337051	0.272615	0	0	0	0	0
k117_8421418_11	Hypo-rule applied	hypothetical protein	522	4.72043	0.290323	0.930108	0.438172	0.854839	1.67742	0.52957	0	0	0
k117_8421418_12	Hypo-rule applied	hypothetical protein	690	0.351852	0	0	0	0	0.351852	0	0	0	0
k117_8421418_13	Hypo-rule applied	hypothetical protein	174	0	0	0	0	0	0	0	0	0	0
k117_8421418_14	COG4758	predicted membrane protein	981	1.0373	0	0	0.175692	0.380265	0.240674	0.240674	0	0	0
k117_8421418_15	Hypo-rule applied	hypothetical protein	678	0.568182	0	0	0	0.236742	0	0	0.331439	0	0
k117_8421418_16	TIGR00081	phosphoribosylaminoimidazole-succinocarboxamide synthase	270	0	0	0	0	0	0	0	0	0	0
k117_8421418_17	KO:K01803	triosephosphate isomerase	288	0	0	0	0	0	0	0	0	0	0
k117_8421418_18	COG3201	nicotinamide riboside transporter PnuC	843	0.2886	0	0	0	0	0	0	0	0	0.2886
k117_8421418_19	TIGR00251	uncharacterized protein (TIGR00251 family)	4935	0.415674	0.125392	0	0	0.167189	0.0812957	0	0	0.0417973	0
k117_8421418_2	KO:K03526	(E)-4-hydroxy-3-methylbut-2-enyl-diphosphate synthase	1062	0.0997807	0	0	0	0	0.0997807	0	0	0	0
k117_8421418_20	KO:K01677	fumarate hydratase subunit alpha	957	0.10285	0	0.10285	0	0	0	0	0	0	0
k117_8421418_21	Hypo-rule applied	hypothetical protein	1236	1.65746	0	0.184162	0	0.552486	0.736648	0	0	0	0.184162
k117_8421418_3	KO:K03748	SanA protein	807	0.304414	0	0	0	0	0.304414	0	0	0	0
k117_8421418_4	KO:K00012	UDPglucose 6-dehydrogenase	1326	0.914116	0.170068	0	0	0.364796	0.0272109	0.0544218	0.0272109	0.135204	0.135204
k117_8421418_5	KO:K08679	UDP-glucuronate 4-epimerase	963	0.354244	0.108241	0	0	0	0.246002	0	0	0	0
k117_8421418_6	Hypo-rule applied	hypothetical protein	2181	0.541113	0.0984737	0	0.084195	0.161989	0.0979813	0	0	0	0.0984737
k117_8421418_7	COG3177	Fic family protein	999	1.60306	0.0388693	0.392226	0.229682	0	0.471143	0.235571	0	0.235571	0
k117_8421418_8	KO:K02914	large subunit ribosomal protein L34	351	0.995025	0	0.0746269	0	0.139303	0	0.308458	0	0.472637	0
k117_8421418_9	KO:K03536	ribonuclease P protein component	396	0	0	0	0	0	0	0	0	0	0
k117_8472086_1	Hypo-rule applied	hypothetical protein	354	0.401961	0	0	0	0	0.401961	0	0	0	0
k117_8472086_10	KO:K02954	small subunit ribosomal protein S14	540	5.94615	0	0.512821	0.564103	2.38974	1.13077	1.02564	0.323077	0	0
k117_8472086_11	KO:K02931	large subunit ribosomal protein L5	327	3.79661	0	1.80791	0	1.51412	0.474576	0	0	0	0
k117_8472086_12	KO:K02895	large subunit ribosomal protein L24	369	6.49315	0.511416	0.885845	0.675799	1.57534	0.6621	0	0	2.00913	0.173516
k117_8472086_13	KO:K02874	large subunit ribosomal protein L14	369	3.57991	0	0	1.75342	0.703196	1.05023	0	0	0.0730594	0
k117_8472086_14	KO:K02961	small subunit ribosomal protein S17	222	5.43056	1.30556	1.48611	0	1.34722	0.263889	0.861111	0	0.166667	0
k117_8472086_15	KO:K02904	large subunit ribosomal protein L29	420	11.3852	1.58519	0.766667	1.19259	2.14074	0.52963	4.9037	0	0.266667	0
k117_8472086_16	KO:K02878	large subunit ribosomal protein L16	798	2.58179	0	0.563272	0	0.496914	0.70216	0.510802	0	0.308642	0
k117_8472086_17	TIGR01949	predicted phospho-2-dehydro-3-deoxyheptonate aldolase	246	0.3125	0	0.0625	0	0.25	0	0	0	0	0
k117_8472086_18	TIGR01552	prevent-host-death family protein	432	1.2695	0	0	0.858156	0	0	0	0	0	0.411348
k117_8472086_19	COG1487	predicted nucleic acid-binding protein	1110	0.501042	0	0	0	0.292708	0.208333	0	0	0	0
k117_8472086_2	COG3464	transposase	660	0.743137	0	0	0.392157	0	0	0.35098	0	0	0
k117_8472086_20	KO:K12267	peptide methionine sulfoxide reductase msrA/msrB	2358	0.70471	0	0.271739	0	0	0.0905797	0.342391	0	0	0
k117_8472086_21	Hypo-rule applied	hypothetical protein	2028	0.127796	0	0	0	0	0.0212993	0.106496	0	0	0
k117_8472086_22	COG4953	membrane carboxypeptidase/penicillin-binding protein PbpC	90	0.555556	0	0	0	0	0.555556	0	0	0	0
k117_8472086_23	TIGR00040	putative phosphoesterase	480	0	0	0	0	0	0	0	0	0	0
k117_8472086_24	COG1451	predicted metal-dependent hydrolase	687	0.558659	0	0	0	0	0.558659	0	0	0	0
k117_8472086_25	COG0457	tetratricopeptide (TPR) repeat protein	936	0	0	0	0	0	0	0	0	0	0
k117_8472086_26	Hypo-rule applied	hypothetical protein	834	0.976608	0	0	0	0.830409	0.146199	0	0	0	0
k117_8472086_27	Hypo-rule applied	hypothetical protein	1275	0	0	0	0	0	0	0	0	0	0
k117_8472086_28	Hypo-rule applied	hypothetical protein	252	0.529412	0	0	0	0.529412	0	0	0	0	0
k117_8472086_29	KO:K05844	ribosomal protein S6--L-glutamate ligase	912	0.262467	0	0	0	0	0	0.262467	0	0	0
k117_8472086_3	Hypo-rule applied	hypothetical protein	480	4.10303	0	1.21212	0	1.98182	0	0	0	0.30303	0.606061
k117_8472086_30	COG3451	type IV secretory pathway VirB4 component	2031	0.423711	0	0	0	0.104732	0.212653	0	0	0	0.106326
k117_8472086_31	KO:K00951	GTP pyrophosphokinase	681	0	0	0	0	0	0	0	0	0	0
k117_8472086_32	Hypo-rule applied	hypothetical protein	2262	0.568182	0.094697	0	0	0.189394	0.094697	0.094697	0	0.094697	0
k117_8472086_33	Hypo-rule applied	hypothetical protein	153	42.3333	2	7	5	1	1.66667	3	7	10.6667	5
k117_8472086_34	Hypo-rule applied	hypothetical protein	1050	0.338889	0	0	0	0.22	0.118889	0	0	0	0
k117_8472086_35	Hypo-rule applied	hypothetical protein	2313	0.554785	0	0	0	0.0924642	0.0924642	0.277393	0	0	0.0924642
k117_8472086_36	Hypo-rule applied	hypothetical protein	504	0	0	0	0	0	0	0	0	0	0
k117_8472086_37	KO:K02968	small subunit ribosomal protein S20	309	4.95598	0	0.767296	0	2.20755	1.55346	0.427673	0	0	0
k117_8472086_38	KO:K07447	putative Holliday junction resolvase	447	1.87542	0.511784	0	0.353535	0	0	1.0101	0	0	0
k117_8472086_39	Hypo-rule applied	hypothetical protein	3600	0.773333	0.230725	0	0	0.265797	0.057971	0.218841	0	0	0
k117_8472086_4	KO:K02876	large subunit ribosomal protein L15	519	2.97561	0.392954	0	0	0.0650406	0.542005	1.29539	0.436314	0.243902	0
k117_8472086_40	Hypo-rule applied	hypothetical protein	375	1.93333	0	0	0.666667	0.435556	0	0	0.666667	0	0.164444
k117_8472086_41	KO:K02528	16S rRNA (adenine1518-N6/adenine1519-N6)-dimethyltransferase	849	0.286123	0	0	0	0	0	0.286123	0	0	0
k117_8472086_42	Hypo-rule applied	hypothetical protein	726	0.237847	0	0	0	0	0.0659722	0	0	0.171875	0
k117_8472086_43	COG0796	glutamate racemase	276	2.38889	0	0	1.37302	0	0	1.01587	0	0	0
k117_8472086_44	COG1905	NADH:ubiquinone oxidoreductase subunit E	483	4.02703	0	0.570571	0.600601	1.87988	0.591592	0.0960961	0.102102	0.0960961	0.0900901
k117_8472086_45	KO:K02217	ferritin	3276	0.480486	0.0639795	0	0.0575816	0.0639795	0.166987	0.0639795	0	0	0.0639795
k117_8472086_46	Hypo-rule applied	hypothetical protein	3654	0.70976	0.0570776	0.0553653	0.0285388	0.226313	0.114155	0.171233	0	0.0570776	0
k117_8472086_47	KO:K03696	ATP-dependent Clp protease ATP-binding subunit ClpC	867	3.04184	0	0.223152	0.142259	0.680614	0.818689	0.588563	0.27894	0	0.309623
k117_8472086_48	Hypo-rule applied	hypothetical protein	429	2.37634	0	0	0.634409	0.716846	1.02509	0	0	0	0
k117_8472086_49	COG3465	uncharacterized protein YwgA	477	4.28135	0.611621	0	0	0	3.0581	0	0	0.611621	0
k117_8472086_5	KO:K05520	protease I	708	2.20251	0.0304659	0	0.281362	0	0.83871	0.822581	0	0.229391	0
k117_8472086_50	KO:K02888	large subunit ribosomal protein L21	534	1.63802	0	0.770833	0	0.341146	0.242188	0.283854	0	0	0
k117_8472086_51	KO:K02864	large subunit ribosomal protein L10	417	9.23221	0	2.23595	0	3.6367	1.51311	1.25094	0	0.404494	0.191011
k117_8472086_52	KO:K02935	large subunit ribosomal protein L7/L12	315	0.436364	0	0	0.436364	0	0	0	0	0	0
k117_8472086_53	COG1522	DNA-binding Lrp family transcriptional regulator	1146	0.200803	0	0	0	0	0.200803	0	0	0	0
k117_8472086_54	KO:K10907	aminotransferase	339	14.9735	0	2.15344	0.518519	3.39153	1.68254	6.19577	0	0.957672	0.0740741
k117_8472086_55	COG1653	ABC-type glycerol-3-phosphate transport system substrate-binding protein	2661	0.397053	0.0796495	0	0	0.0935882	0.078853	0.0653126	0	0	0.0796495
k117_8472086_56	Hypo-rule applied	hypothetical protein	3168	0.962227	0.318091	0.132538	0.198807	0.132538	0.0477137	0.0662691	0	0.0662691	0
k117_8472086_57	KO:K01537	Ca2+-transporting ATPase	216	4.74242	0.409091	1.30303	0	0	2.31818	0.712121	0	0	0
k117_8472086_58	Hypo-rule applied	hypothetical protein	2184	0.453294	0.196657	0	0	0.0791544	0.0983284	0.0791544	0	0	0
k117_8472086_6	KO:K02988	small subunit ribosomal protein S5	336	4.48925	0.016129	0.123656	0	1.07527	0	1.33871	1.15054	0.784946	0
k117_8472086_7	KO:K02881	large subunit ribosomal protein L18	555	1.57531	0.120988	0	0	0	0.493827	0.812346	0	0.148148	0
k117_8472086_8	KO:K02933	large subunit ribosomal protein L6	387	4.89452	0	0	0.172996	1.18987	2.48101	0	0.628692	0	0.421941
k117_8472086_9	KO:K02994	small subunit ribosomal protein S8	225	4.36	0	0	2.13333	0.826667	0.853333	0.04	0	0	0.506667
k117_8492249_1	COG1426	cytoskeletal protein RodZ	1017	0.461361	0.230681	0	0.230681	0	0	0	0	0	0
k117_8492249_10	Hypo-rule applied	hypothetical protein	345	0.164103	0	0	0	0	0.164103	0	0	0	0
k117_8492249_11	Hypo-rule applied	hypothetical protein	180	0	0	0	0	0	0	0	0	0	0
k117_8492249_12	Hypo-rule applied	hypothetical protein	261	0	0	0	0	0	0	0	0	0	0
k117_8492249_13	Hypo-rule applied	hypothetical protein	210	0	0	0	0	0	0	0	0	0	0
k117_8492249_14	Hypo-rule applied	hypothetical protein	555	0	0	0	0	0	0	0	0	0	0
k117_8492249_15	Hypo-rule applied	hypothetical protein	768	0	0	0	0	0	0	0	0	0	0
k117_8492249_16	Hypo-rule applied	hypothetical protein	846	1.88218	0	0.215517	0.239943	0.41523	0.431034	0.287356	0	0.293103	0
k117_8492249_17	tRNA	tRNA_Gly_TCC	2214	0.25436	0.109012	0	0	0.0968992	0.0484496	0	0	0	0
k117_8492249_18	Hypo-rule applied	hypothetical protein	1551	0.377587	0.142755	0	0.234832	0	0	0	0	0	0
k117_8492249_19	KO:K01649	2-isopropylmalate synthase	1413	0.158353	0	0	0	0.158353	0	0	0	0	0
k117_8492249_2	COG3291	PKD repeat protein	210	2	0	0	0	2	0	0	0	0	0
k117_8492249_20	COG3886	HKD family nuclease	657	0	0	0	0	0	0	0	0	0	0
k117_8492249_21	COG0398	uncharacterized membrane protein YdjX (TVP38/TMEM64 family)	729	0	0	0	0	0	0	0	0	0	0
k117_8492249_22	COG3568	endonuclease/exonuclease/phosphatase family metal-dependent hydrolase	1245	0.386301	0	0	0	0	0.0210046	0.365297	0	0	0
k117_8492249_23	COG4487	hypothetical protein	939	0.294043	0	0	0	0.0316857	0	0.262357	0	0	0
k117_8492249_24	COG0518	GMP synthase-like glutamine amidotransferase	186	0.638889	0	0.638889	0	0	0	0	0	0	0
k117_8492249_25	COG0500	SAM-dependent methyltransferase	1056	0.218543	0.218543	0	0	0	0	0	0	0	0
k117_8492249_3	Hypo-rule applied	hypothetical protein	2136	0.712487	0	0.20141	0	0.410373	0.100705	0	0	0	0
k117_8492249_4	Hypo-rule applied	hypothetical protein	540	0.769231	0	0	0	0.328205	0	0.441026	0	0	0
k117_8492249_5	Hypo-rule applied	hypothetical protein	894	0.634409	0	0	0	0.634409	0	0	0	0	0
k117_8492249_6	Hypo-rule applied	hypothetical protein	669	0.375723	0	0	0	0	0.375723	0	0	0	0
k117_8492249_7	Hypo-rule applied	hypothetical protein	549	0	0	0	0	0	0	0	0	0	0
k117_8492249_8	Hypo-rule applied	hypothetical protein	342	0	0	0	0	0	0	0	0	0	0
k117_8492249_9	Hypo-rule applied	hypothetical protein	729	0.345423	0	0	0	0.345423	0	0	0	0	0
k117_8517198_1	Hypo-rule applied	hypothetical protein	942	1.66793	0.354798	0.252525	0	0.643939	0.252525	0.164141	0	0	0
k117_8517198_2	KO:K00615	transketolase	1050	1.09111	0	0.222222	0	0.646667	0.222222	0	0	0	0
k117_8517198_3	COG0667	aryl-alcohol dehydrogenase-like predicted oxidoreductase	1323	3.08951	0.170503	0.341006	0.170503	0.912191	0.341006	0.813299	0.170503	0.170503	0
k117_8517198_4	Hypo-rule applied	hypothetical protein	279	0.449612	0	0	0	0	0	0	0	0.449612	0
k117_8517198_5	KO:K02221	YggT family protein	615	1.43656	0.430108	0	0	0.395699	0.544086	0.0666667	0	0	0
k117_8517198_6	COG0822/COG2906	NifU-like protein involved in Fe-S cluster formation/bacterioferritin-associated ferredoxin	1200	0.0219048	0	0	0	0	0.0219048	0	0	0	0
k117_8517198_7	KO:K04487	cysteine desulfurase	810	0.30303	0	0	0	0.30303	0	0	0	0	0
k117_8517198_8	Hypo-rule applied	hypothetical protein	378	6.52193	0	0	2.17105	1.75439	0	1.7193	0	0.877193	0
k117_8517198_9	KO:K02956	small subunit ribosomal protein S15	2106	3.06288	0.100716	0.407975	0.49182	0.666667	0.715746	0.47546	0	0.102249	0.102249
k117_8564855_1	COG0286	type I restriction-modification system DNA methylase subunit	60	0	0	0	0	0	0	0	0	0	0
k117_8564855_10	TIGR00229	PAS domain S-box-containing protein	2046	0.0933544	0	0	0.0933544	0	0	0	0	0	0
k117_8564855_11	COG0317	(p)ppGpp synthase/HD superfamily hydrolase	1593	0.2772	0	0	0	0	0	0.2772	0	0	0
k117_8564855_12	COG0716	flavodoxin	1140	0.40404	0.20202	0	0	0	0	0.20202	0	0	0
k117_8564855_13	tRNA	tRNA_Ser_TGA	477	0.954128	0.611621	0	0	0.342508	0	0	0	0	0
k117_8564855_14	KO:K13292	phosphatidylglycerol:prolipoprotein diacylglycerol transferase	156	9.66667	1	2	1	0.833333	0	2.83333	0	1	1
k117_8564855_15	Hypo-rule applied	hypothetical protein	810	0	0	0	0	0	0	0	0	0	0
k117_8564855_16	KO:K06168	tRNA-2-methylthio-N6-dimethylallyladenosine synthase	402	0.793651	0	0	0.793651	0	0	0	0	0	0
k117_8564855_17	KO:K00767	nicotinate-nucleotide pyrophosphorylase (carboxylating)	1353	0	0	0	0	0	0	0	0	0	0
k117_8564855_18	KO:K02314	replicative DNA helicase	924	0.516796	0.258398	0	0	0	0.258398	0	0	0	0
k117_8564855_19	TIGR00151/TIGR00453	2-C-methyl-D-erythritol 2,4-cyclodiphosphate synthase/2-C-methyl-D-erythritol 4-phosphate cytidylyltransferase	1356	0.497512	0	0	0	0.165837	0.165837	0.165837	0	0	0
k117_8564855_2	Hypo-rule applied	hypothetical protein	2034	0.131635	0	0.106157	0	0	0.0254777	0	0	0	0
k117_8564855_20	KO:K00919	4-diphosphocytidyl-2-C-methyl-D-erythritol kinase	1140	0.40202	0.0171717	0	0	0	0.182828	0.20202	0	0	0
k117_8564855_21	KO:K06147	ATP-binding cassette subfamily B protein	828	0.147493	0.147493	0	0	0	0	0	0	0	0
k117_8564855_22	Hypo-rule applied	hypothetical protein	1746	0	0	0	0	0	0	0	0	0	0
k117_8564855_23	KO:K03980	putative peptidoglycan lipid II flippase	798	0	0	0	0	0	0	0	0	0	0
k117_8564855_24	COG0642	signal transduction histidine kinase	1557	0.142146	0.142146	0	0	0	0	0	0	0	0
k117_8564855_25	COG0642	signal transduction histidine kinase	1188	0.192678	0	0	0	0	0	0.192678	0	0	0
k117_8564855_26			567	0	0	0	0	0	0	0	0	0	0
k117_8564855_3	Hypo-rule applied	hypothetical protein	393	0	0	0	0	0	0	0	0	0	0
k117_8564855_4	Hypo-rule applied	hypothetical protein	453	0	0	0	0	0	0	0	0	0	0
k117_8564855_5	COG0682	prolipoprotein diacylglyceryltransferase	189	0	0	0	0	0	0	0	0	0	0
k117_8564855_6	Hypo-rule applied	hypothetical protein	954	0.248756	0	0	0	0.248756	0	0	0	0	0
k117_8564855_7	COG1055	Na+/H+ antiporter NhaD/arsenite permease-like protein	459	0	0	0	0	0	0	0	0	0	0
k117_8564855_8	KO:K03284	magnesium transporter	375	0.888889	0	0	0	0	0.888889	0	0	0	0
k117_8564855_9	Hypo-rule applied	hypothetical protein	912	0.242782	0	0	0	0.242782	0	0	0	0	0
k117_8575795_1	Hypo-rule applied	hypothetical protein	231	0	0	0	0	0	0	0	0	0	0
k117_8575795_10	tRNA	tRNA_His_GTG	198	2.04167	0	0	1	0.458333	0	0	0.583333	0	0
k117_8575795_11	KO:K03427	type I restriction enzyme M protein	207	0	0	0	0	0	0	0	0	0	0
k117_8575795_12	Hypo-rule applied	hypothetical protein	510	0.833333	0	0	0	0.555556	0	0	0.277778	0	0
k117_8575795_2	COG0060	isoleucyl-tRNA synthetase	3201	0.463782	0	0	0.0331039	0.202557	0.228122	0	0	0	0
k117_8575795_3	TIGR02436	four helix bundle protein	369	0	0	0	0	0	0	0	0	0	0
k117_8575795_4	KO:K09022	2-iminobutanoate/2-iminopropanoate deaminase	396	0.512195	0	0	0	0	0.512195	0	0	0	0
k117_8575795_5	KO:K01881	prolyl-tRNA synthetase	1419	3.39638	0.315209	0.315209	0.236407	0.781718	1.03861	0.551615	0	0.157604	0
k117_8575795_6	Hypo-rule applied	hypothetical protein	378	3.41228	0.877193	0.219298	1.67105	0.548246	0.0964912	0	0	0	0
k117_8575795_7	COG1963	acid phosphatase family membrane protein YuiD	411	1.30268	0	0	0	0.743295	0	0.559387	0	0	0
k117_8575795_8	Hypo-rule applied	hypothetical protein	1584	1.08647	0.13947	0	0.27894	0.389121	0.13947	0.13947	0	0	0
k117_8575795_9	COG4591	ABC-type lipoprotein release transport system permease subunit	1281	0.289125	0	0	0	0.176835	0	0	0	0.11229	0
k117_8617608_1	KO:K00789	S-adenosylmethionine synthetase	432	1.47163	0	0.0531915	0	0.70922	0.70922	0	0	0	0
k117_8617608_10	COG0494	8-oxo-dGTP pyrophosphatase MutT (NUDIX family)	942	1.17803	0.414141	0	0	0.417929	0.252525	0.0934343	0	0	0
k117_8617608_11	Hypo-rule applied	hypothetical protein	630	0.416667	0	0	0	0.416667	0	0	0	0	0
k117_8617608_12	KO:K00762	orotate phosphoribosyltransferase	1002	1.81221	0.234742	0.469484	0.234742	0.234742	0.234742	0.403756	0	0	0
k117_8617608_13	KO:K00134	glyceraldehyde 3-phosphate dehydrogenase	1131	0.203874	0.203874	0	0	0	0	0	0	0	0
k117_8617608_14	COG1506	dipeptidyl aminopeptidase/acylaminoacyl peptidase	195	1	0	0	0	0	1	0	0	0	0
k117_8617608_15	Hypo-rule applied	hypothetical protein	540	0	0	0	0	0	0	0	0	0	0
k117_8617608_16	COG4283	hypothetical protein	948	0.997494	0.250627	0	0	0.250627	0.496241	0	0	0	0
k117_8617608_17	tRNA	tRNA_Lys_CTT	1119	1.23839	0.206398	0	0.206398	0.412797	0.412797	0	0	0	0
k117_8617608_18	KO:K01867	tryptophanyl-tRNA synthetase	657	0.106509	0	0	0.106509	0	0	0	0	0	0
k117_8617608_19	TIGR01368	carbamoyl-phosphate synthase small subunit	108	0.824074	0.824074	0	0	0	0	0	0	0	0
k117_8617608_2	Hypo-rule applied	hypothetical protein	396	1.46748	0	0	0	0	1.46748	0	0	0	0
k117_8617608_3	Hypo-rule applied	hypothetical protein	372	1.55405	0	0.0900901	0	0.801802	0.135135	0.527027	0	0	0
k117_8617608_4	Hypo-rule applied	hypothetical protein	510	1.01667	0	0	0	0.0194444	0.444444	0.552778	0	0	0
k117_8617608_5	COG0739	murein DD-endopeptidase MepM/ murein hydrolase activator NlpD	486	0.595238	0	0	0	0	0.595238	0	0	0	0
k117_8617608_6	Hypo-rule applied	hypothetical protein	330	0	0	0	0	0	0	0	0	0	0
k117_8617608_7	Hypo-rule applied	hypothetical protein	597	0	0	0	0	0	0	0	0	0	0
k117_8617608_8	COG1196	chromosome segregation ATPase	342	0	0	0	0	0	0	0	0	0	0
k117_8617608_9	Hypo-rule applied	hypothetical protein	483	1.2012	0	0	0	0	1.2012	0	0	0	0
k117_8842937_1	Hypo-rule applied	hypothetical protein	957	0.247831	0	0	0	0	0.247831	0	0	0	0
k117_8842937_2	COG2339	RsiW-degrading membrane proteinase PrsW (M82 family)	1161	0.332344	0.13452	0	0	0	0.197824	0	0	0	0
k117_8842937_3	TIGR00377	anti-anti-sigma factor	378	1.27632	0	0	0	0.679825	0.596491	0	0	0	0
k117_8842937_4	Hypo-rule applied	hypothetical protein	615	0.843011	0	0	0	0.430108	0	0	0	0.412903	0
k117_8842937_5	COG1378	sugar-specific transcriptional regulator TrmB	768	0.323625	0	0	0	0.323625	0	0	0	0	0
k117_8842937_6	COG1846	DNA-binding MarR family transcriptional regulator	627	0.140461	0	0	0	0.140461	0	0	0	0	0
k117_8899607_1	Hypo-rule applied	hypothetical protein	60	0	0	0	0	0	0	0	0	0	0
k117_8899607_2	COG4886	Leucine-rich repeat (LRR) protein	252	0	0	0	0	0	0	0	0	0	0
k117_8899607_3	Hypo-rule applied	hypothetical protein	10983	0	0	0	0	0	0	0	0	0	0
k117_8899607_4			2421	0	0	0	0	0	0	0	0	0	0
k117_8908863_1	Hypo-rule applied	hypothetical protein	474	0.391975	0	0	0	0.391975	0	0	0	0	0
k117_8908863_2	Hypo-rule applied	hypothetical protein	261	1.56757	0	0	0	1.56757	0	0	0	0	0
k117_8908863_3	KO:K01874	methionyl-tRNA synthetase	1485	0.898876	0.149813	0	0	0.299625	0	0.299625	0	0.149813	0
k117_8908863_4	Hypo-rule applied	hypothetical protein	207	6.77193	0.736842	1.35088	0	0.526316	1.10526	2.15789	0.614035	0.280702	0
k117_8972166_1	Hypo-rule applied	hypothetical protein	1581	1.45772	0.139762	0.279525	0.139762	0.296296	0.22362	0.279525	0	0	0.0992313
k117_8972166_2	COG2339	RsiW-degrading membrane proteinase PrsW (M82 family)	687	1.53817	0.18622	0	0	0.707635	0.396648	0.247672	0	0	0
k117_8972166_3	COG0768	cell division protein FtsI/penicillin-binding protein 2	2403	0.557035	0	0	0.0887705	0	0.0905459	0.200178	0.0887705	0	0.0887705
k117_8972166_4	KO:K01520	dUTP pyrophosphatase	429	0.448029	0	0	0	0	0	0	0	0.448029	0
k117_8972166_5	tRNA	tRNA_Gln_TTG	1050	0.444444	0.444444	0	0	0	0	0	0	0	0
k117_8972166_6	Hypo-rule applied	hypothetical protein	1044	0.223714	0	0	0	0	0	0	0	0.223714	0
k117_9539609_1	Hypo-rule applied	hypothetical protein	219	0	0	0	0	0	0	0	0	0	0
k117_9539609_2	Hypo-rule applied	hypothetical protein	1212	0.188324	0	0	0	0	0	0.188324	0	0	0
k117_9539609_3	COG0642	signal transduction histidine kinase	606	0	0	0	0	0	0	0	0	0	0
k117_954528_1	COG1266	membrane protease YdiL (CAAX protease family)	873	0.276625	0	0	0	0.276625	0	0	0	0	0
k117_954528_10	TIGR02436	four helix bundle protein	354	0.529412	0	0.161765	0	0.367647	0	0	0	0	0
k117_954528_11	tRNA	tRNA_Pro_TGG	1314	0.328179	0.156357	0	0	0	0	0	0.171821	0	0
k117_954528_12	Hypo-rule applied	hypothetical protein	585	2.44828	0	0.455172	0.328736	0.606897	0.45977	0.597701	0	0	0
k117_954528_13	Hypo-rule applied	hypothetical protein	1179	0	0	0	0	0	0	0	0	0	0
k117_954528_14	COG1835	peptidoglycan/LPS O-acetylase OafA/YrhL	123	1.20325	1.20325	0	0	0	0	0	0	0	0
k117_954528_15	KO:K03424	TatD DNase family protein	768	0.315534	0	0	0	0	0	0.315534	0	0	0
k117_954528_16	KO:K07023	putative hydrolase of HD superfamily	588	0.643836	0	0	0	0	0.292237	0.351598	0	0	0
k117_954528_17	COG0612	predicted Zn-dependent peptidase	1269	1.00715	0.178731	0	0.136729	0.334227	0	0.357462	0	0	0
k117_954528_18	COG1305	transglutaminase-like putative cysteine protease	2292	0.186741	0	0.0933707	0	0.0933707	0	0	0	0	0
k117_954528_19	Hypo-rule applied	hypothetical protein	1428	0	0	0	0	0	0	0	0	0	0
k117_954528_2	Hypo-rule applied	hypothetical protein	432	0.450355	0	0	0	0.450355	0	0	0	0	0
k117_954528_20	KO:K03924	MoxR-like ATPase	930	0.246154	0	0	0	0.246154	0	0	0	0	0
k117_954528_21	Hypo-rule applied	hypothetical protein	279	1.00775	0	0	0	0	1.00775	0	0	0	0
k117_954528_22	Hypo-rule applied	hypothetical protein	1443	0	0	0	0	0	0	0	0	0	0
k117_954528_23	COG1956	putative methionine-R-sulfoxide reductase with GAF domain	705	0.0126126	0	0	0.0126126	0	0	0	0	0	0
k117_954528_24	COG5510	predicted small secreted protein	873	1.16736	0.135546	0.276625	0	0.304288	0.117566	0.0567082	0.276625	0	0
k117_954528_25	KO:K00016	L-lactate dehydrogenase	924	2.39406	0.475452	0.248062	0.20155	0.516796	0.498708	0.453488	0	0	0
k117_954528_26	Hypo-rule applied	hypothetical protein	2442	0	0	0	0	0	0	0	0	0	0
k117_954528_27	Hypo-rule applied	hypothetical protein	435	6.50526	1.14737	0	1.67719	2.30175	0	0.214035	0	0.873684	0.291228
k117_954528_28	Hypo-rule applied	hypothetical protein	714	10.5071	1.21986	1.06383	0.531915	2.45213	1.8617	2.12057	0.351064	0.906028	0
k117_954528_29	Hypo-rule applied	hypothetical protein	870	0	0	0	0	0	0	0	0	0	0
k117_954528_3	KO:K03768	peptidyl-prolyl cis-trans isomerase B (cyclophilin B)	771	6.29952	0	0.561997	2.25282	1.5781	0.309179	1.27536	0	0.322061	0
k117_954528_30	rRNA_16S	16S ribosomal RNA	1545	0	0	0	0	0	0	0	0	0	0
k117_954528_31	KO:K02871	large subunit ribosomal protein L13	1260	0.18018	0	0	0	0	0.18018	0	0	0	0
k117_954528_32	KO:K02996	small subunit ribosomal protein S9	1242	1.19048	0.18315	0.18315	0.18315	0.3663	0.0915751	0.18315	0	0	0
k117_954528_33	TIGR01297	cation diffusion facilitator family transporter	2214	0.297481	0.193798	0	0	0.103682	0	0	0	0	0
k117_954528_34	COG2244	O-antigen/teichoic acid export membrane protein	579	3.41725	0	0.4662	0.289044	1.57576	0.037296	0.149184	0.433566	0.4662	0
k117_954528_35	KO:K01939	adenylosuccinate synthase	648	4.36345	0.401606	0.289157	0	1.53815	1.06827	0	0.295181	0.771084	0
k117_954528_36	KO:K01929	UDP-N-acetylmuramoyl-tripeptide--D-alanyl-D-alanine ligase	693	1.10866	0	0	0	0.257827	0.32965	0.521179	0	0	0
k117_954528_37	COG3437	response regulator RpfG family c-di-GMP phosphodiesterase	966	0.735294	0	0	0	0.490196	0.245098	0	0	0	0
k117_954528_38	KO:K02906	large subunit ribosomal protein L3	708	0.664875	0	0.0179211	0	0.320789	0.0716846	0	0	0.25448	0
k117_954528_39	KO:K02926	large subunit ribosomal protein L4	567	0.414868	0	0	0	0.414868	0	0	0	0	0
k117_954528_4	COG0778	nitroreductase	540	2.49487	0	0	0.325641	1.14359	0	0.512821	0.512821	0	0
k117_954528_40	Hypo-rule applied	hypothetical protein	807	1.05784	0	0.118721	0	0.304414	0.304414	0	0	0.330289	0
k117_954528_41	KO:K01784	UDP-glucose 4-epimerase	1518	0.929094	0	0.0248538	0.146199	0.438596	0.146199	0.146199	0.0270468	0	0
k117_954528_42	Hypo-rule applied	hypothetical protein	741	1.86294	0.331641	0	0.338409	0.314721	0.219966	0.326565	0	0.331641	0
k117_954528_43	Hypo-rule applied	hypothetical protein	507	0	0	0	0	0	0	0	0	0	0
k117_954528_44	Hypo-rule applied	hypothetical protein	858	0.125706	0	0.125706	0	0	0	0	0	0	0
k117_954528_45	KO:K03768	peptidyl-prolyl cis-trans isomerase B (cyclophilin B)	1062	0.427632	0	0	0	0.276316	0.151316	0	0	0	0
k117_954528_46	Hypo-rule applied	hypothetical protein	1548	0.500715	0	0	0	0.214592	0.286123	0	0	0	0
k117_954528_47	COG1238	membrane protein YqaA with SNARE-associated domain	1254	0.362319	0	0	0	0.181159	0	0.181159	0	0	0
k117_954528_48	KO:K06153	undecaprenyl-diphosphatase	726	1.69965	0	0.347222	0.694444	0.310764	0	0.347222	0	0	0
k117_954528_49	TIGR01128	DNA polymerase III delta subunit	1536	0.0981241	0.0981241	0	0	0	0	0	0	0	0
k117_954528_5	KO:K02434	aspartyl-tRNA(Asn)/glutamyl-tRNA(Gln) amidotransferase subunit B	1437	0.706294	0	0	0.1554	0.195027	0	0.200466	0	0	0.1554
k117_954528_50	TIGR00350	LCP family protein required for cell wall assembly	1773	0.412816	0	0	0	0	0.289587	0.123229	0	0	0
k117_954528_51	KO:K00147	glutamate-5-semialdehyde dehydrogenase	846	0	0	0	0	0	0	0	0	0	0
k117_954528_52	KO:K01448	N-acetylmuramoyl-L-alanine amidase	1998	0.108225	0	0	0	0.108225	0	0	0	0	0
k117_954528_53	COG4549	uncharacterized protein YcnI	603	0	0	0	0	0	0	0	0	0	0
k117_954528_54	KO:K07391	magnesium chelatase family protein	858	0.899718	0.282486	0	0.282486	0	0.193503	0.141243	0	0	0
k117_954528_55	COG2273	beta-glucanase (GH16 family)	1689	0.862248	0.129955	0	0.129955	0.354776	0	0.117609	0	0.129955	0
k117_954528_56	COG2339	RsiW-degrading membrane proteinase PrsW (M82 family)	1194	0.191571	0.191571	0	0	0	0	0	0	0	0
k117_954528_57	COG4907	uncharacterized membrane protein	1095	0.42328	0.21164	0	0	0	0.21164	0	0	0	0
k117_954528_58	KO:K06187	recombination protein RecR	1440	3.32403	0.155039	0.155039	0.427132	1.29302	0.704651	0.27907	0.155039	0	0.155039
k117_954528_59	KO:K01591	orotidine-5'-phosphate decarboxylase	603	8.65784	0	0	0.944812	3.06623	2.52318	1.42163	0.701987	0	0
k117_954528_6	KO:K00952	nicotinamide-nucleotide adenylyltransferase	516	0.483607	0	0	0	0	0	0.010929	0	0	0.472678
k117_954528_60	Hypo-rule applied	hypothetical protein	213	0	0	0	0	0	0	0	0	0	0
k117_954528_61	COG0126	3-phosphoglycerate kinase	576	0.63615	0	0	0.469484	0	0.166667	0	0	0	0
k117_954528_62	KO:K01775	alanine racemase	426	0.630435	0	0	0	0.630435	0	0	0	0	0
k117_954528_63	Hypo-rule applied	hypothetical protein	594	0	0	0	0	0	0	0	0	0	0
k117_954528_7	COG0768	cell division protein FtsI/penicillin-binding protein 2	1125	0.444103	0	0.0338462	0	0.205128	0	0.205128	0	0	0
k117_954528_8	COG1309	AcrR family transcriptional regulator	660	1.15882	0	0.37451	0	0	0	0.392157	0	0.392157	0
k117_954528_9	COG0295	cytidine deaminase	396	0	0	0	0	0	0	0	0	0	0
k117_9600210_1	Hypo-rule applied	hypothetical protein	708	0.358423	0	0	0	0	0	0.358423	0	0	0
k117_9600210_10	Hypo-rule applied	hypothetical protein	726	0.347222	0	0.347222	0	0	0	0	0	0	0
k117_9600210_11	COG4912	3-methyladenine DNA glycosylase AlkD	585	0.229885	0	0	0	0.105747	0.124138	0	0	0	0
k117_9600210_12	KO:K00640	serine O-acetyltransferase	912	0.523622	0	0	0.261155	0.262467	0	0	0	0	0
k117_9600210_13	KO:K01738	cysteine synthase A	207	0	0	0	0	0	0	0	0	0	0
k117_9600210_14	TIGR03980	hybrid cluster-associated redox disulfide protein	900	4.61333	1.86667	0.8	0	1.14	0.266667	0.54	0	0	0
k117_9600210_15	KO:K00826	branched-chain amino acid aminotransferase	1806	0.239734	0	0.120773	0	0	0	0.118961	0	0	0
k117_9600210_16	Hypo-rule applied	hypothetical protein	291	1.96454	0	0	0	0	0	0	0	0.546099	1.41844
k117_9600210_17	COG2002	bifunctional DNA-binding transcriptional regulator/antitoxin component of YhaV-PrlF toxin-antitoxin module	1167	0	0	0	0	0	0	0	0	0	0
k117_9600210_18	COG0438	glycosyltransferase involved in cell wall biosynthesis	1167	0	0	0	0	0	0	0	0	0	0
k117_9600210_19	COG0438	glycosyltransferase involved in cell wall biosynthesis	885	0.816327	0	0	0	0.816327	0	0	0	0	0
k117_9600210_2	KO:K06178/KO:K06182	23S rRNA pseudouridine2605 synthase/23S rRNA pseudouridine2604 synthase	183	0	0	0	0	0	0	0	0	0	0
k117_9600210_20	KO:K00858	NAD+ kinase	363	0	0	0	0	0	0	0	0	0	0
k117_9600210_21	Hypo-rule applied	hypothetical protein	102	0.72549	0	0.72549	0	0	0	0	0	0	0
k117_9600210_22	COG0710	3-dehydroquinate dehydratase	717	0.62963	0.324515	0	0	0.305115	0	0	0	0	0
k117_9600210_23	KO:K00973	glucose-1-phosphate thymidylyltransferase	963	0.246002	0	0	0	0	0	0	0	0.246002	0
k117_9600210_24	COG2148	lipopolysaccharide/colanic/teichoic acid biosynthesis glycosyltransferase	1371	0.152334	0	0	0	0	0	0	0	0.152334	0
k117_9600210_25	TIGR00271	uncharacterized hydrophobic protein (TIGR00271 family)	684	0.374532	0	0	0	0	0.374532	0	0	0	0
k117_9600210_26	COG0744	membrane peptidoglycan carboxypeptidase	3798	0.398026	0.0548246	0.0548246	0	0.164474	0.123904	0	0	0	0
k117_9600210_27	Hypo-rule applied	hypothetical protein	1389	0.54883	0.225989	0.16142	0	0.16142	0	0	0	0	0
k117_9600210_3	KO:K05337	ferredoxin	1053	0	0	0	0	0	0	0	0	0	0
k117_9600210_4	KO:K03629	DNA replication and repair protein RecF	621	0.089172	0.089172	0	0	0	0	0	0	0	0
k117_9600210_5	KO:K07477	translin	423	2.87179	0	0	0	0	0.732601	1.40659	0	0.732601	0
k117_9600210_6	KO:K02950	small subunit ribosomal protein S12	456	1.74837	0	0	0	0.601307	0.70915	0	0	0	0.437909
k117_9600210_7	KO:K02992	small subunit ribosomal protein S7	318	3.82738	0.255952	0	0	1.46429	1.1369	0	0	0.970238	0
k117_9600210_8	KO:K03671	thioredoxin 1	945	0.251572	0	0.251572	0	0	0	0	0	0	0
k117_9600210_9	Hypo-rule applied	hypothetical protein	771	0.644122	0	0	0.322061	0	0	0	0	0.322061	0
k117_963261_1	Hypo-rule applied	hypothetical protein	1662	0.595238	0.198413	0	0	0.26455	0.132275	0	0	0	0
k117_963261_10	COG1943	REP element-mobilizing transposase RayT	1122	0	0	0	0	0	0	0	0	0	0
k117_963261_11	KO:K09760	DNA recombination protein RmuC	630	1.66667	0.416667	0	0	0.416667	0.416667	0.416667	0	0	0
k117_963261_12	COG3647	uncharacterized membrane protein YjdF	642	0.353659	0	0	0	0.353659	0	0	0	0	0
k117_963261_13	Hypo-rule applied	hypothetical protein	1701	0.257898	0.128949	0	0	0.128949	0	0	0	0	0
k117_963261_14	KO:K01887	arginyl-tRNA synthetase	3867	0.720743	0	0.107614	0.16142	0.156309	0.0634921	0.231907	0	0	0
k117_963261_15	Hypo-rule applied	hypothetical protein	900	0.8	0	0	0.266667	0.533333	0	0	0	0	0
k117_963261_2	COG0553	SNF2 family DNA or RNA helicase	2502	0.461735	0.085034	0.0846088	0	0.170068	0.085034	0	0	0	0.0369898
k117_963261_3	Hypo-rule applied	hypothetical protein	663	1.35088	0	0.265107	0	0.584795	0.430799	0.0701754	0	0	0
k117_963261_4	COG2149	uncharacterized membrane protein YidH (DUF202 family)	537	1.24031	0.25323	0	0	0	0.470284	0	0.516796	0	0
k117_963261_5	KO:K01934	5-formyltetrahydrofolate cyclo-ligase	591	0	0	0	0	0	0	0	0	0	0
k117_963261_6	TIGR02397	DNA polymerase III subunit gamma/tau	1566	0.279661	0.279661	0	0	0	0	0	0	0	0
k117_963261_7	KO:K12339	cysteine synthase B	897	3.47122	0.380187	0.53012	0.242303	1.14458	0.726908	0.267738	0.179384	0	0
k117_963261_8	Hypo-rule applied	hypothetical protein	198	0	0	0	0	0	0	0	0	0	0
k117_963261_9	Hypo-rule applied	hypothetical protein	630	0	0	0	0	0	0	0	0	0	0
k117_9711341_1	KO:K01955	carbamoyl-phosphate synthase large subunit	1662	0.595238	0.0661376	0	0	0.26455	0	0.26455	0	0	0
k117_9711341_10	COG3174	uncharacterized membrane protein (DUF4010 family)	1281	0.328912	0.176835	0	0	0.152078	0	0	0	0	0
k117_9711341_11	KO:K00099	1-deoxy-D-xylulose-5-phosphate reductoisomerase	1062	0.219298	0	0	0.219298	0	0	0	0	0	0
k117_9711341_12	Hypo-rule applied	hypothetical protein	1032	0	0	0	0	0	0	0	0	0	0
k117_9711341_13	KO:K03321	SulP family sulfate permease	1539	0	0	0	0	0	0	0	0	0	0
k117_9711341_14	Hypo-rule applied	hypothetical protein	834	0.292398	0	0	0.292398	0	0	0	0	0	0
k117_9711341_15	COG1277	ABC-type transport system involved in multi-copper enzyme maturation permease subunit	753	0	0	0	0	0	0	0	0	0	0
k117_9711341_16	KO:K01990	ABC-2 type transport system ATP-binding protein	717	0.287478	0	0	0	0.181658	0	0	0.0529101	0	0.0529101
k117_9711341_17	COG1028	NAD(P)-dependent dehydrogenase (short-subunit alcohol dehydrogenase family)	717	2.68254	0	0	0.179894	0.529101	0.915344	1.0582	0	0	0
k117_9711341_18	KO:K02892	large subunit ribosomal protein L23	309	2.48428	1.06918	0	0.36478	0.421384	0.628931	0	0	0	0
k117_9711341_19	KO:K02886	large subunit ribosomal protein L2	840	4.52754	0.434783	0.228986	0.289855	1.15942	0.227536	1.53043	0	0.656522	0
k117_9711341_2	KO:K03438	16S rRNA (cytosine1402-N4)-methyltransferase	945	2.97233	0.0402516	0.883019	0.145912	0.561006	0.754717	0.0842767	0.251572	0.251572	0
k117_9711341_20	KO:K02965	small subunit ribosomal protein S19	270	8.78333	0	0	0	1.16667	0	1.06667	1.15	3	2.4
k117_9711341_21	KO:K02890	large subunit ribosomal protein L22	405	2.92941	0	0	0.784314	1.17647	0.509804	0.4	0	0.0588235	0
k117_9711341_22	KO:K02982	small subunit ribosomal protein S3	660	3.11176	0	0.588235	0.392157	1.11373	0.339216	0.501961	0	0	0.176471
k117_9711341_23	KO:K11752	diaminohydroxyphosphoribosylaminopyrimidine deaminase/5-amino-6-(5-phosphoribosylamino)uracil reductase	1056	0.182119	0	0.149007	0	0	0	0.0331126	0	0	0
k117_9711341_24	KO:K07258	D-alanyl-D-alanine carboxypeptidase (penicillin-binding protein 5/6)	897	0	0	0	0	0	0	0	0	0	0
k117_9711341_25	COG1589	cell division septal protein FtsQ	1005	0.233918	0	0	0	0	0	0.233918	0	0	0
k117_9711341_26	Hypo-rule applied	hypothetical protein	180	1.43333	0	0	0	0	0.766667	0.666667	0	0	0
k117_9711341_27	Hypo-rule applied	hypothetical protein	5535	4.37902	0.125534	0.513092	0.274466	1.50641	0.827484	0.834912	0.0371402	0.148561	0.111421
k117_9711341_3	Hypo-rule applied	hypothetical protein	363	6.30986	0.976526	1.40845	0.849765	1.07512	0.413146	0.0657277	0	0.58216	0.938967
k117_9711341_4	KO:K06925	tRNA threonylcarbamoyladenosine biosynthesis protein TsaE	1149	0.384384	0	0.2002	0	0.184184	0	0	0	0	0
k117_9711341_5	Hypo-rule applied	hypothetical protein	2556	1.37822	0.166251	0.0810474	0.166251	0.498753	0.217373	0.16542	0.0831255	0	0
k117_9711341_6	Hypo-rule applied	hypothetical protein	3015	0.267714	0	0	0.069808	0	0.128098	0	0	0	0.069808
k117_9711341_7	Hypo-rule applied	hypothetical protein	1386	0.282362	0	0.139159	0	0.143204	0	0	0	0	0
k117_9711341_8	KO:K00931	glutamate 5-kinase	1074	0.21645	0	0	0	0	0	0	0	0	0.21645
k117_9711341_9	KO:K00286	pyrroline-5-carboxylate reductase	840	0	0	0	0	0	0	0	0	0	0
k117_9801227_1	COG1388	LysM repeat protein	4668	1.15471	0	0.0885348	0.0885348	0.460159	0.163347	0.309872	0	0.0442674	0
k117_9801227_10	Hypo-rule applied	hypothetical protein	117	0.846154	0	0.846154	0	0	0	0	0	0	0
k117_9801227_11	Hypo-rule applied	hypothetical protein	654	0.384921	0	0	0	0.384921	0	0	0	0	0
k117_9801227_12	KO:K03550	Holliday junction DNA helicase RuvA	570	0.530952	0	0.530952	0	0	0	0	0	0	0
k117_9801227_13	COG0330	regulator of protease activity HflC (stomatin/prohibitin superfamily)	771	3.24155	0.644122	0.376812	0	0.322061	0.644122	1.0934	0.161031	0	0
k117_9801227_14	Hypo-rule applied	hypothetical protein	402	0.734127	0	0	0	0	0	0.734127	0	0	0
k117_9801227_15	KO:K11646	3-dehydroquinate synthase II	1005	1.65029	0	0.584795	0.194152	0	0.403509	0.233918	0	0.233918	0
k117_9801227_16	KO:K03553	recombination protein RecA	1053	5.22259	0.442968	0.0287929	0	2.10631	1.24806	1.17497	0	0	0.221484
k117_9801227_17	COG4416	phage FluMu protein Com	258	0.37963	0	0	0	0	0.0833333	0.296296	0	0	0
k117_9801227_18	COG0679	predicted permease	585	1.33793	0.418391	0	0	0	0.229885	0.229885	0	0.45977	0
k117_9801227_19	Hypo-rule applied	hypothetical protein	1902	0.978311	0.388128	0.102169	0.0570776	0.202626	0.22831	0	0	0	0
k117_9801227_2	Hypo-rule applied	hypothetical protein	1032	1.21429	0.226757	0.226757	0	0	0.307256	0	0	0.453515	0
k117_9801227_20	KO:K03696	ATP-dependent Clp protease ATP-binding subunit ClpC	2622	0.652913	0	0	0	0.152104	0.0809061	0.258091	0	0.161812	0
k117_9801227_21	KO:K01736	chorismate synthase	1038	0	0	0	0	0	0	0	0	0	0
k117_9801227_22	KO:K02963	small subunit ribosomal protein S18	270	1.86667	0	0	0	0	0	0	0	1.86667	0
k117_9801227_23	KO:K02990	small subunit ribosomal protein S6	402	3.19841	0.623016	0	0	0.194444	0.730159	1.37698	0	0.27381	0
k117_9801227_24	tRNA	tRNA_Arg_TCG	1089	1.46113	0	0.212993	0.212993	0.396166	0.212993	0.425985	0	0	0
k117_9801227_25	TIGR00966	preprotein translocase SecF subunit	789	0.471049	0	0	0	0	0	0.158059	0	0	0.312989
k117_9801227_26	KO:K07001	NTE family protein	1884	1.75202	0.11534	0.230681	0.11534	0.5	0.449827	0.34083	0	0	0
k117_9801227_27	KO:K12574	ribonuclease J	573	0.834515	0	0.13948	0.472813	0	0	0.222222	0	0	0
k117_9801227_28	Hypo-rule applied	hypothetical protein	624	0.333333	0	0	0	0	0.333333	0	0	0	0
k117_9801227_29	Hypo-rule applied	hypothetical protein	204	0	0	0	0	0	0	0	0	0	0
k117_9801227_3	KO:K00278	L-aspartate oxidase	1401	0.469225	0	0.14948	0	0	0.159872	0.159872	0	0	0
k117_9801227_30	Hypo-rule applied	hypothetical protein	189	0	0	0	0	0	0	0	0	0	0
k117_9801227_31	Hypo-rule applied	hypothetical protein	225	1.66667	0	0	1.66667	0	0	0	0	0	0
k117_9801227_32	Hypo-rule applied	hypothetical protein	1299	0.340296	0	0	0	0	0	0.166232	0	0	0.174064
k117_9801227_33	COG0607	rhodanese-related sulfurtransferase	1761	0	0	0	0	0	0	0	0	0	0
k117_9801227_34	COG3848	phosphohistidine swiveling domain-containing protein	1323	0.71185	0.170503	0	0.161978	0.294118	0.0852515	0	0	0	0
k117_9801227_4	TIGR00573	DNA polymerase III epsilon subunit family exonuclease	2595	1.17464	0.245399	0.0817996	0.245399	0.0294479	0.245399	0.245399	0.0817996	0	0
k117_9801227_5	Hypo-rule applied	hypothetical protein	1002	1.09742	0.234742	0	0.234742	0.430751	0	0	0	0.197183	0
k117_9801227_6	Hypo-rule applied	hypothetical protein	1374	1.3652	0.112745	0.245098	0.218954	0.323529	0.326797	0	0.138072	0	0
k117_9801227_7	Hypo-rule applied	hypothetical protein	2859	0.488741	0	0.073828	0.147656	0.0826873	0.073828	0.110742	0	0	0
k117_9801227_8	Hypo-rule applied	hypothetical protein	1566	1.99929	0.129237	0.132768	0.41596	0.420904	0.413842	0.133475	0	0.211864	0.141243
k117_9801227_9	Hypo-rule applied	hypothetical protein	1287	0.48285	0	0.161829	0	0.175902	0	0	0	0.145119	0

## Sheet: Bin151
			EDB1 Sept12 Day	EDB1 Sept12 Day	EDB1 Sept12 Day	EDB1 Sept12 Night	EDB1 Sept12 Night	EDB1 Sept12 Night
contigName	contigLen	totalAvgDepth	303.bam	304.bam	305.bam	364.bam	365.bam	366.bam
k117_10096012_1	1029	0.455063	0	0.455063	0	0	0	0
k117_10096012_2	198	0	0	0	0	0	0	0
k117_10096012_3	1152	3.13273	0.230539	0.199601	0.542914	1.00299	0.299401	0.857285
k117_10096012_4	852	0.2849	0.2849	0	0	0	0	0
k117_10096012_5	972	0	0	0	0	0	0	0
k117_10112872_1	168	0	0	0	0	0	0	0
k117_10112872_10	663	0.389864	0.389864	0	0	0	0	0
k117_10112872_11	1722	0	0	0	0	0	0	0
k117_10112872_12	243	0	0	0	0	0	0	0
k117_10112872_13	747	0.479062	0	0.278057	0	0	0	0.201005
k117_10112872_14	816	0.234234	0	0	0	0	0	0.234234
k117_10112872_15	255	0	0	0	0	0	0	0
k117_10112872_16	1503	0.14782	0	0	0.14782	0	0	0
k117_10112872_2	504	1.58757	0	0.457627	0	1.12994	0	0
k117_10112872_3	204	0	0	0	0	0	0	0
k117_10112872_4	414	0.261364	0.193182	0	0	0	0	0.0681818
k117_10112872_5	1005	0.467836	0	0	0.233918	0.233918	0	0
k117_10112872_6	4980	0.165631	0.0828157	0	0.0414079	0	0	0.0414079
k117_10112872_7	1569	1.02537	0	0	0.281889	0.140944	0.279774	0.322763
k117_10112872_8	984	0.719424	0.239808	0	0.239808	0.239808	0	0
k117_10112872_9	1290	0.628947	0.287719	0	0.263158	0	0.0780702	0
k117_10143109_1	1329	0.339271	0.169635	0	0	0.169635	0	0
k117_10143109_10	273	6.48781	0.813008	0	4.69919	0	0	0.97561
k117_10143109_11	447	2.6532	0	0	2.18519	0	0.468013	0
k117_10143109_12	1344	0.5067	0	0	0	0.474874	0	0.0318258
k117_10143109_13	744	0	0	0	0	0	0	0
k117_10143109_14	1392	0	0	0	0	0	0	0
k117_10143109_15	309	0	0	0	0	0	0	0
k117_10143109_16	561	0	0	0	0	0	0	0
k117_10143109_17	1170	1.37255	0.196078	0	0	0.784314	0	0.392157
k117_10143109_18	555	3.34568	1.37037	0	0.987654	0	0	0.987654
k117_10143109_2	2511	0.174926	0.174926	0	0	0	0	0
k117_10143109_3	480	0	0	0	0	0	0	0
k117_10143109_4	423	4.4652	2.12454	0	0	1.96703	0	0.373626
k117_10143109_5	2118	1.5564	0.203252	0	0.385163	0.363821	0	0.604167
k117_10143109_6	747	0	0	0	0	0	0	0
k117_10143109_7	1191	0	0	0	0	0	0	0
k117_10143109_8	3243	0.192693	0	0	0	0.192693	0	0
k117_10143109_9	1158	0.198413	0	0.198413	0	0	0	0
k117_1016538_1	489	0	0	0	0	0	0	0
k117_1016538_10	360	0.952381	0	0	0	0	0	0.952381
k117_1016538_2	165	1.8	0	0	0	0	1.8	0
k117_1016538_3	1038	0.675676	0.675676	0	0	0	0	0
k117_1016538_4	189	1	0	0	1	0	0	0
k117_1016538_5	1197	0.183381	0	0	0	0.183381	0	0
k117_1016538_6	255	0	0	0	0	0	0	0
k117_1016538_7	492	6.2193	0	0	0	2.28947	2.14912	1.7807
k117_1016538_8	1053	4.81285	0.390919	0	1.3289	1.3289	0.389812	1.37431
k117_1016538_9	984	1.44724	0	0	0.239808	0	0.239808	0.967626
k117_1019035_1	696	5.19414	4.15568	0.203297	0.503663	0	0	0.331502
k117_1019035_10	1053	0.812846	0.221484	0.152824	0	0	0.221484	0.217054
k117_1019035_11	486	0.258929	0	0.258929	0	0	0	0
k117_1019035_12	618	0.690171	0	0	0.690171	0	0	0
k117_1019035_13	636	0.411523	0	0	0	0	0	0.411523
k117_1019035_14	933	0.127714	0	0	0.127714	0	0	0
k117_1019035_15	1317	0.0856898	0	0.0856898	0	0	0	0
k117_1019035_16	597	0	0	0	0	0	0	0
k117_1019035_17	264	0	0	0	0	0	0	0
k117_1019035_18	849	0	0	0	0	0	0	0
k117_1019035_19	1245	0	0	0	0	0	0	0
k117_1019035_2	279	0	0	0	0	0	0	0
k117_1019035_20	957	0.247831	0	0	0.247831	0	0	0
k117_1019035_21	210	0	0	0	0	0	0	0
k117_1019035_22	624	5.73629	0.843882	0	1.26582	1.68354	0.843882	1.09916
k117_1019035_23	579	7.88578	2.43124	0.312354	0	2.38695	0.794872	1.96037
k117_1019035_24	777	0	0	0	0	0	0	0
k117_1019035_25	558	0.629902	0	0	0	0	0.629902	0
k117_1019035_26	573	0	0	0	0	0	0	0
k117_1019035_27	837	0	0	0	0	0	0	0
k117_1019035_28	504	0	0	0	0	0	0	0
k117_1019035_29	636	0	0	0	0	0	0	0
k117_1019035_3	2481	0	0	0	0	0	0	0
k117_1019035_30	435	0	0	0	0	0	0	0
k117_1019035_31	897	1.59036	0.452477	0.267738	0.870147	0	0	0
k117_1019035_32	414	0.69697	0.69697	0	0	0	0	0
k117_1019035_33	240	0.944444	0	0	0	0	0	0.944444
k117_1019035_34	1251	1.30881	0.164396	0	0.374205	0.770209	0	0
k117_1019035_35	177	0	0	0	0	0	0	0
k117_1019035_36	459	0	0	0	0	0	0	0
k117_1019035_37	783	0	0	0	0	0	0	0
k117_1019035_38	645	0.674747	0	0	0	0	0	0.674747
k117_1019035_39	171	0	0	0	0	0	0	0
k117_1019035_4	714	0.225177	0	0	0.225177	0	0	0
k117_1019035_40	828	0.858407	0.560472	0	0.294985	0	0.00294985	0
k117_1019035_41	1467	0	0	0	0	0	0	0
k117_1019035_42	921	0	0	0	0	0	0	0
k117_1019035_43	219	0	0	0	0	0	0	0
k117_1019035_44	270	0.258333	0.258333	0	0	0	0	0
k117_1019035_45	366	0.194444	0.194444	0	0	0	0	0
k117_1019035_46	705	0	0	0	0	0	0	0
k117_1019035_47	276	21.381	2.07143	0	0.388889	14.0159	3.13492	1.76984
k117_1019035_48	453	0.643564	0.148515	0	0	0	0.49505	0
k117_1019035_49	1743	0.957941	0.125549	0	0	0.706842	0.125549	0
k117_1019035_5	1647	0.10354	0.10354	0	0	0	0	0
k117_1019035_50	927	0	0	0	0	0	0	0
k117_1019035_51	573	0	0	0	0	0	0	0
k117_1019035_52	165	0	0	0	0	0	0	0
k117_1019035_53	612	0	0	0	0	0	0	0
k117_1019035_54	4314	0.352786	0	0	0.208694	0.0960615	0	0.0480307
k117_1019035_55	6372	0.247027	0.096432	0	0.064288	0.064288	0	0.0220186
k117_1019035_56	696	1.0989	0	0	0	0	0	1.0989
k117_1019035_57	1116	0.623188	0.621118	0	0.00207039	0	0	0
k117_1019035_58	915	2.1085	0	0.261438	0	1.00261	0.19085	0.653595
k117_1019035_59	636	1.23457	0	0	0	0	0.411523	0.823045
k117_1019035_6	402	0	0	0	0	0	0	0
k117_1019035_60	705	0	0	0	0	0	0	0
k117_1019035_61	1425	0.926275	0.625882	0.0282353	0	0.115294	0.156863	0
k117_1019035_62	1941	2.28141	0.437744	0	0.293132	0.689001	0.446678	0.414852
k117_1019035_63	294	0.666667	0.666667	0	0	0	0	0
k117_1019035_64	735	0	0	0	0	0	0	0
k117_1019035_65	765	0	0	0	0	0	0	0
k117_1019035_66	867	0	0	0	0	0	0	0
k117_1019035_67	453	0.80198	0	0	0.181518	0.620462	0	0
k117_1019035_68	1677	0	0	0	0	0	0	0
k117_1019035_69	402	0	0	0	0	0	0	0
k117_1019035_7	447	0	0	0	0	0	0	0
k117_1019035_70	345	0	0	0	0	0	0	0
k117_1019035_8	1221	0.169935	0.076564	0.0933707	0	0	0	0
k117_1019035_9	570	0.476191	0	0	0.47619	0	0	0
k117_1047910_1	1125	0.205128	0	0	0.205128	0	0	0
k117_1047910_2	321	0	0	0	0	0	0	0
k117_1047910_3	549	0	0	0	0	0	0	0
k117_1047910_4	555	0.493827	0	0	0.493827	0	0	0
k117_107855_1	612	0	0	0	0	0	0	0
k117_107855_10	1764	0.495663	0	0.247831	0.123916	0	0.123916	0
k117_107855_11	1656	0	0	0	0	0	0	0
k117_107855_12	2148	0.2002	0	0	0	0	0	0.2002
k117_107855_13	174	0	0	0	0	0	0	0
k117_107855_14	279	0	0	0	0	0	0	0
k117_107855_15	285	0	0	0	0	0	0	0
k117_107855_16	324	0.655172	0	0	0	0	0	0.655172
k117_107855_2	186	0	0	0	0	0	0	0
k117_107855_3	423	0	0	0	0	0	0	0
k117_107855_4	237	0	0	0	0	0	0	0
k117_107855_5	474	0.339506	0	0	0	0.339506	0	0
k117_107855_6	585	0.505747	0	0	0	0.505747	0	0
k117_107855_7	327	0	0	0	0	0	0	0
k117_107855_8	531	1.73491	0	0	0.160105	0	0	1.5748
k117_107855_9	1377	1.08476	0	0	0.436023	0	0.325998	0.322738
k117_1183207_1	939	0.253485	0	0	0.253485	0	0	0
k117_1183207_2	2118	0.248476	0	0	0.050813	0	0	0.197663
k117_1183207_3	1902	1.04852	0.347032	0	0.196918	0.114155	0.17637	0.214041
k117_1183207_4	1809	2.5642	0.879445	0	0.601567	0.361664	0.361664	0.359855
k117_1183207_5	723	0.095986	0	0	0	0.095986	0	0
k117_1183207_6	150	0	0	0	0	0	0	0
k117_1183207_7	669	0	0	0	0	0	0	0
k117_1183207_8	1512	0.857562	0	0	0.146843	0.123348	0	0.587372
k117_1183207_9	1422	0.471698	0.314465	0	0	0	0	0.157233
k117_1373050_1	321	0.48538	0	0	0	0	0.415205	0.0701754
k117_1373050_2	1329	0.563189	0	0	0	0.508906	0.0271416	0.0271416
k117_1418358_1	1347	0	0	0	0	0	0	0
k117_1418358_10	1569	0.140944	0	0	0	0	0.140944	0
k117_1418358_11	144	0	0	0	0	0	0	0
k117_1418358_12	1200	4.47905	1.14286	0.190476	0.93619	0.380952	0.510476	1.3181
k117_1418358_2	612	0.32684	0	0	0	0	0	0.32684
k117_1418358_3	927	0.440154	0	0	0.182754	0	0	0.2574
k117_1418358_4	123	0	0	0	0	0	0	0
k117_1418358_5	117	25.7436	4.52991	0.273504	3.49573	4.61538	3.23077	9.59829
k117_1418358_6	261	278.171	38.5586	4.93694	30.8108	79.6937	32	92.1712
k117_1418358_7	354	144.667	32.8824	2.63235	15.549	35.3725	14.799	43.4314
k117_1418358_8	2883	0.987925	0.329308	0	0.0731797	0.585437	0	0
k117_1418358_9	282	0	0	0	0	0	0	0
k117_1501332_1	483	0.0810811	0	0	0.0810811	0	0	0
k117_1501332_2	873	0	0	0	0	0	0	0
k117_1583116_1	1818	0.170264	0.119904	0	0.0503597	0	0	0
k117_1583116_10	1287	0.833773	0	0	0.351803	0	0.175902	0.306069
k117_1583116_11	423	1.01832	1.01832	0	0	0	0	0
k117_1583116_12	897	0	0	0	0	0	0	0
k117_1583116_13	615	0	0	0	0	0	0	0
k117_1583116_14	243	0	0	0	0	0	0	0
k117_1583116_15	561	0.36983	0	0	0.36983	0	0	0
k117_1583116_2	1095	0	0	0	0	0	0	0
k117_1583116_3	408	0	0	0	0	0	0	0
k117_1583116_4	963	0	0	0	0	0	0	0
k117_1583116_5	258	5.25	0	0	0	0.833333	0.685185	3.73148
k117_1583116_6	1293	0.39895	0.223972	0	0	0	0	0.174978
k117_1583116_7	240	1.67778	1.46667	0	0	0	0	0.211111
k117_1583116_8	909	0.687747	0.687747	0	0	0	0	0
k117_1583116_9	1248	1.30146	0	0	0.126594	0	0.546448	0.628415
k117_1612578_1	144	0	0	0	0	0	0	0
k117_1612578_2	492	0.0730994	0.0730994	0	0	0	0	0
k117_1612578_3	1377	0.162999	0.162999	0	0	0	0	0
k117_1657868_1	522	0	0	0	0	0	0	0
k117_1657868_10	324	0	0	0	0	0	0	0
k117_1657868_11	1158	0.0327381	0	0	0.0327381	0	0	0
k117_1657868_12	1002	0.0387324	0	0	0	0	0.0387324	0
k117_1657868_13	267	0	0	0	0	0	0	0
k117_1657868_14	777	0	0	0	0	0	0	0
k117_1657868_15	642	2.06504	1.55691	0	0.50813	0	0	0
k117_1657868_16	1098	0	0	0	0	0	0	0
k117_1657868_17	906	0	0	0	0	0	0	0
k117_1657868_18	6450	0.507936	0.15873	0	0	0.222222	0.0634921	0.0634921
k117_1657868_19	591	0	0	0	0	0	0	0
k117_1657868_2	1947	0.445186	0	0	0.111297	0.33389	0	0
k117_1657868_20	228	25.5	8.02564	1.42308	6.10256	6.08974	2.79487	1.0641
k117_1657868_21	228	0.0128205	0	0	0	0	0	0.0128205
k117_1657868_22	144	0	0	0	0	0	0	0
k117_1657868_3	294	0	0	0	0	0	0	0
k117_1657868_4	246	0.65625	0	0	0	0	0	0.65625
k117_1657868_5	987	0.164875	0	0	0	0	0.119474	0.0454002
k117_1657868_6	369	0.872146	0	0	0	0	0.872146	0
k117_1657868_7	1638	0	0	0	0	0	0	0
k117_1657868_8	468	0	0	0	0	0	0	0
k117_1657868_9	762	0	0	0	0	0	0	0
k117_1696115_1	696	0	0	0	0	0	0	0
k117_1696115_2	510	0	0	0	0	0	0	0
k117_1696115_3	291	0.666667	0	0	0	0.666667	0	0
k117_1696115_4	438	0	0	0	0	0	0	0
k117_1699227_1	789	0.109546	0	0	0.0547731	0	0	0.0547731
k117_1699227_2	912	0	0	0	0	0	0	0
k117_1703895_1	234	0	0	0	0	0	0	0
k117_1703895_2	987	0.236559	0.236559	0	0	0	0	0
k117_1717786_1	723	0.656195	0.656195	0	0	0	0	0
k117_1717786_2	1440	0	0	0	0	0	0	0
k117_1717786_3	1002	0.153756	0.153756	0	0	0	0	0
k117_1717786_4	1251	0.544959	0	0	0	0	0	0.544959
k117_1717786_5	1512	0.845815	0.441997	0.146843	0	0.146843	0.110132	0
k117_1770344_1	543	3.64885	1.9771	0	1.57506	0	0.0966921	0
k117_1770344_2	1152	0.199601	0	0	0	0	0.199601	0
k117_1770344_3	612	0	0	0	0	0	0	0
k117_1788596_1	96	0	0	0	0	0	0	0
k117_1788596_2	1023	0	0	0	0	0	0	0
k117_1899110_1	1365	0.823045	0.493827	0.164609	0	0	0	0.164609
k117_1899110_10	303	0	0	0	0	0	0	0
k117_1899110_11	762	0.928105	0.653595	0	0	0.27451	0	0
k117_1899110_12	426	0	0	0	0	0	0	0
k117_1899110_13	417	0	0	0	0	0	0	0
k117_1899110_2	927	0	0	0	0	0	0	0
k117_1899110_3	501	1.02564	0.569801	0	0	0.45584	0	0
k117_1899110_4	1131	0	0	0	0	0	0	0
k117_1899110_5	1197	0	0	0	0	0	0	0
k117_1899110_6	1002	0.558685	0	0.0985916	0	0	0	0.460094
k117_1899110_7	1392	0	0	0	0	0	0	0
k117_1899110_8	240	0	0	0	0	0	0	0
k117_1899110_9	309	0	0	0	0	0	0	0
k117_1959768_1	1755	0	0	0	0	0	0	0
k117_1959768_2	510	0	0	0	0	0	0	0
k117_1959768_3	177	0	0	0	0	0	0	0
k117_1959768_4	1224	0.0111732	0	0	0	0	0.0111732	0
k117_1959768_5	1443	0	0	0	0	0	0	0
k117_1965513_1	336	4.17204	0	0	1.65054	0.532258	1.98925	0
k117_1965513_2	450	0.0533333	0.03	0	0	0	0.0233333	0
k117_1975377_1	375	4.14667	0	0	0	2.22222	1.92444	0
k117_1975377_2	1344	3.12982	0	0	0.208543	0.955611	1.35427	0.61139
k117_19879_1	117	0	0	0	0	0	0	0
k117_19879_10	207	0	0	0	0	0	0	0
k117_19879_11	315	2.32121	0.557576	0	0.721212	0	0	1.04242
k117_19879_12	408	10.7209	2.5	1.32171	0	0	1.28295	5.61628
k117_19879_13	366	4.63889	1.90741	0	1.44444	0	0.87037	0.416667
k117_19879_14	1005	0.233918	0	0	0	0	0	0.233918
k117_19879_15	267	0	0	0	0	0	0	0
k117_19879_16	861	1.80309	0	0	0.203938	1.59916	0	0
k117_19879_17	681	0	0	0	0	0	0	0
k117_19879_18	1179	0	0	0	0	0	0	0
k117_19879_19	318	0	0	0	0	0	0	0
k117_19879_2	531	1.40682	0.356955	0	0.524934	0	0.524934	0
k117_19879_20	690	0	0	0	0	0	0	0
k117_19879_21	279	0	0	0	0	0	0	0
k117_19879_3	270	1.21667	0	0	1.21667	0	0	0
k117_19879_4	258	0	0	0	0	0	0	0
k117_19879_5	225	0	0	0	0	0	0	0
k117_19879_6	582	0	0	0	0	0	0	0
k117_19879_7	825	0.764444	0	0	0.296296	0.468148	0	0
k117_19879_8	213	2.1746	0	0	1.28571	0	0.492063	0.396825
k117_19879_9	273	0	0	0	0	0	0	0
k117_2017243_1	219	0	0	0	0	0	0	0
k117_2017243_2	1488	1.02018	0.44843	0	0	0.272795	0.149477	0.149477
k117_2017243_3	3063	0.1816	0	0	0.0686577	0	0	0.112942
k117_2017243_4	1404	0.15949	0	0	0.15949	0	0	0
k117_2017243_5	894	0.0739247	0	0	0	0	0	0.0739247
k117_2017243_6	1632	0.0641026	0	0	0.0364372	0	0	0.0276653
k117_2017243_7	381	0	0	0	0	0	0	0
k117_2017243_8	630	1.725	0	0	0.316667	1.0625	0.345833	0
k117_2039306_1	633	0	0	0	0	0	0	0
k117_2039306_10	1515	0.14652	0	0	0	0	0	0.14652
k117_2039306_11	1194	1.72414	1.72414	0	0	0	0	0
k117_2039306_12	546	0	0	0	0	0	0	0
k117_2039306_13	1659	3.34924	0.851557	0	0.638834	1.19284	0.256461	0.409543
k117_2039306_14	270	7.98333	5.475	0	2.50833	0	0	0
k117_2039306_15	1395	2.98635	0.438554	0	0.64257	0.955823	0.479518	0.46988
k117_2039306_16	1083	0.214362	0	0	0.214362	0	0	0
k117_2039306_17	1059	0.987899	0.190319	0	0.220022	0	0.167217	0.410341
k117_2039306_18	183	0	0	0	0	0	0	0
k117_2039306_19	297	0	0	0	0	0	0	0
k117_2039306_2	999	0.471143	0.471143	0	0	0	0	0
k117_2039306_20	684	0.280899	0	0	0	0	0	0.280899
k117_2039306_21	717	0	0	0	0	0	0	0
k117_2039306_22	1383	0.777778	0.13382	0	0	0.287105	0.0324412	0.324412
k117_2039306_23	489	1.95575	0.185841	0	0	1.76991	0	0
k117_2039306_24	4278	0.140988	0	0	0.0484496	0.0925388	0	0
k117_2039306_25	303	0	0	0	0	0	0	0
k117_2039306_26	849	0	0	0	0	0	0	0
k117_2039306_27	2631	0.0370818	0	0	0	0	0	0.0370818
k117_2039306_28	1335	0.203376	0.203376	0	0	0	0	0
k117_2039306_29	789	2.00156	1.87793	0	0.123631	0	0	0
k117_2039306_3	396	0	0	0	0	0	0	0
k117_2039306_30	1515	0	0	0	0	0	0	0
k117_2039306_31	315	0	0	0	0	0	0	0
k117_2039306_32	1266	0.179211	0	0	0.179211	0	0	0
k117_2039306_33	771	0.0821256	0	0	0	0	0	0.0821256
k117_2039306_34	669	1.81888	0	0	0	1.43353	0	0.385356
k117_2039306_35	687	1.71695	0	0	1.06518	0	0	0.651769
k117_2039306_36	486	3.43155	0.550595	0	0	2.28571	0	0.595238
k117_2039306_37	1278	0.702128	0.20922	0	0	0.0664894	0	0.426418
k117_2039306_38	465	2.15873	0.365079	0	0	0.374603	0	1.41905
k117_2039306_39	6666	1.12001	0.198435	0.0569368	0.0306937	0.114948	0.227901	0.491099
k117_2039306_4	1596	0.33195	0.138313	0	0.138313	0	0	0.055325
k117_2039306_40	957	0.992565	0	0	0	0	0.0929368	0.899628
k117_2039306_41	858	1.38418	0.38983	0	0	0	0.0988701	0.89548
k117_2039306_42	4635	1.65039	0.0891862	0	0.132664	0.508807	0.259086	0.660647
k117_2039306_5	918	0.260417	0	0	0	0	0	0.260417
k117_2039306_6	1164	0.828402	0.690335	0	0.138067	0	0	0
k117_2039306_7	1296	0	0	0	0	0	0	0
k117_2039306_8	1659	0.265076	0.132538	0	0	0	0	0.132538
k117_2039306_9	2613	0.0487211	0	0	0.0487211	0	0	0
k117_2042727_1	1881	3.25997	0.92952	0.11554	0.23108	0.734835	0.462161	0.786828
k117_2042727_10	867	0	0	0	0	0	0	0
k117_2042727_11	672	0	0	0	0	0	0	0
k117_2042727_12	342	4.38542	0.96875	0	1.14062	1.02083	0	1.25521
k117_2042727_13	405	0.462745	0	0	0.462745	0	0	0
k117_2042727_14	1779	0.491099	0.122775	0	0	0.122775	0.245549	0
k117_2042727_15	504	1.51977	0.841808	0	0.677966	0	0	0
k117_2042727_16	564	4.343	0.770531	0	0.939614	0.876812	0.483092	1.27295
k117_2042727_17	264	0	0	0	0	0	0	0
k117_2042727_18	648	0.226908	0	0	0	0.226908	0	0
k117_2042727_19	300	0.92	0	0	0	0.92	0	0
k117_2042727_2	609	1.53377	0	0	0.139434	1.39434	0	0
k117_2042727_20	330	0	0	0	0	0	0	0
k117_2042727_21	1296	0.317627	0	0	0	0	0.17452	0.143106
k117_2042727_22	279	2.37209	1.06977	0	0	0	0	1.30233
k117_2042727_23	321	0	0	0	0	0	0	0
k117_2042727_24	1401	0.559552	0.319744	0	0.079936	0.159872	0	0
k117_2042727_25	1440	1.73566	0.129457	0	0.0775194	1.22791	0	0.300775
k117_2042727_26	1035	0	0	0	0	0	0	0
k117_2042727_27	816	0	0	0	0	0	0	0
k117_2042727_28	2685	0.140039	0	0	0.140039	0	0	0
k117_2042727_29	927	0	0	0	0	0	0	0
k117_2042727_3	3870	2.05054	0.755645	0.0647849	0.777419	0.0419355	0.224731	0.186022
k117_2042727_30	432	0.70922	0.70922	0	0	0	0	0
k117_2042727_31	420	0	0	0	0	0	0	0
k117_2042727_32	222	0	0	0	0	0	0	0
k117_2042727_33	837	0	0	0	0	0	0	0
k117_2042727_34	162	0	0	0	0	0	0	0
k117_2042727_35	603	0	0	0	0	0	0	0
k117_2042727_36	624	0	0	0	0	0	0	0
k117_2042727_37	267	0.777778	0	0.777778	0	0	0	0
k117_2042727_38	948	0.350877	0	0.100251	0	0	0.250627	0
k117_2042727_39	1107	0	0	0	0	0	0	0
k117_2042727_4	420	1.82222	0	0	0.244444	1.27407	0	0.303704
k117_2042727_40	3348	0.207004	0.0625391	0	0.0625391	0.0819262	0	0
k117_2042727_41	1290	0	0	0	0	0	0	0
k117_2042727_42	1395	0.450602	0	0	0.321285	0	0	0.129317
k117_2042727_43	1344	0.335008	0	0.167504	0	0	0	0.167504
k117_2042727_44	408	0	0	0	0	0	0	0
k117_2042727_45	852	0	0	0	0	0	0	0
k117_2042727_46	1407	0.564041	0	0	0	0	0.404932	0.159109
k117_2042727_47	1083	0	0	0	0	0	0	0
k117_2042727_48	756	0.912541	0	0	0.330033	0	0.226073	0.356436
k117_2042727_49	570	0.869048	0	0	0	0	0.869048	0
k117_2042727_5	459	2.79612	0.36246	0	1.13916	0	0	1.2945
k117_2042727_50	585	0.45977	0	0	0.45977	0	0	0
k117_2042727_51	813	0	0	0	0	0	0	0
k117_2042727_52	2517	0.253485	0	0	0	0.253485	0	0
k117_2042727_53	942	0.5	0	0	0.247475	0	0.252525	0
k117_2042727_54	645	0	0	0	0	0	0	0
k117_2042727_55	258	1.39815	0	0	1.39815	0	0	0
k117_2042727_56	654	0	0	0	0	0	0	0
k117_2042727_57	2169	0.198118	0	0	0.198118	0	0	0
k117_2042727_58	948	0.0350877	0	0	0	0	0	0.0350877
k117_2042727_59	339	0	0	0	0	0	0	0
k117_2042727_6	522	0	0	0	0	0	0	0
k117_2042727_60	906	0.420635	0	0	0	0	0.26455	0.156085
k117_2042727_61	372	0.900901	0	0	0	0	0	0.900901
k117_2042727_62	261	5.53153	1.46847	0	0.279279	2.3964	0	1.38739
k117_2042727_63	366	7.54167	4.25	0.0138889	0	0	1.16667	2.11111
k117_2042727_64	399	4.25703	0	0	0	1.54217	0	2.71486
k117_2042727_65	609	3.17429	1.84749	0	0.714597	0.244009	0.368192	0
k117_2042727_66	984	4.60671	1.19904	0.239808	2.06475	0.479616	0.479616	0.143885
k117_2042727_67	297	19.4422	1.22449	0	2.70748	7.89796	1.18367	6.42857
k117_2042727_68	429	2.83871	2.15054	0	0.688172	0	0	0
k117_2042727_69	630	2.08333	0	0.416667	1.25	0	0	0.416667
k117_2042727_7	348	1.4899	0	0	0	0.136364	0.772727	0.580808
k117_2042727_70	144	0	0	0	0	0	0	0
k117_2042727_71	513	0	0	0	0	0	0	0
k117_2042727_72	1314	0.257732	0	0.0859107	0.171821	0	0	0
k117_2042727_73	549	0.501253	0	0	0	0	0	0.501253
k117_2042727_74	1794	0.413625	0	0	0.121655	0	0.0924574	0.199513
k117_2042727_75	1551	0.047823	0	0	0	0	0	0.047823
k117_2042727_76	966	0.0710784	0	0	0	0	0.0710784	0
k117_2042727_77	903	0.265604	0	0	0	0	0	0.265604
k117_2042727_78	894	0.537634	0	0	0	0.537634	0	0
k117_2042727_79	942	0.252525	0	0	0	0	0	0.252525
k117_2042727_8	828	7.47493	1.49263	0	0.533923	2.0649	0.815634	2.56785
k117_2042727_80	600	1.08667	0.424444	0	0	0	0.662222	0
k117_2042727_81	939	0.253485	0	0	0	0	0	0.253485
k117_2042727_82	702	0.744565	0	0	0.264493	0	0.230072	0.25
k117_2042727_83	213	0	0	0	0	0	0	0
k117_2042727_84	222	0	0	0	0	0	0	0
k117_2042727_85	198	0	0	0	0	0	0	0
k117_2042727_9	495	0	0	0	0	0	0	0
k117_2061095_1	834	3.69883	1.39474	0.292398	1.4269	0	0.292398	0.292398
k117_2061095_2	369	1.76712	0	0.484018	0.789954	0	0.493151	0
k117_2115949_1	879	0	0	0	0	0	0	0
k117_2115949_2	1905	1.57322	0.22792	0	0.0569801	0.911681	0.264387	0.112251
k117_2115949_3	1215	1.20094	0	0.152113	0.448826	0	0.0516432	0.548357
k117_2115949_4	459	0.647249	0	0	0	0	0.647249	0
k117_2131936_1	891	0.269906	0	0.269906	0	0	0	0
k117_2131936_10	2100	0.384615	0.179487	0	0	0	0.102564	0.102564
k117_2131936_11	1251	1.09355	0.0281562	0	0.817439	0.0199818	0	0.227975
k117_2131936_12	1854	0.49061	0	0.117371	0.129108	0.0539906	0.0557512	0.13439
k117_2131936_13	549	0	0	0	0	0	0	0
k117_2131936_14	189	0	0	0	0	0	0	0
k117_2131936_15	444	1.19048	0	0	0	0	1.19048	0
k117_2131936_16	240	0	0	0	0	0	0	0
k117_2131936_17	399	0	0	0	0	0	0	0
k117_2131936_18	198	0	0	0	0	0	0	0
k117_2131936_2	195	7.22222	4.04444	0	2.88889	0	0.288889	0
k117_2131936_3	1743	0	0	0	0	0	0	0
k117_2131936_4	1137	1.29483	0	0	0.158055	0	0.405268	0.73151
k117_2131936_5	2202	0.0974659	0	0	0.0974659	0	0	0
k117_2131936_6	447	0.175084	0	0	0	0	0	0.175084
k117_2131936_7	747	0.909548	0.105528	0	0	0.80402	0	0
k117_2131936_8	444	0	0	0	0	0	0	0
k117_2131936_9	507	0	0	0	0	0	0	0
k117_2212418_1	120	2.25833	1.56667	0	0.691667	0	0	0
k117_2212418_10	333	4.22404	1.0929	0	1.56284	0.68306	0.163934	0.721311
k117_2212418_11	312	0	0	0	0	0	0	0
k117_2212418_12	651	0	0	0	0	0	0	0
k117_2212418_13	2361	0.151063	0.129353	0	0	0.0217096	0	0
k117_2212418_14	432	0.978723	0	0	0.553191	0	0	0.425532
k117_2212418_15	1215	0.753052	0.309859	0	0	0	0.443192	0
k117_2212418_16	3180	0.722772	0.0570957	0	0.0660066	0.19802	0.141254	0.260396
k117_2212418_17	390	0	0	0	0	0	0	0
k117_2212418_18	375	0.533333	0	0	0.533333	0	0	0
k117_2212418_19	339	0.550265	0	0	0	0	0	0.550265
k117_2212418_2	414	0	0	0	0	0	0	0
k117_2212418_20	330	1.23889	0	0	0	0	1.23889	0
k117_2212418_21	330	0	0	0	0	0	0	0
k117_2212418_22	339	2.2381	0	0	0	0.396825	0	1.84127
k117_2212418_3	123	0	0	0	0	0	0	0
k117_2212418_4	1134	0.325203	0.325203	0	0	0	0	0
k117_2212418_5	225	349.44	112.027	13.8933	58.4267	62.1867	27.4933	75.4133
k117_2212418_6	603	1.56071	0	0	0	1.11921	0	0.441501
k117_2212418_7	240	0	0	0	0	0	0	0
k117_2212418_8	1431	0.464481	0	0	0.312256	0	0	0.152225
k117_2212418_9	285	0	0	0	0	0	0	0
k117_2406029_1	2217	1.38849	0.11224	0.0967586	0.483793	0.211901	0.0967586	0.387034
k117_2406029_10	273	0	0	0	0	0	0	0
k117_2406029_11	1143	0.410876	0	0.156093	0	0.147029	0	0.107754
k117_2406029_12	687	0	0	0	0	0	0	0
k117_2406029_13	1518	0.438596	0	0.146199	0.292398	0	0	0
k117_2406029_14	495	3.22029	0	0.324638	0.997101	0	1.03188	0.866667
k117_2406029_15	1098	0	0	0	0	0	0	0
k117_2406029_16	354	0	0	0	0	0	0	0
k117_2406029_17	219	0.565217	0	0	0	0	0.565217	0
k117_2406029_2	171	0	0	0	0	0	0	0
k117_2406029_3	318	1.19048	0	0	0	0	0	1.19048
k117_2406029_4	156	0	0	0	0	0	0	0
k117_2406029_5	978	0	0	0	0	0	0	0
k117_2406029_6	828	11.9602	4.9528	0.589971	1.76844	1.34513	0.666667	2.63717
k117_2406029_7	681	0	0	0	0	0	0	0
k117_2406029_8	525	0	0	0	0	0	0	0
k117_2406029_9	2286	0.809457	0.187266	0	0.093633	0.247659	0.093633	0.187266
k117_2573692_1	1371	0.941032	0.3276	0	0.418509	0.1638	0.031122	0
k117_2592570_1	978	0.775362	0	0	0.299517	0	0	0.475845
k117_2592570_2	504	0.564972	0	0	0	0.564972	0	0
k117_2592570_3	807	0.304414	0	0	0.304414	0	0	0
k117_2740511_1	1923	0.310209	0	0.112803	0	0	0	0.197406
k117_2740511_10	939	0.574144	0.506971	0	0.0671736	0	0	0
k117_2740511_11	234	0	0	0	0	0	0	0
k117_2740511_12	1017	0	0	0	0	0	0	0
k117_2740511_13	1233	0.142198	0.142198	0	0	0	0	0
k117_2740511_2	1146	0	0	0	0	0	0	0
k117_2740511_3	882	0.273224	0	0	0.273224	0	0	0
k117_2740511_4	1284	0	0	0	0	0	0	0
k117_2740511_5	711	0	0	0	0	0	0	0
k117_2740511_6	3240	0.258576	0	0.12945	0.129126	0	0	0
k117_2740511_7	1164	0	0	0	0	0	0	0
k117_2740511_8	1179	0.194363	0	0	0	0	0	0.194363
k117_2740511_9	594	0	0	0	0	0	0	0
k117_2742357_1	144	0	0	0	0	0	0	0
k117_2742357_2	1665	0.116832	0	0	0.116832	0	0	0
k117_2742357_3	957	0.110285	0	0	0	0	0	0.110285
k117_2742357_4	948	0	0	0	0	0	0	0
k117_2742357_5	342	0.09375	0	0	0	0.09375	0	0
k117_2742357_6	747	0.335008	0	0	0	0.335008	0	0
k117_2800583_1	768	0	0	0	0	0	0	0
k117_2800583_10	447	0.673401	0	0	0	0	0	0.673401
k117_2800583_11	531	0.396325	0	0	0	0	0.396325	0
k117_2800583_12	942	0	0	0	0	0	0	0
k117_2800583_13	345	0	0	0	0	0	0	0
k117_2800583_14	1173	0.391007	0.391007	0	0	0	0	0
k117_2800583_15	4140	0.721554	0.0501253	0	0.399749	0.0501253	0	0.221554
k117_2800583_16	540	0	0	0	0	0	0	0
k117_2800583_2	1197	0.768863	0.573066	0	0	0	0.100287	0.095511
k117_2800583_3	1956	0.110742	0	0	0.110742	0	0	0
k117_2800583_4	507	0	0	0	0	0	0	0
k117_2800583_5	3618	0.287486	0.172145	0	0	0	0.11534	0
k117_2800583_6	2199	0.585652	0.292826	0	0.195217	0	0	0.0976086
k117_2800583_7	603	0.441501	0	0	0.441501	0	0	0
k117_2800583_8	435	0	0	0	0	0	0	0
k117_2800583_9	564	2.14976	0	0	1.18357	0.966184	0	0
k117_2923056_1	6420	0.248485	0	0.0318979	0	0.092185	0.0606061	0.0637958
k117_2923056_2	7137	0.170173	0.0286246	0	0	0.0572492	0	0.0842994
k117_2923056_3	285	0	0	0	0	0	0	0
k117_2923056_4	1116	1.30849	0.273292	0.207039	0.207039	0.621118	0	0
k117_2923056_5	966	0	0	0	0	0	0	0
k117_2967631_1	168	0	0	0	0	0	0	0
k117_2967631_2	540	0	0	0	0	0	0	0
k117_2967631_3	795	0	0	0	0	0	0	0
k117_2967631_4	192	0	0	0	0	0	0	0
k117_3114857_1	219	0.826087	0	0	0.826087	0	0	0
k117_3114857_10	1785	0.0587156	0.0587156	0	0	0	0	0
k117_3114857_11	180	0	0	0	0	0	0	0
k117_3114857_12	795	0	0	0	0	0	0	0
k117_3114857_13	117	0	0	0	0	0	0	0
k117_3114857_14	615	0	0	0	0	0	0	0
k117_3114857_15	834	0	0	0	0	0	0	0
k117_3114857_16	2586	2.41626	0.67734	0	0.448686	0.627668	0.246305	0.416256
k117_3114857_17	957	0.743494	0	0	0	0.743494	0	0
k117_3114857_18	471	0	0	0	0	0	0	0
k117_3114857_2	1071	0.747014	0	0	0.529859	0	0	0.217155
k117_3114857_3	354	0	0	0	0	0	0	0
k117_3114857_4	1131	0.610601	0	0	0	0.407747	0.202854	0
k117_3114857_5	501	0	0	0	0	0	0	0
k117_3114857_6	1257	0	0	0	0	0	0	0
k117_3114857_7	303	41.4314	11.2026	0	6.73856	5.66013	8.24183	9.58823
k117_3114857_8	339	0	0	0	0	0	0	0
k117_3114857_9	903	0	0	0	0	0	0	0
k117_3201157_1	144	0.694444	0	0	0	0	0.694444	0
k117_3201157_10	330	8.58889	1.36111	0.261111	2.08333	0.766667	3.2	0.916667
k117_3201157_11	1062	0	0	0	0	0	0	0
k117_3201157_2	1044	0.357942	0	0	0	0.180089	0	0.177852
k117_3201157_3	432	0.716312	0	0	0	0.716312	0	0
k117_3201157_4	867	0.771269	0	0	0.538354	0	0	0.232915
k117_3201157_5	2253	1.18069	0.174513	0.0951022	0.188302	0.376129	0.156443	0.190204
k117_3201157_6	834	0.866959	0.72076	0	0	0	0	0.146199
k117_3201157_7	264	0.298246	0	0	0	0	0.298246	0
k117_3201157_8	111	0.468468	0.468468	0	0	0	0	0
k117_3201157_9	267	6.23077	0.837607	0	2.1453	2.2735	0	0.974359
k117_3292370_1	867	0.591353	0	0.27894	0.27894	0	0.0334728	0
k117_3292370_2	123	0	0	0	0	0	0	0
k117_3365772_1	339	1.95238	0	0	0.328042	0.539683	1.03175	0.0529101
k117_3365772_2	471	9.50779	3.71028	0.202492	0.52648	2.49221	1.66978	0.906542
k117_3365772_3	306	0.615385	0	0	0.615385	0	0	0
k117_3367244_1	372	1.10811	0	0	0	0.481982	0.626126	0
k117_3367244_2	1392	0.644122	0	0.161031	0	0	0.483092	0
k117_3406744_1	537	0	0	0	0	0	0	0
k117_3406744_2	1212	0	0	0	0	0	0	0
k117_3577056_1	210	0	0	0	0	0	0	0
k117_3577056_10	624	5.66667	1.173	0.421941	1.12447	1.00422	0.746835	1.1962
k117_3577056_11	456	0.218954	0	0	0	0	0.218954	0
k117_3577056_12	621	0	0	0	0	0	0	0
k117_3577056_13	5373	0.664178	0.266896	0	0.167528	0.191461	0	0.0382922
k117_3577056_14	2304	0.278552	0.185701	0	0.0928505	0	0	0
k117_3577056_15	573	0	0	0	0	0	0	0
k117_3577056_16	594	0	0	0	0	0	0	0
k117_3577056_17	687	0	0	0	0	0	0	0
k117_3577056_18	585	0.23908	0	0	0	0.101149	0	0.137931
k117_3577056_19	1155	0.199005	0	0	0	0	0.199005	0
k117_3577056_2	627	1.01887	0	0	0.419287	0	0.180294	0.419287
k117_3577056_20	1599	0.549344	0	0.138026	0.135266	0	0.138026	0.138026
k117_3577056_21	252	0.0490196	0.0490196	0	0	0	0	0
k117_3577056_22	393	1.97119	1.22634	0	0.744856	0	0	0
k117_3577056_23	456	0	0	0	0	0	0	0
k117_3577056_24	1275	0.177778	0	0	0.177778	0	0	0
k117_3577056_25	576	10.7793	3.05164	0	1.75587	1.40845	0.528169	4.03521
k117_3577056_26	633	8.84886	4.49275	0.337474	0.407867	0.828157	0.712215	2.07039
k117_3577056_27	369	3.02283	0	0	0	0	1.79909	1.22374
k117_3577056_28	840	3.76087	0.869565	0	1.32029	0.255072	0.289855	1.02609
k117_3577056_29	270	4.75	0	0	1.94167	1.66667	0	1.14167
k117_3577056_3	2121	0	0	0	0	0	0	0
k117_3577056_30	156	0	0	0	0	0	0	0
k117_3577056_31	108	0	0	0	0	0	0	0
k117_3577056_4	213	0.0952381	0	0.0952381	0	0	0	0
k117_3577056_5	4440	1.41119	0.409557	0	0.16317	0.512121	0.0932401	0.2331
k117_3577056_6	411	0	0	0	0	0	0	0
k117_3577056_7	747	0	0	0	0	0	0	0
k117_3577056_8	2181	0.0492368	0	0	0	0	0.0492368	0
k117_3577056_9	2313	0.522885	0.184466	0	0.0841424	0	0	0.254276
k117_3600160_1	798	1.58488	0.277778	0	0.158951	0.530864	0.308642	0.308642
k117_3600160_2	1722	0.443384	0.127226	0	0.254453	0	0	0.0617048
k117_3600160_3	639	0	0	0	0	0	0	0
k117_3600160_4	243	0.645161	0	0	0.645161	0	0	0
k117_3600160_5	801	0	0	0	0	0	0	0
k117_3600160_6	2139	0.539467	0	0.0698844	0.167924	0.201106	0.100553	0
k117_3600160_7	693	0	0	0	0	0	0	0
k117_369140_1	540	0	0	0	0	0	0	0
k117_369140_2	303	0	0	0	0	0	0	0
k117_369140_3	297	1.12925	0	0	0	0	1.12925	0
k117_3790674_1	399	0.0722892	0	0	0	0.0722892	0	0
k117_3790674_2	540	0.807692	0.312821	0	0.366667	0	0	0.128205
k117_3790674_3	387	1.67089	0.405063	0	0	0.843882	0	0.421941
k117_3830383_1	852	0	0	0	0	0	0	0
k117_3830383_2	327	0	0	0	0	0	0	0
k117_3897168_1	318	0	0	0	0	0	0	0
k117_3897168_2	1023	0.848797	0.229095	0	0	0	0.289805	0.329897
k117_3897168_3	474	0.722222	0	0	0.617284	0	0.104938	0
k117_3908233_1	1068	0	0	0	0	0	0	0
k117_3908233_10	1299	0.29852	0.0261097	0	0	0	0.174064	0.0983464
k117_3908233_11	1110	2.32917	1.17917	0	0	0.564583	0	0.585417
k117_3908233_12	1080	0.492473	0.0784946	0	0	0.413978	0	0
k117_3908233_13	447	0.30303	0.30303	0	0	0	0	0
k117_3908233_14	1197	0.563515	0	0	0.191022	0.181471	0.191022	0
k117_3908233_2	315	1.26061	1.26061	0	0	0	0	0
k117_3908233_3	492	0	0	0	0	0	0	0
k117_3908233_4	1827	0	0	0	0	0	0	0
k117_3908233_5	1041	0.224467	0	0	0	0	0	0.224467
k117_3908233_6	543	7.20865	1.78117	0.508906	1.01781	1.0916	0.508906	2.30025
k117_3908233_7	366	1.875	1.06481	0	0	0	0.810185	0
k117_3908233_8	345	3.37436	0.0153846	0	0.00512821	3.34872	0.00512821	0
k117_3908233_9	870	0	0	0	0	0	0	0
k117_3969446_1	2520	0	0	0	0	0	0	0
k117_3969446_2	1044	0	0	0	0	0	0	0
k117_3969446_3	1959	0.218905	0.0149254	0	0.20398	0	0	0
k117_3969446_4	228	4.58974	2.02564	0	1.28205	0	0	1.28205
k117_3969446_5	351	4.25871	0	0	0.995025	3.26368	0	0
k117_3969446_6	693	1.06446	0	0	0	0	0	1.06446
k117_3985855_1	396	0	0	0	0	0	0	0
k117_3985855_10	801	0	0	0	0	0	0	0
k117_3985855_11	1269	0.357462	0	0	0	0	0.357462	0
k117_3985855_12	3186	0.39361	0.197628	0	0.0642292	0	0.0658762	0.0658762
k117_3985855_13	549	0	0	0	0	0	0	0
k117_3985855_14	168	0	0	0	0	0	0	0
k117_3985855_15	1095	0.708995	0.277249	0	0	0.232804	0	0.198942
k117_3985855_2	219	1.28986	0	0	0	0	1.28986	0
k117_3985855_3	342	0	0	0	0	0	0	0
k117_3985855_4	375	0	0	0	0	0	0	0
k117_3985855_5	909	0.263505	0	0	0	0	0	0.263505
k117_3985855_6	1911	0.183419	0.107893	0	0	0	0	0.0755253
k117_3985855_7	780	0	0	0	0	0	0	0
k117_3985855_8	600	0	0	0	0	0	0	0
k117_3985855_9	5718	0.215517	0.0359195	0.0359195	0	0.143678	0	0
k117_4016179_1	858	0.603107	0	0	0.124294	0	0.196328	0.282486
k117_4016179_2	594	0	0	0	0	0	0	0
k117_4016179_3	1503	0.221729	0	0	0	0	0.0739098	0.14782
k117_4016179_4	1359	0.107527	0	0	0	0.107527	0	0
k117_4016179_5	1074	0	0	0	0	0	0	0
k117_4016179_6	1251	0	0	0	0	0	0	0
k117_4016179_7	1131	0	0	0	0	0	0	0
k117_4142444_1	1302	0.913194	0	0	0.520833	0	0.144965	0.247396
k117_4142444_10	261	0	0	0	0	0	0	0
k117_4142444_11	279	0	0	0	0	0	0	0
k117_4142444_12	963	0.922509	0.738007	0	0	0	0	0.184502
k117_4142444_13	1230	0.185185	0	0	0	0	0	0.185185
k117_4142444_14	231	0	0	0	0	0	0	0
k117_4142444_15	279	1.92248	1.92248	0	0	0	0	0
k117_4142444_16	543	0.949109	0	0	0	0	0.508906	0.440204
k117_4142444_17	1122	1.91255	0.261317	0	0.576132	0.00205761	0.514403	0.558642
k117_4142444_18	765	0	0	0	0	0	0	0
k117_4142444_19	1128	0	0	0	0	0	0	0
k117_4142444_2	708	2.10394	0.311828	0	0	1.07527	0.716846	0
k117_4142444_20	300	0	0	0	0	0	0	0
k117_4142444_21	252	0	0	0	0	0	0	0
k117_4142444_22	312	0	0	0	0	0	0	0
k117_4142444_23	288	0.362319	0	0	0	0.362319	0	0
k117_4142444_3	591	0	0	0	0	0	0	0
k117_4142444_4	279	3.15504	0.666667	0	0	2.48837	0	0
k117_4142444_5	339	0	0	0	0	0	0	0
k117_4142444_6	354	0	0	0	0	0	0	0
k117_4142444_7	435	0.592982	0	0.592982	0	0	0	0
k117_4142444_8	1695	0.12945	0.12945	0	0	0	0	0
k117_4142444_9	813	0.301659	0	0	0	0	0	0.301659
k117_4167391_1	906	0	0	0	0	0	0	0
k117_4167391_10	1113	1.03842	0.207684	0.207684	0.207684	0	0.207684	0.207684
k117_4167391_11	207	0	0	0	0	0	0	0
k117_4167391_12	588	0	0	0	0	0	0	0
k117_4167391_13	1260	0.351351	0	0	0	0	0.171171	0.18018
k117_4167391_14	924	0	0	0	0	0	0	0
k117_4167391_15	381	0	0	0	0	0	0	0
k117_4167391_16	948	1.37343	0	0	0.125313	0.250627	0.250627	0.746867
k117_4167391_17	633	0.356108	0	0	0	0	0.356108	0
k117_4167391_18	546	0	0	0	0	0	0	0
k117_4167391_19	612	0	0	0	0	0	0	0
k117_4167391_2	1560	0	0	0	0	0	0	0
k117_4167391_20	2358	0.543478	0.181159	0	0.0905797	0	0.181159	0.0905797
k117_4167391_21	705	1.22883	0	0	0.720721	0	0	0.508108
k117_4167391_22	351	0	0	0	0	0	0	0
k117_4167391_23	396	0	0	0	0	0	0	0
k117_4167391_24	756	0	0	0	0	0	0	0
k117_4167391_25	384	0	0	0	0	0	0	0
k117_4167391_26	276	1.12698	0	0	1.12698	0	0	0
k117_4167391_27	765	0	0	0	0	0	0	0
k117_4167391_28	306	0	0	0	0	0	0	0
k117_4167391_29	504	0	0	0	0	0	0	0
k117_4167391_3	1320	0	0	0	0	0	0	0
k117_4167391_30	1212	0.747646	0	0	0	0	0.559322	0.188324
k117_4167391_31	1098	0.668776	0.21097	0	0	0.0411392	0.416667	0
k117_4167391_32	261	0	0	0	0	0	0	0
k117_4167391_33	147	0	0	0	0	0	0	0
k117_4167391_34	684	0.374532	0	0	0	0	0.374532	0
k117_4167391_35	264	0	0	0	0	0	0	0
k117_4167391_36	1419	0.622537	0.229314	0.0780142	0	0	0.157604	0.157604
k117_4167391_37	990	0.00238095	0	0.00238095	0	0	0	0
k117_4167391_38	1566	0.0169492	0	0	0.0169492	0	0	0
k117_4167391_39	567	0	0	0	0	0	0	0
k117_4167391_4	294	1.93056	0	0	0	1.93056	0	0
k117_4167391_40	1047	0.218506	0	0	0	0.218506	0	0
k117_4167391_41	1092	0.424628	0	0	0	0	0.212314	0.212314
k117_4167391_42	699	0.364299	0	0	0.364299	0	0	0
k117_4167391_43	1740	0.802516	0.236478	0	0.314465	0	0.125786	0.125786
k117_4167391_44	279	0.728682	0	0	0.728682	0	0	0
k117_4167391_45	1074	0.30303	0.271645	0	0.0313853	0	0	0
k117_4167391_46	1533	0	0	0	0	0	0	0
k117_4167391_47	1017	0.23068	0	0	0.230681	0	0	0
k117_4167391_48	900	0	0	0	0	0	0	0
k117_4167391_49	444	0.70068	0.35034	0	0	0	0	0.35034
k117_4167391_5	1293	1.29396	0.174978	0	0.349956	0	0.506562	0.262467
k117_4167391_50	627	0	0	0	0	0	0	0
k117_4167391_51	972	0	0	0	0	0	0	0
k117_4167391_52	747	0	0	0	0	0	0	0
k117_4167391_53	777	0.318979	0	0	0.318979	0	0	0
k117_4167391_54	1221	0.373483	0.186741	0.186741	0	0	0	0
k117_4167391_55	489	0	0	0	0	0	0	0
k117_4167391_56	687	0.372439	0	0	0	0	0	0.372439
k117_4167391_57	1125	0	0	0	0	0	0	0
k117_4167391_58	642	0	0	0	0	0	0	0
k117_4167391_59	1602	1.48967	0.14876	0	0.128099	0.799587	0.413223	0
k117_4167391_6	540	0	0	0	0	0	0	0
k117_4167391_60	531	2.75591	0	0	1.93701	0	0.309711	0.509186
k117_4167391_61	213	0	0	0	0	0	0	0
k117_4167391_62	465	1.26984	0	0	1.26984	0	0	0
k117_4167391_63	2532	0.671704	0	0	0.0839631	0.503778	0	0.0839631
k117_4167391_64	327	0	0	0	0	0	0	0
k117_4167391_7	990	0	0	0	0	0	0	0
k117_4167391_8	3912	0.00239234	0	0	0	0.00239234	0	0
k117_4167391_9	1470	0.398485	0	0	0	0.398485	0	0
k117_4182710_1	2175	0.0987654	0	0.0987654	0	0	0	0
k117_4182710_2	1275	0.854222	0.533333	0.177778	0	0	0.114667	0.0284444
k117_4182710_3	132	0	0	0	0	0	0	0
k117_4182710_4	276	0	0	0	0	0	0	0
k117_4182710_5	120	0	0	0	0	0	0	0
k117_4182710_6	4686	0.132275	0	0	0	0	0.0881834	0.0440917
k117_4182710_7	357	0.937198	0.323671	0	0.425121	0	0	0.188406
k117_423024_1	624	0.898734	0	0.172996	0.0864979	0	0	0.639241
k117_423024_2	291	0	0	0	0	0	0	0
k117_423024_3	105	0	0	0	0	0	0	0
k117_4269794_1	408	1.13178	0	0	0.763566	0	0.368217	0
k117_4269794_10	606	0	0	0	0	0	0	0
k117_4269794_11	1290	0.241228	0	0	0.175439	0	0	0.0657895
k117_4269794_12	183	0	0	0	0	0	0	0
k117_4269794_13	2052	0	0	0	0	0	0	0
k117_4269794_14	354	0.245098	0	0	0	0.245098	0	0
k117_4269794_15	576	1.68545	1.30986	0	0	0	0	0.375587
k117_4269794_16	930	1.02564	0.25641	0	0.512821	0	0.25641	0
k117_4269794_17	471	2.24299	0	0	1.21184	0.4081	0.623053	0
k117_4269794_18	714	1.28014	0	0	0.35461	0	0.576241	0.349291
k117_4269794_19	6063	0.738542	0.0637578	0.0338238	0.101471	0.0903095	0.144766	0.304414
k117_4269794_2	1284	0.124339	0.124339	0	0	0	0	0
k117_4269794_3	987	0.219833	0	0	0	0	0	0.219833
k117_4269794_4	759	0.328407	0	0	0	0.328407	0	0
k117_4269794_5	150	0.56	0	0	0	0	0.56	0
k117_4269794_6	1032	0.297052	0.212018	0	0	0.085034	0	0
k117_4269794_7	108	0	0	0	0	0	0	0
k117_4269794_8	2913	0.387622	0.122331	0	0.120521	0.14477	0	0
k117_4269794_9	1008	0.219114	0.219114	0	0	0	0	0
k117_4535273_1	261	0	0	0	0	0	0	0
k117_4535273_2	318	0	0	0	0	0	0	0
k117_4535273_3	843	0	0	0	0	0	0	0
k117_454468_1	3174	0.328042	0.0661376	0	0.0661376	0.195767	0	0
k117_454468_2	354	1.7451	1.7451	0	0	0	0	0
k117_4691204_1	669	0.146435	0	0	0	0	0	0.146435
k117_4691204_2	582	373.669	141.41	32.7269	66.7083	38.7731	54.831	39.2199
k117_4751467_1	813	0	0	0	0	0	0	0
k117_4751467_10	324	0	0	0	0	0	0	0
k117_4751467_11	1515	0.291575	0.291575	0	0	0	0	0
k117_4751467_12	930	2.1	0.25641	0	0.185897	1.02564	0.119231	0.512821
k117_4751467_13	378	0	0	0	0	0	0	0
k117_4751467_14	882	0.0327869	0	0	0	0.0327869	0	0
k117_4751467_15	492	0	0	0	0	0	0	0
k117_4751467_16	1677	0.519319	0	0	0.130976	0.126392	0	0.261952
k117_4751467_17	1665	1.89901	0.390099	0	0.494389	0.792079	0.133333	0.0891089
k117_4751467_18	708	0.297491	0.297491	0	0	0	0	0
k117_4751467_19	228	0	0	0	0	0	0	0
k117_4751467_2	744	1.14141	0	0	0.468013	0.3367	0	0.3367
k117_4751467_20	291	0.489362	0.212766	0.276596	0	0	0	0
k117_4751467_21	165	6.4	1	0	0	0	0	5.4
k117_4751467_22	162	1	0	0	0	0	0	1
k117_4751467_23	378	0	0	0	0	0	0	0
k117_4751467_24	243	0	0	0	0	0	0	0
k117_4751467_25	228	4.78205	0	0	2.85897	0	0.923077	1
k117_4751467_26	207	0	0	0	0	0	0	0
k117_4751467_27	222	10.375	1.16667	0	1.23611	2.44444	1.16667	4.36111
k117_4751467_28	465	1.84444	0.971429	0	0.31746	0	0	0.555556
k117_4751467_29	156	0	0	0	0	0	0	0
k117_4751467_3	597	0	0	0	0	0	0	0
k117_4751467_30	783	0.2891	0	0	0.2891	0	0	0
k117_4751467_4	1110	0.807292	0.620833	0	0	0	0	0.186458
k117_4751467_5	1089	0	0	0	0	0	0	0
k117_4751467_6	645	0.40404	0	0	0.40404	0	0	0
k117_4751467_7	348	0	0	0	0	0	0	0
k117_4751467_8	1284	0	0	0	0	0	0	0
k117_4751467_9	873	0	0	0	0	0	0	0
k117_4892191_1	981	0	0	0	0	0	0	0
k117_4892191_10	438	1.84722	1.21528	0	0.631944	0	0	0
k117_4892191_11	162	0	0	0	0	0	0	0
k117_4892191_12	783	0	0	0	0	0	0	0
k117_4892191_13	1296	0.536649	0	0.013089	0.17452	0.17452	0	0.17452
k117_4892191_14	600	0	0	0	0	0	0	0
k117_4892191_15	201	0	0	0	0	0	0	0
k117_4892191_16	477	0.525994	0	0	0	0	0.525994	0
k117_4892191_17	351	1	0	0	0	1	0	0
k117_4892191_18	132	0	0	0	0	0	0	0
k117_4892191_19	189	0	0	0	0	0	0	0
k117_4892191_2	216	29.197	3.69697	10.4545	9.72727	0	1.13636	4.18182
k117_4892191_20	702	0.259058	0.259058	0	0	0	0	0
k117_4892191_21	540	0	0	0	0	0	0	0
k117_4892191_22	549	0	0	0	0	0	0	0
k117_4892191_23	1149	0	0	0	0	0	0	0
k117_4892191_24	1272	0	0	0	0	0	0	0
k117_4892191_25	1431	1.11319	0.128806	0	0.25605	0	0.334114	0.394223
k117_4892191_26	393	0	0	0	0	0	0	0
k117_4892191_27	3708	0.108207	0	0	0.0562114	0.0519955	0	0
k117_4892191_28	2193	0.978953	0	0.19579	0.293686	0	0.19579	0.293686
k117_4892191_29	1059	0	0	0	0	0	0	0
k117_4892191_3	495	0	0	0	0	0	0	0
k117_4892191_30	762	0	0	0	0	0	0	0
k117_4892191_31	354	3.64706	0	0	0	3.64706	0	0
k117_4892191_32	960	0	0	0	0	0	0	0
k117_4892191_33	840	0.57971	0	0	0.289855	0	0	0.289855
k117_4892191_34	906	0	0	0	0	0	0	0
k117_4892191_35	324	3.72989	0	0	3.01149	0	0	0.718391
k117_4892191_36	1185	10.4802	2.03768	0.838647	2.07343	2.60966	1.02802	1.89275
k117_4892191_37	225	0	0	0	0	0	0	0
k117_4892191_4	432	3.45745	0	0	0.588652	0	2.64184	0.22695
k117_4892191_5	1704	0.514801	0	0.1287	0	0.3861	0	0
k117_4892191_6	447	0.124579	0.124579	0	0	0	0	0
k117_4892191_7	948	1.06015	0	0	0.160401	0.388471	0.125313	0.385965
k117_4892191_8	1971	0.837452	0.329489	0.10983	0.10983	0	0.21966	0.0686436
k117_4892191_9	906	1.39683	0	0.206349	0.161376	1.0291	0	0
k117_4893886_1	1194	2.75192	1.33525	0.184866	0.862069	0.178161	0	0.191571
k117_4893886_2	1119	2.68318	0.412797	0	1.03199	0.206398	0.825593	0.206398
k117_4893886_3	1065	0.437158	0.437158	0	0	0	0	0
k117_4893886_4	675	0.767619	0	0	0.380952	0.380952	0	0.00571429
k117_4893886_5	2367	0.303112	0.303112	0	0	0	0	0
k117_4936243_1	2685	0.236686	0	0	0	0.0788955	0.157791	0
k117_4936929_1	123	0	0	0	0	0	0	0
k117_4936929_10	777	0	0	0	0	0	0	0
k117_4936929_11	783	0	0	0	0	0	0	0
k117_4936929_12	1815	0.600601	0	0	0.36036	0.24024	0	0
k117_4936929_13	624	0	0	0	0	0	0	0
k117_4936929_14	1659	0.0238569	0	0	0	0	0	0.0238569
k117_4936929_15	1095	0.17672	0	0	0	0.17672	0	0
k117_4936929_16	828	0.638643	0	0	0	0	0.148968	0.489676
k117_4936929_17	927	0.341055	0.212355	0	0	0	0.1287	0
k117_4936929_18	465	1.10159	0.463492	0	0	0.349206	0	0.288889
k117_4936929_19	1113	0.0944964	0	0	0	0	0	0.0944964
k117_4936929_2	387	0	0	0	0	0	0	0
k117_4936929_20	690	0	0	0	0	0	0	0
k117_4936929_21	399	0	0	0	0	0	0	0
k117_4936929_22	654	0.793651	0	0	0	0	0.396825	0.396825
k117_4936929_23	516	0.174863	0	0	0	0.174863	0	0
k117_4936929_3	774	0	0	0	0	0	0	0
k117_4936929_4	1359	0.330852	0.330852	0	0	0	0	0
k117_4936929_5	597	0.894855	0.894855	0	0	0	0	0
k117_4936929_6	603	1.31126	0	0	0	0	0	1.31126
k117_4936929_7	594	0	0	0	0	0	0	0
k117_4936929_8	1878	0	0	0	0	0	0	0
k117_4936929_9	3312	0	0	0	0	0	0	0
k117_5004035_1	1482	0.15015	0	0	0	0	0	0.15015
k117_5004035_10	1215	0.141784	0	0	0	0	0.141784	0
k117_5004035_11	1083	0.428725	0	0	0.214362	0.214362	0	0
k117_5004035_12	126	0	0	0	0	0	0	0
k117_5004035_13	945	0.420126	0.420126	0	0	0	0	0
k117_5004035_14	1356	0	0	0	0	0	0	0
k117_5004035_15	1443	0.154679	0	0	0	0	0.154679	0
k117_5004035_16	441	5.58419	3.73883	0	1.30241	0	0	0.542955
k117_5004035_17	1554	0.612536	0	0.14245	0.14245	0.185185	0	0.14245
k117_5004035_18	1506	0	0	0	0	0	0	0
k117_5004035_19	1248	0.182149	0	0	0	0	0	0.182149
k117_5004035_2	252	0	0	0	0	0	0	0
k117_5004035_20	1278	0	0	0	0	0	0	0
k117_5004035_3	282	0	0	0	0	0	0	0
k117_5004035_4	1698	0.740956	0.258398	0	0.353359	0.129199	0	0
k117_5004035_5	1932	0.396184	0.112233	0	0	0	0	0.283951
k117_5004035_6	2700	0.0784314	0	0	0.0784314	0	0	0
k117_5004035_7	1077	0.21575	0	0	0	0	0.21575	0
k117_5004035_8	771	0.239936	0.239936	0	0	0	0	0
k117_5004035_9	1119	0.397317	0.299278	0	0	0	0	0.0980392
k117_5006839_1	417	0	0	0	0	0	0	0
k117_5006839_2	267	0	0	0	0	0	0	0
k117_5006839_3	615	0.0258065	0	0	0	0.0258065	0	0
k117_5088971_1	441	0	0	0	0	0	0	0
k117_5088971_2	1371	0.3276	0	0	0.1638	0	0	0.1638
k117_5088971_3	138	0.434783	0	0	0	0.434783	0	0
k117_5186180_1	450	0	0	0	0	0	0	0
k117_5186180_2	1068	0.762527	0.108932	0	0	0.217865	0.217865	0.217865
k117_5186180_3	987	1.19474	0	0	0	1.19474	0	0
k117_5186180_4	105	1.67619	0	0	0	0	1.67619	0
k117_5186180_5	1122	0.0936214	0	0	0.0936214	0	0	0
k117_5186180_6	978	0.241546	0.241546	0	0	0	0	0
k117_5186180_7	120	0	0	0	0	0	0	0
k117_531117_1	855	0.567376	0	0	0.567376	0	0	0
k117_531117_2	1641	2.83702	0.425889	0.134138	0.343394	0.622401	0.536553	0.774648
k117_531117_3	1716	0.689655	0.434227	0	0	0	0.255428	0
k117_531117_4	1419	0.361702	0	0.157604	0.157604	0	0	0.0464933
k117_531117_5	1128	0.694274	0.310838	0	0.178937	0	0	0.204499
k117_531117_6	1659	0.259775	0	0	0	0	0	0.259775
k117_5467389_1	231	1.55556	0	0	0	1.55556	0	0
k117_5467389_2	744	5.27273	0.16835	0	0.774411	1.17845	1.71886	1.43266
k117_5467389_3	1197	0.095511	0	0	0	0.095511	0	0
k117_558324_1	1329	0.914334	0	0.133164	0.169635	0.339271	0.234945	0.0373198
k117_558324_2	168	0	0	0	0	0	0	0
k117_558324_3	432	0.769503	0	0	0.180851	0.588652	0	0
k117_558324_4	384	2.16667	0	1.51709	0.474359	0	0.123932	0.0512821
k117_558324_5	258	1.61111	0	0	0.37963	0.481481	0	0.75
k117_558324_6	513	5.9449	2.40771	0.666667	0.53168	0.126722	0.550964	1.66116
k117_558324_7	1662	4.29894	0.91336	0.26455	0.767857	1.31812	0.505952	0.529101
k117_558324_8	693	0	0	0	0	0	0	0
k117_5655981_1	969	0	0	0	0	0	0	0
k117_5655981_10	3984	0.339071	0.0521648	0	0.0521648	0.156495	0	0.0782473
k117_5655981_11	363	0	0	0	0	0	0	0
k117_5655981_12	585	0	0	0	0	0	0	0
k117_5655981_13	981	0	0	0	0	0	0	0
k117_5655981_14	294	0	0	0	0	0	0	0
k117_5655981_2	669	0.527938	0.470135	0	0	0	0.0578035	0
k117_5655981_3	288	3.39855	2.13043	0	0	0	0	1.26812
k117_5655981_4	3069	0.47482	0.0551559	0	0.0685166	0.0143885	0.137033	0.199726
k117_5655981_5	1359	0.330852	0	0	0	0	0	0.330852
k117_5655981_6	570	3.5619	0	0	0	3.5619	0	0
k117_5655981_7	1221	0	0	0	0	0	0	0
k117_5655981_8	1896	0.114548	0	0	0	0	0	0.114548
k117_5655981_9	363	0.830986	0	0	0	0	0.178404	0.652582
k117_5725274_1	2061	0.492936	0	0	0.104657	0	0.0743066	0.313972
k117_5725274_10	345	9.71795	2.76923	0	2.42051	0.789744	1.65641	2.08205
k117_5725274_11	813	0	0	0	0	0	0	0
k117_5725274_12	714	0.531915	0	0	0.531915	0	0	0
k117_5725274_13	1128	0.0286299	0	0	0.0286299	0	0	0
k117_5725274_14	417	0	0	0	0	0	0	0
k117_5725274_15	1251	0	0	0	0	0	0	0
k117_5725274_16	645	0	0	0	0	0	0	0
k117_5725274_2	2022	0.1875	0.0838675	0	0	0	0	0.103632
k117_5725274_3	510	0.461111	0	0	0	0	0.461111	0
k117_5725274_4	312	0	0	0	0	0	0	0
k117_5725274_5	624	0	0	0	0	0	0	0
k117_5725274_6	2007	0	0	0	0	0	0	0
k117_5725274_7	420	0	0	0	0	0	0	0
k117_5725274_8	237	0	0	0	0	0	0	0
k117_5725274_9	3909	0.195797	0.106411	0	0	0	0.0532056	0.0361798
k117_5795581_1	192	1.52381	0	0	0	0	1.52381	0
k117_5795581_2	183	0	0	0	0	0	0	0
k117_5795581_3	1737	1.00756	0.378072	0.0749842	0.252048	0.143667	0.0327662	0.126024
k117_5795581_4	4152	0.09995	0	0	0.09995	0	0	0
k117_5895540_1	798	0	0	0	0	0	0	0
k117_5895540_10	276	0	0	0	0	0	0	0
k117_5895540_2	396	0	0	0	0	0	0	0
k117_5895540_3	678	0	0	0	0	0	0	0
k117_5895540_4	825	2.56296	0	0	0.195556	0.888889	0	1.47852
k117_5895540_5	1455	1.72567	0.44751	0	0.306513	0.613027	0	0.358621
k117_5895540_6	702	0.65942	0.65942	0	0	0	0	0
k117_5895540_7	1092	0.590234	0	0	0.377919	0	0	0.212314
k117_5895540_8	591	0.387755	0	0	0	0	0.387755	0
k117_5895540_9	2268	0	0	0	0	0	0	0
k117_5972890_1	948	1.06516	0	0	0.250627	0	0.606516	0.20802
k117_5972890_2	198	5.72917	0	0	0	0	2.91667	2.8125
k117_6051476_1	1488	0.0732436	0	0	0.0284006	0.044843	0	0
k117_6122811_1	1164	0	0	0	0	0	0	0
k117_6162751_1	456	0	0	0	0	0	0	0
k117_6162751_10	591	0.108844	0.108844	0	0	0	0	0
k117_6162751_2	2046	0	0	0	0	0	0	0
k117_6162751_3	1266	0.179211	0	0	0	0	0.179211	0
k117_6162751_4	600	0	0	0	0	0	0	0
k117_6162751_5	960	0	0	0	0	0	0	0
k117_6162751_6	504	0	0	0	0	0	0	0
k117_6162751_7	549	0	0	0	0	0	0	0
k117_6162751_8	561	0	0	0	0	0	0	0
k117_6162751_9	429	0.301075	0	0	0	0	0	0.301075
k117_6184728_1	174	0	0	0	0	0	0	0
k117_6184728_2	459	0.365696	0.119741	0	0	0.245955	0	0
k117_6184728_3	666	0	0	0	0	0	0	0
k117_6211119_1	585	1.2023	0	0	0.337931	0.45977	0.404598	0
k117_6211119_2	984	1.51199	0	0	0	0	1.27218	0.239808
k117_6285072_1	1386	0	0	0	0	0	0	0
k117_6386466_1	3330	0.0600629	0	0	0.0600629	0	0	0
k117_6386466_2	585	0	0	0	0	0	0	0
k117_6386466_3	918	0	0	0	0	0	0	0
k117_6386466_4	903	0	0	0	0	0	0	0
k117_6386466_5	1059	0	0	0	0	0	0	0
k117_6386466_6	696	0.3663	0	0	0.3663	0	0	0
k117_6386466_7	1515	0.318681	0	0	0.14652	0	0.172161	0
k117_6386466_8	1161	0.143422	0	0	0	0	0	0.143422
k117_644584_1	177	0	0	0	0	0	0	0
k117_644584_2	837	0	0	0	0	0	0	0
k117_644584_3	213	0	0	0	0	0	0	0
k117_6468178_1	774	1.58173	0	0.350962	0.581731	0.142628	0.50641	0
k117_6468178_10	873	0.04426	0.04426	0	0	0	0	0
k117_6468178_11	1488	0.22571	0	0	0.22571	0	0	0
k117_6468178_12	1818	0.359712	0.239808	0	0	0	0	0.119904
k117_6468178_13	537	0	0	0	0	0	0	0
k117_6468178_14	1212	0.180791	0	0	0.180791	0	0	0
k117_6468178_2	1422	0.753931	0.535377	0	0	0	0.157233	0.0613208
k117_6468178_3	294	0.847222	0	0	0	0	0	0.847222
k117_6468178_4	855	0.0624113	0	0	0	0	0.035461	0.0269504
k117_6468178_5	1086	0.434829	0.0886752	0.132479	0	0	0	0.213675
k117_6468178_6	936	0.100509	0	0.100509	0	0	0	0
k117_6468178_7	1086	1.62714	0.213675	0	0.149573	0.836538	0.42735	0
k117_6468178_8	1173	0.195503	0	0	0	0	0	0.195503
k117_6468178_9	1308	0.037133	0.037133	0	0	0	0	0
k117_6472821_1	1902	1.11758	0.298516	0	0.476598	0.22831	0.114155	0
k117_6472821_10	3324	0.287335	0	0.063012	0.161311	0	0	0.063012
k117_6472821_11	4110	0.050505	0	0	0	0	0.050505	0
k117_6472821_12	276	0	0	0	0	0	0	0
k117_6472821_2	2313	0.320851	0.135922	0	0.0924642	0	0	0.0924642
k117_6472821_3	480	0	0	0	0	0	0	0
k117_6472821_4	396	0	0	0	0	0	0	0
k117_6472821_5	474	0.598765	0.598765	0	0	0	0	0
k117_6472821_6	396	0	0	0	0	0	0	0
k117_6472821_7	498	0.686782	0	0	0.344828	0	0.341954	0
k117_6472821_8	1290	0.526316	0	0	0	0.526316	0	0
k117_6472821_9	276	40.6984	2.66667	3.55556	10.9048	9.53968	4.69841	9.33333
k117_6538420_1	2622	0.391586	0	0	0.161812	0.0809061	0	0.148867
k117_6538420_10	1146	0.401606	0	0	0	0.401606	0	0
k117_6538420_11	624	2.00844	0.483122	0	0.170886	0.0886076	0	1.26582
k117_6538420_12	309	0	0	0	0	0	0	0
k117_6538420_13	249	0	0	0	0	0	0	0
k117_6538420_14	183	8.27273	0	0	0	3.27273	4	1
k117_6538420_15	1323	0.129582	0	0	0	0.129582	0	0
[truncated: 833 more rows]

[truncated: 12 more sheets: Bin172, Bin226, Bin310, Bin329, Bin409, Bin449, Bin496, Bin549, Bin553, Bin687, Bin767, Bin815]
